# Supplementary material for: Global proteome profiling of human livers upon ischemia/reperfusion treatment
Source: Clin Proteomics. 2021 Jan 6;18:3. doi: 10.1186/s12014-020-09310-w (PMC7788958; doi:10.1186/s12014-020-09310-w)
Supplement: Supplementary file 1 — Additional file 1: Table S1. The list of significantly regulated proteins. [file 12014_2020_9310_MOESM1_ESM.xlsx]

## Sheet: SvsC
Protein accession	Protein description	S/C Ratio	Regulated Type	S/C P value	Gene name	MW [kDa]	Score	Coverage [%]	Peptides	PSMs	Unique peptides
A0A075B6K5	Immunoglobulin lambda variable 3-9 OS=Homo sapiens OX=9606 GN=IGLV3-9-B	1.357	Up	0.00053884	IGLV3-9	12.332	63.248	23.5	2	4	2
A0A075B6P5	Immunoglobulin kappa variable 2-28 OS=Homo sapiens OX=9606 GN=IGKV2-28	1.811	Up	1.78981e-05	IGKV2-28	12.957	13.371	16.7	2	3	2
A0A0B4J1Y9	Immunoglobulin heavy variable 3-72 OS=Homo sapiens OX=9606 GN=IGHV3-72	0.717	Down	0.00187929	IGHV3-72	13.203	6.023	15.1	2	3	1
A0A0C4DH68	Immunoglobulin kappa variable 2-24 OS=Homo sapiens OX=9606 GN=IGKV2-24	0.706	Down	4.1681e-05	IGKV2-24	13.079	12.211	10.8	1	1	1
A6NKN8	Purkinje cell protein 4-like protein 1 OS=Homo sapiens OX=9606 GN=PCP4L1	0.605	Down	7.5697e-05	PCP4L1	7.4762	3.4706	48.5	2	2	2
A6NMZ7	Collagen alpha-6(VI) chain OS=Homo sapiens OX=9606 GN=COL6A6	0.707	Down	0.00024199	COL6A6	247.17	31.812	4.8	11	12	11
B7ZBB8	Protein phosphatase 1 regulatory subunit 3G OS=Homo sapiens OX=9606 GN=PPP1R3G	1.399	Up	0.00052229	PPP1R3G	38.018	5.5294	3.4	1	1	1
H3BR10	Small leucine-rich protein 1 OS=Homo sapiens OX=9606 GN=SMLR1	1.367	Up	0.041803	SMLR1	12.312	1.7649	7.5	1	1	1
O00479	High mobility group nucleosome-binding domain-containing protein 4 OS=Homo sapiens OX=9606 GN=HMGN4	1.629	Up	1.9619e-06	HMGN4	9.5388	2.0518	17.8	2	2	1
O00519	Fatty-acid amide hydrolase 1 OS=Homo sapiens OX=9606 GN=FAAH	1.419	Up	0.00060009	FAAH	63.065	37.235	10.7	5	8	5
O00767	Acyl-CoA desaturase OS=Homo sapiens OX=9606 GN=SCD	0.505	Down	2.1411e-05	SCD	41.522	10.849	5.8	2	2	2
O14879	Interferon-induced protein with tetratricopeptide repeats 3 OS=Homo sapiens OX=9606 GN=IFIT3	0.698	Down	0.00024454	IFIT3	55.984	94.089	20.6	9	13	9
O43272	"Proline dehydrogenase 1, mitochondrial OS=Homo sapiens OX=9606 GN=PRODH"	0.743	Down	0.00110374	PRODH	68.001	45.54	21	10	11	10
O43708	Maleylacetoacetate isomerase OS=Homo sapiens OX=9606 GN=GSTZ1	1.301	Up	4.8519e-06	GSTZ1	24.212	30.549	17.6	4	11	4
O43824	Putative GTP-binding protein 6 OS=Homo sapiens OX=9606 GN=GTPBP6	1.305	Up	0.00151912	GTPBP6	56.897	2.1326	3.9	2	3	2
O43895	Xaa-Pro aminopeptidase 2 OS=Homo sapiens OX=9606 GN=XPNPEP2	2.482	Up	1.5253e-06	XPNPEP2	75.624	13.219	5	3	4	3
O60218	Aldo-keto reductase family 1 member B10 OS=Homo sapiens OX=9606 GN=AKR1B10	0.514	Down	6.0912e-05	AKR1B10	36.019	46.167	31.3	8	12	8
O60240	Perilipin-1 OS=Homo sapiens OX=9606 GN=PLIN1	1.572	Up	0.00076446	PLIN1	55.99	64.66	20.7	8	10	8
O60488	Long-chain-fatty-acid--CoA ligase 4 OS=Homo sapiens OX=9606 GN=ACSL4	0.684	Down	5.8751e-05	ACSL4	79.187	41.685	17.3	10	12	9
O75604	Ubiquitin carboxyl-terminal hydrolase 2 OS=Homo sapiens OX=9606 GN=USP2	0.693	Down	0.0005231	USP2	68.071	2.088	2.3	1	1	1
O75795	UDP-glucuronosyltransferase 2B17 OS=Homo sapiens OX=9606 GN=UGT2B17	4.544	Up	1.6755e-06	UGT2B17	61.095	5.7636	21.1	12	37	2
O94760	"N(G),N(G)-dimethylarginine dimethylaminohydrolase 1 OS=Homo sapiens OX=9606 GN=DDAH1"	0.751	Down	0.0050388	DDAH1	31.121	290.16	58.6	14	35	13
O94885	SAM and SH3 domain-containing protein 1 OS=Homo sapiens OX=9606 GN=SASH1	2.283	Up	2.1899e-06	SASH1	136.65	19.252	2.1	2	2	2
O94911	ATP-binding cassette sub-family A member 8 OS=Homo sapiens OX=9606 GN=ABCA8	0.733	Down	0.00187511	ABCA8	179.24	34.586	6.5	9	10	9
O95050	Indolethylamine N-methyltransferase OS=Homo sapiens OX=9606 GN=INMT	1.593	Up	1.93974e-05	INMT	28.891	8.8354	11.8	3	3	3
O95497	Pantetheinase OS=Homo sapiens OX=9606 GN=VNN1	1.314	Up	0.0020232	VNN1	57.011	11.338	9.6	4	4	4
P00352	Retinal dehydrogenase 1 OS=Homo sapiens OX=9606 GN=ALDH1A1	0.763	Down	3.4647e-06	ALDH1A1	54.861	323.31	55.7	27	151	25
P00738	Haptoglobin OS=Homo sapiens OX=9606 GN=HP	1.313	Up	2.1729e-05	HP	45.205	323.31	54.2	21	85	9
P00915	Carbonic anhydrase 1 OS=Homo sapiens OX=9606 GN=CA1	1.385	Up	2.345e-05	CA1	28.87	171.19	50.6	12	51	12
P00973	2'-5'-oligoadenylate synthase 1 OS=Homo sapiens OX=9606 GN=OAS1	0.225	Down	2.0271e-05	OAS1	46.028	16.541	5	2	3	2
P01861	Immunoglobulin heavy constant gamma 4 OS=Homo sapiens OX=9606 GN=IGHG4	1.487	Up	0.00042432	IGHG4	35.94	33.526	35.8	8	25	4
P01876	Immunoglobulin heavy constant alpha 1 OS=Homo sapiens OX=9606 GN=IGHA1	0.684	Down	1.86439e-05	IGHA1	37.654	225.01	42.8	11	33	7
P01920	"HLA class II histocompatibility antigen, DQ beta 1 chain OS=Homo sapiens OX=9606 GN=HLA-DQB1"	1.856	Up	0.00162142	HLA-DQB1	29.991	10.143	12.3	3	4	2
P02042	Hemoglobin subunit delta OS=Homo sapiens OX=9606 GN=HBD	1.325	Up	2.1462e-06	HBD	16.055	109.32	76.9	11	194	5
P02549	"Spectrin alpha chain, erythrocytic 1 OS=Homo sapiens OX=9606 GN=SPTA1"	1.315	Up	2.1125e-05	SPTA1	280.01	323.31	28.1	57	76	57
P02654	Apolipoprotein C-I OS=Homo sapiens OX=9606 GN=APOC1	0.762	Down	0.00067577	APOC1	9.3318	19.049	32.5	4	10	4
P02724	Glycophorin-A OS=Homo sapiens OX=9606 GN=GYPA	1.308	Up	0.00024383	GYPA	16.331	20.044	20.7	2	3	2
P02741	C-reactive protein OS=Homo sapiens OX=9606 GN=CRP	5.412	Up	3.8895e-07	CRP	25.038	7.8962	4.5	1	1	1
P02748	Complement component C9 OS=Homo sapiens OX=9606 GN=C9	1.332	Up	0.00040346	C9	63.173	18.217	12.7	7	9	7
P02750	Leucine-rich alpha-2-glycoprotein OS=Homo sapiens OX=9606 GN=LRG1	1.301	Up	0.00031688	LRG1	38.177	11.731	10.7	4	5	4
P02753	Retinol-binding protein 4 OS=Homo sapiens OX=9606 GN=RBP4	0.594	Down	3.2227e-06	RBP4	23.01	89.096	46.8	8	16	8
P02763	Alpha-1-acid glycoprotein 1 OS=Homo sapiens OX=9606 GN=ORM1	1.384	Up	0.0039581	ORM1	23.511	105.05	40.3	7	21	5
P02775	Platelet basic protein OS=Homo sapiens OX=9606 GN=PPBP	1.334	Up	0.00090129	PPBP	13.894	8.9343	26.6	3	3	3
P02776	Platelet factor 4 OS=Homo sapiens OX=9606 GN=PF4	1.346	Up	0.0031449	PF4	10.845	10.648	25.7	2	2	2
P02786	Transferrin receptor protein 1 OS=Homo sapiens OX=9606 GN=TFRC	0.554	Down	1.6488e-06	TFRC	84.87	65.354	16.1	11	15	10
P02792	Ferritin light chain OS=Homo sapiens OX=9606 GN=FTL	1.333	Up	0.00121645	FTL	20.019	50.869	45.1	6	12	6
P02795	Metallothionein-2 OS=Homo sapiens OX=9606 GN=MT2A	1.364	Up	0.00050054	MT2A	6.0422	30.947	83.6	5	17	1
P04114	Apolipoprotein B-100 OS=Homo sapiens OX=9606 GN=APOB	1.417	Up	4.7205e-07	APOB	515.6	323.31	28.5	114	203	114
P04196	Histidine-rich glycoprotein OS=Homo sapiens OX=9606 GN=HRG	1.469	Up	4.2765e-05	HRG	59.578	108.42	15.8	7	13	7
P04732	Metallothionein-1E OS=Homo sapiens OX=9606 GN=MT1E	1.4	Up	0.0040647	MT1E	6.0142	9.1944	67.2	4	16	1
P04921	Glycophorin-C OS=Homo sapiens OX=9606 GN=GYPC	1.314	Up	0.040039	GYPC	13.81	31.826	27.3	2	2	1
P05161	Ubiquitin-like protein ISG15 OS=Homo sapiens OX=9606 GN=ISG15	0.588	Down	1.70212e-05	ISG15	17.887	7.3814	24.2	4	5	4
P05164	Myeloperoxidase OS=Homo sapiens OX=9606 GN=MPO	1.306	Up	3.1557e-06	MPO	83.868	74.43	21.5	14	23	12
P05186	"Alkaline phosphatase, tissue-nonspecific isozyme OS=Homo sapiens OX=9606 GN=ALPL"	1.752	Up	0.000124122	ALPL	57.304	24.128	9.4	4	5	4
P05413	"Fatty acid-binding protein, heart OS=Homo sapiens OX=9606 GN=FABP3"	1.44	Up	0.0025352	FABP3	14.858	42.997	35.3	5	7	4
P06280	Alpha-galactosidase A OS=Homo sapiens OX=9606 GN=GLA	1.529	Up	0.00030248	GLA	48.766	3.0048	2.8	1	1	1
P06727	Apolipoprotein A-IV OS=Homo sapiens OX=9606 GN=APOA4	0.745	Down	0.000183182	APOA4	45.398	45.536	31.8	12	13	12
P07204	Thrombomodulin OS=Homo sapiens OX=9606 GN=THBD	1.601	Up	0.00058277	THBD	60.329	6.1576	2.4	1	1	1
P07355	Annexin A2 OS=Homo sapiens OX=9606 GN=ANXA2	0.746	Down	0.0063775	ANXA2	38.604	323.31	64.3	23	59	23
P07738	Bisphosphoglycerate mutase OS=Homo sapiens OX=9606 GN=BPGM	1.419	Up	1.64331e-05	BPGM	30.005	75.171	34.4	7	10	7
P08473	Neprilysin OS=Homo sapiens OX=9606 GN=MME	1.301	Up	0.00097895	MME	85.513	22.203	11.3	8	8	8
P08519	Apolipoprotein(a) OS=Homo sapiens OX=9606 GN=LPA	0.742	Down	0.00026059	LPA	501.31	46.658	7.7	3	3	3
P08637	Low affinity immunoglobulin gamma Fc region receptor III-A OS=Homo sapiens OX=9606 GN=FCGR3A	1.305	Up	0.0024021	FCGR3A	29.089	9.4279	10.6	3	3	3
P09210	Glutathione S-transferase A2 OS=Homo sapiens OX=9606 GN=GSTA2	1.422	Up	0.0130586	GSTA2	25.664	72.706	40.1	10	106	1
P09327	Villin-1 OS=Homo sapiens OX=9606 GN=VIL1	0.623	Down	3.7422e-07	VIL1	92.694	269.69	34	25	39	25
P09488	Glutathione S-transferase Mu 1 OS=Homo sapiens OX=9606 GN=GSTM1	13.258	Up	4.1266e-07	GSTM1	25.712	111.73	47.2	12	37	2
P09601	Heme oxygenase 1 OS=Homo sapiens OX=9606 GN=HMOX1	1.309	Up	0.00046244	HMOX1	32.818	73.832	26.4	6	11	6
P09914	Interferon-induced protein with tetratricopeptide repeats 1 OS=Homo sapiens OX=9606 GN=IFIT1	0.643	Down	2.2399e-05	IFIT1	55.36	30.915	18.4	7	10	7
P09917	Arachidonate 5-lipoxygenase OS=Homo sapiens OX=9606 GN=ALOX5	1.302	Up	0.030717	ALOX5	77.982	6.6217	4.6	3	3	3
P09936	Ubiquitin carboxyl-terminal hydrolase isozyme L1 OS=Homo sapiens OX=9606 GN=UCHL1	0.727	Down	0.0023389	UCHL1	24.824	40.187	23.3	5	5	5
P09972	Fructose-bisphosphate aldolase C OS=Homo sapiens OX=9606 GN=ALDOC	0.73	Down	1.75609e-05	ALDOC	39.455	259.84	55.5	19	53	12
P0C0L4	Complement C4-A OS=Homo sapiens OX=9606 GN=C4A	1.907	Up	0.00029636	C4A	192.78	323.31	32.9	53	98	2
P0DJI9	Serum amyloid A-2 protein OS=Homo sapiens OX=9606 GN=SAA2	3.789	Up	1.3436e-07	SAA2	13.527	2.2807	7.4	1	1	1
P10253	Lysosomal alpha-glucosidase OS=Homo sapiens OX=9606 GN=GAA	1.483	Up	9.9324e-05	GAA	105.32	104.79	16.1	13	33	13
P10321	"HLA class I histocompatibility antigen, Cw-7 alpha chain OS=Homo sapiens OX=9606 GN=HLA-C"	3.991	Up	4.8287e-06	HLA-C	40.648	-2	29.2	9	20	1
P10412	Histone H1.4 OS=Homo sapiens OX=9606 GN=HIST1H1E	1.694	Up	1.88352e-05	HIST1H1E	21.865	77.045	41.1	11	36	4
P11226	Mannose-binding protein C OS=Homo sapiens OX=9606 GN=MBL2	1.514	Up	3.8324e-05	MBL2	26.143	115.75	36.7	7	16	7
P11277	"Spectrin beta chain, erythrocytic OS=Homo sapiens OX=9606 GN=SPTB"	1.326	Up	3.8768e-05	SPTB	246.47	229.78	25.9	52	77	45
P11509	Cytochrome P450 2A6 OS=Homo sapiens OX=9606 GN=CYP2A6	0.722	Down	3.5924e-05	CYP2A6	56.501	161.7	35.4	17	37	7
P12544	Granzyme A OS=Homo sapiens OX=9606 GN=GZMA	1.531	Up	0.00182296	GZMA	28.999	9.1179	6.9	1	1	1
P12955	Xaa-Pro dipeptidase OS=Homo sapiens OX=9606 GN=PEPD	1.305	Up	0.00193755	PEPD	54.548	111.85	21.3	10	17	10
P13591	Neural cell adhesion molecule 1 OS=Homo sapiens OX=9606 GN=NCAM1	1.591	Up	1.762e-06	NCAM1	94.573	28.094	9.1	7	8	7
P14555	"Phospholipase A2, membrane associated OS=Homo sapiens OX=9606 GN=PLA2G2A"	0.74	Down	0.00038291	PLA2G2A	16.083	13.895	17.4	3	3	3
P14598	Neutrophil cytosol factor 1 OS=Homo sapiens OX=9606 GN=NCF1	1.301	Up	0.0037962	NCF1	44.651	24.259	18.7	6	6	6
P14780	Matrix metalloproteinase-9 OS=Homo sapiens OX=9606 GN=MMP9	1.304	Up	0.00131817	MMP9	78.457	35.047	15.1	8	8	8
P15088	Mast cell carboxypeptidase A OS=Homo sapiens OX=9606 GN=CPA3	0.547	Down	1.67623e-05	CPA3	48.669	27.302	7.2	3	3	3
P15428	15-hydroxyprostaglandin dehydrogenase [NAD(+)] OS=Homo sapiens OX=9606 GN=HPGD	1.781	Up	0.00029894	HPGD	28.977	73.116	37.6	8	19	8
P16083	Ribosyldihydronicotinamide dehydrogenase [quinone] OS=Homo sapiens OX=9606 GN=NQO2	0.28	Down	5.5575e-07	NQO2	25.918	188.04	37.2	8	17	8
P16452	Erythrocyte membrane protein band 4.2 OS=Homo sapiens OX=9606 GN=EPB42	1.309	Up	3.9234e-05	EPB42	77.008	104.14	19.1	12	13	11
P17735	Tyrosine aminotransferase OS=Homo sapiens OX=9606 GN=TAT	1.304	Up	0.00040409	TAT	50.399	110.76	44.3	17	25	17
P17931	Galectin-3 OS=Homo sapiens OX=9606 GN=LGALS3	0.762	Down	0.0035222	LGALS3	26.152	7.7983	7.2	2	2	2
P18283	Glutathione peroxidase 2 OS=Homo sapiens OX=9606 GN=GPX2	1.577	Up	4.2482e-05	GPX2	21.954	67.954	55.3	8	13	8
P19075	Tetraspanin-8 OS=Homo sapiens OX=9606 GN=TSPAN8	1.501	Up	3.9616e-05	TSPAN8	26.044	3.2514	4.2	1	2	1
P20039	"HLA class II histocompatibility antigen, DRB1-11 beta chain OS=Homo sapiens OX=9606 GN=HLA-DRB1"	1.864	Up	0.00113741	HLA-DRB1	30.16	21.473	19.2	6	7	1
P20132	L-serine dehydratase/L-threonine deaminase OS=Homo sapiens OX=9606 GN=SDS	1.39	Up	3.7283e-06	SDS	34.625	11.393	10.4	4	5	4
P20591	Interferon-induced GTP-binding protein Mx1 OS=Homo sapiens OX=9606 GN=MX1	0.544	Down	2.4377e-05	MX1	75.519	78.101	28.2	15	17	14
P20592	Interferon-induced GTP-binding protein Mx2 OS=Homo sapiens OX=9606 GN=MX2	0.766	Down	0.0041233	MX2	82.088	8.2832	8	5	5	4
P20815	Cytochrome P450 3A5 OS=Homo sapiens OX=9606 GN=CYP3A5	2.307	Up	3.3804e-07	CYP3A5	57.108	109.22	35.9	16	37	13
P21741	Midkine OS=Homo sapiens OX=9606 GN=MDK	0.52	Down	2.2604e-05	MDK	15.585	58.142	30.8	3	4	3
P22309	UDP-glucuronosyltransferase 1-1 OS=Homo sapiens OX=9606 GN=UGT1A1	1.383	Up	0.0040392	UGT1A1	59.591	20.48	14.1	6	26	4
P23378	"Glycine dehydrogenase (decarboxylating), mitochondrial OS=Homo sapiens OX=9606 GN=GLDC"	0.616	Down	4.0286e-07	GLDC	112.73	323.31	36.4	28	101	28
P24158	Myeloblastin OS=Homo sapiens OX=9606 GN=PRTN3	1.525	Up	0.00018293	PRTN3	27.807	2.5958	6.6	2	2	2
P24462	Cytochrome P450 3A7 OS=Homo sapiens OX=9606 GN=CYP3A7	0.733	Down	0.00094425	CYP3A7	57.525	5.4181	25.6	12	42	3
P24821	Tenascin OS=Homo sapiens OX=9606 GN=TNC	0.729	Down	1.295e-06	TNC	240.85	323.31	20.5	37	53	37
P29728	2'-5'-oligoadenylate synthase 2 OS=Homo sapiens OX=9606 GN=OAS2	0.585	Down	3.9681e-06	OAS2	82.43	37.13	14.6	9	10	9
P30273	High affinity immunoglobulin epsilon receptor subunit gamma OS=Homo sapiens OX=9606 GN=FCER1G	1.358	Up	0.00026273	FCER1G	9.6674	38.746	32.6	3	4	3
P30499	"HLA class I histocompatibility antigen, Cw-1 alpha chain OS=Homo sapiens OX=9606 GN=HLA-C"	0.627	Down	0.000197132	HLA-C	40.964	5.2238	22.1	7	11	1
P30530	Tyrosine-protein kinase receptor UFO OS=Homo sapiens OX=9606 GN=AXL	1.317	Up	0.022476	AXL	98.336	6.6658	5.9	4	4	3
P30711	Glutathione S-transferase theta-1 OS=Homo sapiens OX=9606 GN=GSTT1	2.087	Up	2.5736e-06	GSTT1	27.335	58.967	22.1	5	11	5
P30837	"Aldehyde dehydrogenase X, mitochondrial OS=Homo sapiens OX=9606 GN=ALDH1B1"	2.126	Up	2.6517e-07	ALDH1B1	57.206	288.51	33.8	19	50	16
P31213	3-oxo-5-alpha-steroid 4-dehydrogenase 2 OS=Homo sapiens OX=9606 GN=SRD5A2	1.706	Up	0.00030132	SRD5A2	28.393	1.7158	7.1	2	2	2
P32320	Cytidine deaminase OS=Homo sapiens OX=9606 GN=CDA	1.342	Up	0.00061997	CDA	16.185	134.26	53.4	5	9	5
P33261	Cytochrome P450 2C19 OS=Homo sapiens OX=9606 GN=CYP2C19	0.559	Down	0.0020788	CYP2C19	55.93	88.074	30.2	14	40	8
P34913	Bifunctional epoxide hydrolase 2 OS=Homo sapiens OX=9606 GN=EPHX2	0.731	Down	0.000119498	EPHX2	62.615	245.28	50.5	23	61	23
P35080	Profilin-2 OS=Homo sapiens OX=9606 GN=PFN2	0.737	Down	0.0015965	PFN2	15.046	57.825	29.3	3	5	3
P35237	Serpin B6 OS=Homo sapiens OX=9606 GN=SERPINB6	1.329	Up	6.2158e-05	SERPINB6	42.621	72.209	29.3	10	14	9
P35503	UDP-glucuronosyltransferase 1-3 OS=Homo sapiens OX=9606 GN=UGT1A3	0.501	Down	8.0111e-05	UGT1A3	60.338	35.633	18.5	8	32	4
P35542	Serum amyloid A-4 protein OS=Homo sapiens OX=9606 GN=SAA4	1.449	Up	2.2369e-05	SAA4	14.746	7.9534	20.8	3	3	3
P35558	"Phosphoenolpyruvate carboxykinase, cytosolic [GTP] OS=Homo sapiens OX=9606 GN=PCK1"	1.654	Up	2.6875e-06	PCK1	69.194	133.22	44.7	23	53	21
P36537	UDP-glucuronosyltransferase 2B10 OS=Homo sapiens OX=9606 GN=UGT2B10	0.757	Down	0.031703	UGT2B10	60.773	165.77	31.1	16	51	5
P37268	Squalene synthase OS=Homo sapiens OX=9606 GN=FDFT1	0.609	Down	6.4537e-05	FDFT1	48.115	80.017	25.4	9	19	9
P37840	Alpha-synuclein OS=Homo sapiens OX=9606 GN=SNCA	1.431	Up	0.0028602	SNCA	14.46	89.074	47.9	5	6	4
P42330	Aldo-keto reductase family 1 member C3 OS=Homo sapiens OX=9606 GN=AKR1C3	0.69	Down	0.0093177	AKR1C3	36.853	48.289	47.1	14	36	6
P47895	Aldehyde dehydrogenase family 1 member A3 OS=Homo sapiens OX=9606 GN=ALDH1A3	1.594	Up	4.5715e-06	ALDH1A3	56.108	45.386	23.6	12	17	9
P49327	Fatty acid synthase OS=Homo sapiens OX=9606 GN=FASN	0.74	Down	0.00031878	FASN	273.42	323.31	40	85	204	85
P49913	Cathelicidin antimicrobial peptide OS=Homo sapiens OX=9606 GN=CAMP	1.34	Up	0.00111654	CAMP	19.301	21.319	30.6	7	10	7
P51911	Calponin-1 OS=Homo sapiens OX=9606 GN=CNN1	0.629	Down	4.1906e-05	CNN1	33.17	70.353	24.6	6	8	6
P53602	Diphosphomevalonate decarboxylase OS=Homo sapiens OX=9606 GN=MVD	0.745	Down	6.9377e-07	MVD	43.404	114.09	26.5	9	14	9
P53634	Dipeptidyl peptidase 1 OS=Homo sapiens OX=9606 GN=CTSC	1.525	Up	1.85843e-05	CTSC	51.853	94.677	11.4	5	7	5
P53801	Pituitary tumor-transforming gene 1 protein-interacting protein OS=Homo sapiens OX=9606 GN=PTTG1IP	0.675	Down	0.0079773	PTTG1IP	20.324	13.859	13.9	2	5	2
P55001	Microfibrillar-associated protein 2 OS=Homo sapiens OX=9606 GN=MFAP2	0.671	Down	9.5557e-05	MFAP2	20.825	22.882	15.8	2	3	2
P55008	Allograft inflammatory factor 1 OS=Homo sapiens OX=9606 GN=AIF1	1.347	Up	1.0032e-07	AIF1	16.703	8.954	23.1	4	6	4
P55290	Cadherin-13 OS=Homo sapiens OX=9606 GN=CDH13	1.332	Up	0.0076212	CDH13	78.286	24.533	9.7	5	6	5
P56556	NADH dehydrogenase [ubiquinone] 1 alpha subcomplex subunit 6 OS=Homo sapiens OX=9606 GN=NDUFA6	1.431	Up	5.7039e-05	NDUFA6	17.871	9.1849	12.3	2	3	2
P56937	3-keto-steroid reductase OS=Homo sapiens OX=9606 GN=HSD17B7	0.753	Down	0.00091901	HSD17B7	38.206	16.207	14.7	4	4	4
P60903	Protein S100-A10 OS=Homo sapiens OX=9606 GN=S100A10	0.758	Down	3.505e-05	S100A10	11.203	23.471	17.5	2	4	2
P62304	Small nuclear ribonucleoprotein E OS=Homo sapiens OX=9606 GN=SNRPE	1.35	Up	0.0071753	SNRPE	10.803	2.2448	13	1	1	1
P68871	Hemoglobin subunit beta OS=Homo sapiens OX=9606 GN=HBB	1.44	Up	4.5303e-06	HBB	15.998	323.31	76.9	11	372	5
P69892	Hemoglobin subunit gamma-2 OS=Homo sapiens OX=9606 GN=HBG2	2.026	Up	1.73138e-05	HBG2	16.126	123.53	66	9	15	8
P79483	"HLA class II histocompatibility antigen, DR beta 3 chain OS=Homo sapiens OX=9606 GN=HLA-DRB3"	1.408	Up	0.0040398	HLA-DRB3	29.962	2.8769	21.1	6	7	1
P80303	Nucleobindin-2 OS=Homo sapiens OX=9606 GN=NUCB2	1.458	Up	0.00034364	NUCB2	50.222	43.538	34.3	12	15	12
P80511	Protein S100-A12 OS=Homo sapiens OX=9606 GN=S100A12	1.42	Up	0.00020279	S100A12	10.575	3.1943	16.3	2	3	2
P84157	Matrix-remodeling-associated protein 7 OS=Homo sapiens OX=9606 GN=MXRA7	1.367	Up	2.4438e-05	MXRA7	21.466	4.0905	16.7	3	3	3
Q01581	"Hydroxymethylglutaryl-CoA synthase, cytoplasmic OS=Homo sapiens OX=9606 GN=HMGCS1"	0.572	Down	1.2762e-07	HMGCS1	57.293	116.9	34.4	16	36	15
Q02127	"Dihydroorotate dehydrogenase (quinone), mitochondrial OS=Homo sapiens OX=9606 GN=DHODH"	0.726	Down	0.00073944	DHODH	42.867	41.907	13.9	4	4	4
Q02161	Blood group Rh(D) polypeptide OS=Homo sapiens OX=9606 GN=RHD	1.448	Up	0.000161517	RHD	45.21	1.9484	2.2	1	1	1
Q03013	Glutathione S-transferase Mu 4 OS=Homo sapiens OX=9606 GN=GSTM4	11.968	Up	1.7005e-06	GSTM4	25.561	26.39	41.7	10	32	2
Q05C16	Leucine-rich repeat-containing protein 63 OS=Homo sapiens OX=9606 GN=LRRC63	1.826	Up	9.9943e-05	LRRC63	66.308	1.9305	1.6	1	1	1
Q08830	Fibrinogen-like protein 1 OS=Homo sapiens OX=9606 GN=FGL1	1.487	Up	0.00027968	FGL1	36.379	144.71	34	8	18	8
Q08AH1	"Acyl-coenzyme A synthetase ACSM1, mitochondrial OS=Homo sapiens OX=9606 GN=ACSM1"	1.363	Up	0.00096261	ACSM1	65.272	15.87	6.4	4	6	2
Q08AH3	"Acyl-coenzyme A synthetase ACSM2A, mitochondrial OS=Homo sapiens OX=9606 GN=ACSM2A"	0.387	Down	5.9669e-05	ACSM2A	64.222	323.31	53	24	64	8
Q13075	Baculoviral IAP repeat-containing protein 1 OS=Homo sapiens OX=9606 GN=NAIP	1.464	Up	0.0179762	NAIP	159.58	4.2229	1.6	2	2	2
Q13268	"Dehydrogenase/reductase SDR family member 2, mitochondrial OS=Homo sapiens OX=9606 GN=DHRS2"	0.533	Down	0.00020211	DHRS2	29.926	21.07	20	5	6	5
Q14397	Glucokinase regulatory protein OS=Homo sapiens OX=9606 GN=GCKR	0.609	Down	0.00052286	GCKR	68.684	67.919	25	12	14	12
Q14534	Squalene monooxygenase OS=Homo sapiens OX=9606 GN=SQLE	0.659	Down	0.00024098	SQLE	63.922	25.889	13.4	6	7	6
Q14749	Glycine N-methyltransferase OS=Homo sapiens OX=9606 GN=GNMT	0.736	Down	8.0314e-05	GNMT	32.742	175.93	45.1	12	31	12
Q14914	Prostaglandin reductase 1 OS=Homo sapiens OX=9606 GN=PTGR1	0.75	Down	2.2283e-05	PTGR1	35.869	147.6	46.2	12	46	12
Q14CZ8	Hepatocyte cell adhesion molecule OS=Homo sapiens OX=9606 GN=HEPACAM	1.923	Up	0.000139206	HEPACAM	46.026	16.786	11.5	3	4	3
Q15165	Serum paraoxonase/arylesterase 2 OS=Homo sapiens OX=9606 GN=PON2	1.375	Up	0.00017867	PON2	39.38	78.667	19.5	5	10	5
Q15485	Ficolin-2 OS=Homo sapiens OX=9606 GN=FCN2	1.669	Up	3.217e-06	FCN2	34.001	3.0226	5.1	2	3	2
Q15582	Transforming growth factor-beta-induced protein ig-h3 OS=Homo sapiens OX=9606 GN=TGFBI	0.769	Down	0.0025755	TGFBI	74.68	176.85	25.5	13	34	13
Q15661	Tryptase alpha/beta-1 OS=Homo sapiens OX=9606 GN=TPSAB1	0.721	Down	0.0021788	TPSAB1	30.515	26.051	18.5	4	7	4
Q15773	Myeloid leukemia factor 2 OS=Homo sapiens OX=9606 GN=MLF2	0.747	Down	0.0056759	MLF2	28.147	10.111	14.5	3	3	3
Q15800	Methylsterol monooxygenase 1 OS=Homo sapiens OX=9606 GN=MSMO1	0.72	Down	1.8153e-06	MSMO1	35.215	70.563	8.5	2	7	2
Q16610	Extracellular matrix protein 1 OS=Homo sapiens OX=9606 GN=ECM1	0.698	Down	0.0089589	ECM1	60.673	24.511	10.4	5	5	5
Q16696	Cytochrome P450 2A13 OS=Homo sapiens OX=9606 GN=CYP2A13	16.667	Up	1.1183e-07	CYP2A13	56.687	12.023	20.6	11	22	1
Q16850	Lanosterol 14-alpha demethylase OS=Homo sapiens OX=9606 GN=CYP51A1	0.739	Down	0.00033996	CYP51A1	56.805	58.163	17.7	8	16	8
Q2TB90	Putative hexokinase HKDC1 OS=Homo sapiens OX=9606 GN=HKDC1	0.361	Down	5.4423e-07	HKDC1	102.54	184.17	33.7	31	39	30
Q4G176	"Acyl-CoA synthetase family member 3, mitochondrial OS=Homo sapiens OX=9606 GN=ACSF3"	1.301	Up	4.4306e-05	ACSF3	64.129	8.6797	7.8	5	5	5
Q5EBM0	"UMP-CMP kinase 2, mitochondrial OS=Homo sapiens OX=9606 GN=CMPK2"	0.743	Down	0.0149614	CMPK2	49.447	11.432	8.5	3	4	3
Q5JRX3	"Presequence protease, mitochondrial OS=Homo sapiens OX=9606 GN=PITRM1"	1.335	Up	0.000176342	PITRM1	117.41	149.46	23.4	23	32	23
Q5R3K3	Calcium homeostasis modulator protein 6 OS=Homo sapiens OX=9606 GN=CALHM6	1.608	Up	0.0083215	CALHM6	34.458	4.2538	9.2	3	3	3
Q5T619	Zinc finger protein 648 OS=Homo sapiens OX=9606 GN=ZNF648	1.469	Up	0.00053951	ZNF648	62.34	1.7442	2.1	1	5	1
Q5VTQ0	Tetratricopeptide repeat protein 39B OS=Homo sapiens OX=9606 GN=TTC39B	0.667	Down	0.00149576	TTC39B	76.955	19.478	5	2	2	2
Q63HM1	Kynurenine formamidase OS=Homo sapiens OX=9606 GN=AFMID	1.479	Up	0.000119896	AFMID	33.991	35.175	32.7	8	10	8
Q687X5	Metalloreductase STEAP4 OS=Homo sapiens OX=9606 GN=STEAP4	1.362	Up	1.87067e-05	STEAP4	51.981	66.039	18.1	6	15	6
Q6Q788	Apolipoprotein A-V OS=Homo sapiens OX=9606 GN=APOA5	1.366	Up	0.00027791	APOA5	41.212	56.909	16.9	5	5	5
Q6UWY5	Olfactomedin-like protein 1 OS=Homo sapiens OX=9606 GN=OLFML1	0.731	Down	9.9477e-05	OLFML1	45.95	105.4	27.9	11	15	11
Q6YP21	Kynurenine--oxoglutarate transaminase 3 OS=Homo sapiens OX=9606 GN=KYAT3	0.759	Down	0.044679	KYAT3	51.4	67.431	21.1	7	9	7
Q6ZWL3	Cytochrome P450 4V2 OS=Homo sapiens OX=9606 GN=CYP4V2	0.608	Down	0.00049869	CYP4V2	60.723	96.536	14.9	8	8	8
Q7L5Y1	Mitochondrial enolase superfamily member 1 OS=Homo sapiens OX=9606 GN=ENOSF1	1.395	Up	0.00105931	ENOSF1	49.786	76.988	28.4	12	19	12
Q86VW2	Rho guanine nucleotide exchange factor 25 OS=Homo sapiens OX=9606 GN=ARHGEF25	3.246	Up	1.2961e-06	ARHGEF25	63.842	1.7039	1.7	1	1	1
Q8IUC4	Rhophilin-2 OS=Homo sapiens OX=9606 GN=RHPN2	2.667	Up	3.6923e-05	RHPN2	76.992	21.474	6.6	4	4	4
Q8IY21	Probable ATP-dependent RNA helicase DDX60 OS=Homo sapiens OX=9606 GN=DDX60	0.768	Down	0.0006215	DDX60	197.85	48.935	7	11	11	11
Q8IYT3	Coiled-coil domain-containing protein 170 OS=Homo sapiens OX=9606 GN=CCDC170	1.553	Up	0.0063962	CCDC170	82.276	1.9308	2.2	1	1	1
Q8N126	Cell adhesion molecule 3 OS=Homo sapiens OX=9606 GN=CADM3	0.631	Down	7.8846e-05	CADM3	43.299	1.8555	2.3	1	1	1
Q8NE62	"Choline dehydrogenase, mitochondrial OS=Homo sapiens OX=9606 GN=CHDH"	0.72	Down	1.53489e-05	CHDH	65.358	57.288	22.2	12	16	12
Q8TBG4	Ethanolamine-phosphate phospho-lyase OS=Homo sapiens OX=9606 GN=ETNPPL	0.758	Down	0.00064487	ETNPPL	55.67	42.226	15.6	7	8	7
Q8TD30	Alanine aminotransferase 2 OS=Homo sapiens OX=9606 GN=GPT2	1.381	Up	0.0110225	GPT2	57.903	11.326	20.1	8	13	6
Q8TF05	Serine/threonine-protein phosphatase 4 regulatory subunit 1 OS=Homo sapiens OX=9606 GN=PPP4R1	0.729	Down	0.021365	PPP4R1	107	10.748	3.9	3	3	3
Q92530	Proteasome inhibitor PI31 subunit OS=Homo sapiens OX=9606 GN=PSMF1	1.376	Up	0.00028132	PSMF1	29.816	15.45	14.8	4	4	4
Q92748	Thyroid hormone-inducible hepatic protein OS=Homo sapiens OX=9606 GN=THRSP	0.648	Down	0.00096196	THRSP	16.561	12.231	8.9	1	1	1
Q92887	Canalicular multispecific organic anion transporter 1 OS=Homo sapiens OX=9606 GN=ABCC2	0.761	Down	0.00055593	ABCC2	174.21	125.74	13.3	17	21	17
Q95365	"HLA class I histocompatibility antigen, B-38 alpha chain OS=Homo sapiens OX=9606 GN=HLA-B"	1.825	Up	0.000140816	HLA-B	40.416	46.577	32.6	10	18	2
Q969S9	"Ribosome-releasing factor 2, mitochondrial OS=Homo sapiens OX=9606 GN=GFM2"	1.349	Up	0.024164	GFM2	86.6	3.6593	2.2	1	1	1
Q96AM1	Mas-related G-protein coupled receptor member F OS=Homo sapiens OX=9606 GN=MRGPRF	0.426	Down	5.962e-05	MRGPRF	38.171	31.849	4.1	1	3	1
Q96C23	Aldose 1-epimerase OS=Homo sapiens OX=9606 GN=GALM	0.76	Down	4.1459e-05	GALM	37.765	123.4	26.9	7	18	7
Q96DC8	"Enoyl-CoA hydratase domain-containing protein 3, mitochondrial OS=Homo sapiens OX=9606 GN=ECHDC3"	1.338	Up	0.00052325	ECHDC3	32.633	131.84	30	7	15	7
Q96GX9	Methylthioribulose-1-phosphate dehydratase OS=Homo sapiens OX=9606 GN=APIP	1.356	Up	0.00031634	APIP	27.125	24.567	28.9	5	6	5
Q96JA1	Leucine-rich repeats and immunoglobulin-like domains protein 1 OS=Homo sapiens OX=9606 GN=LRIG1	1.465	Up	1.8399e-05	LRIG1	119.11	1.842	1.4	2	2	2
Q96NL6	Sodium channel and clathrin linker 1 OS=Homo sapiens OX=9606 GN=SCLT1	1.856	Up	0.000101572	SCLT1	80.909	1.5946	1.3	1	1	1
Q96Q06	Perilipin-4 OS=Homo sapiens OX=9606 GN=PLIN4	1.512	Up	1.926e-07	PLIN4	134.43	59.153	19.5	15	15	15
Q99541	Perilipin-2 OS=Homo sapiens OX=9606 GN=PLIN2	1.301	Up	0.00020141	PLIN2	48.075	60.656	22.9	10	15	10
Q99572	P2X purinoceptor 7 OS=Homo sapiens OX=9606 GN=P2RX7	0.596	Down	4.3132e-06	P2RX7	68.584	14.126	1.7	1	1	1
Q9BRR9	Rho GTPase-activating protein 9 OS=Homo sapiens OX=9606 GN=ARHGAP9	1.325	Up	0.011097	ARHGAP9	83.259	1.8967	2	2	2	2
Q9BRX2	Protein pelota homolog OS=Homo sapiens OX=9606 GN=PELO	0.746	Down	8.3783e-05	PELO	43.359	34.936	11.9	4	5	4
Q9BT43	DNA-directed RNA polymerase III subunit RPC7-like OS=Homo sapiens OX=9606 GN=POLR3GL	0.398	Down	0.027643	POLR3GL	25.334	2.8251	9.6	1	1	1
Q9BTZ2	Dehydrogenase/reductase SDR family member 4 OS=Homo sapiens OX=9606 GN=DHRS4	0.491	Down	4.8031e-07	DHRS4	29.537	15.306	19.4	6	10	6
Q9BUP0	EF-hand domain-containing protein D1 OS=Homo sapiens OX=9606 GN=EFHD1	1.66	Up	4.0334e-05	EFHD1	26.927	18.856	28.5	8	12	6
Q9BVM4	Gamma-glutamylaminecyclotransferase OS=Homo sapiens OX=9606 GN=GGACT	1.392	Up	0.0002218	GGACT	17.328	41.276	17	2	3	2
Q9BW19	Kinesin-like protein KIFC1 OS=Homo sapiens OX=9606 GN=KIFC1	1.377	Up	0.0194561	KIFC1	73.747	-2	1.8	1	1	1
Q9BYE9	Cadherin-related family member 2 OS=Homo sapiens OX=9606 GN=CDHR2	1.322	Up	0.0060983	CDHR2	141.54	7.7691	2.1	2	2	2
Q9BYV1	"Alanine--glyoxylate aminotransferase 2, mitochondrial OS=Homo sapiens OX=9606 GN=AGXT2"	0.68	Down	1.2194e-06	AGXT2	57.156	110.3	35.4	17	27	17
Q9BYV7	"Beta,beta-carotene 9',10'-oxygenase OS=Homo sapiens OX=9606 GN=BCO2"	1.397	Up	0.00027642	BCO2	65.673	75.662	19.3	9	13	9
Q9BZ29	Dedicator of cytokinesis protein 9 OS=Homo sapiens OX=9606 GN=DOCK9	1.452	Up	0.0003808	DOCK9	236.44	6.5336	1.4	3	3	2
Q9GIY3	"HLA class II histocompatibility antigen, DRB1-14 beta chain OS=Homo sapiens OX=9606 GN=HLA-DRB1"	1.695	Up	0.00140242	HLA-DRB1	30.139	3.6588	12.4	4	5	1
Q9GZU8	Protein FAM192A OS=Homo sapiens OX=9606 GN=FAM192A	1.574	Up	1.92426e-05	FAM192A	28.912	2.4754	7.1	2	2	2
Q9H1P3	Oxysterol-binding protein-related protein 2 OS=Homo sapiens OX=9606 GN=OSBPL2	1.703	Up	1.91561e-05	OSBPL2	55.201	9.2957	8.5	3	3	3
Q9H6E4	Coiled-coil domain-containing protein 134 OS=Homo sapiens OX=9606 GN=CCDC134	0.769	Down	0.032645	CCDC134	26.56	13.047	17.5	3	3	3
Q9H799	Protein JBTS17 OS=Homo sapiens OX=9606 GN=C5orf42	1.398	Up	0.031303	C5orf42	361.74	2.9585	0.5	2	3	2
Q9HBK9	Arsenite methyltransferase OS=Homo sapiens OX=9606 GN=AS3MT	0.751	Down	0.000100049	AS3MT	41.747	68.43	38.7	12	16	12
Q9NR19	"Acetyl-coenzyme A synthetase, cytoplasmic OS=Homo sapiens OX=9606 GN=ACSS2"	0.717	Down	8.2285e-05	ACSS2	78.579	103.51	19.4	12	22	12
Q9NR34	"Mannosyl-oligosaccharide 1,2-alpha-mannosidase IC OS=Homo sapiens OX=9606 GN=MAN1C1"	1.398	Up	0.00086265	MAN1C1	70.91	1.6174	2.2	2	2	2
Q9NXB9	Elongation of very long chain fatty acids protein 2 OS=Homo sapiens OX=9606 GN=ELOVL2	0.751	Down	0.0024847	ELOVL2	34.584	3.3002	5.7	2	2	2
Q9NYL2	Mitogen-activated protein kinase kinase kinase 20 OS=Homo sapiens OX=9606 GN=MAP3K20	0.755	Down	0.00033839	MAP3K20	91.154	5.0436	3	2	2	2
Q9NYQ3	Hydroxyacid oxidase 2 OS=Homo sapiens OX=9606 GN=HAO2	1.504	Up	1.98369e-05	HAO2	38.838	17.603	17.4	7	8	6
Q9NYT0	Pleckstrin-2 OS=Homo sapiens OX=9606 GN=PLEK2	0.459	Down	0.00134295	PLEK2	39.97	8.6335	8.2	3	3	3
Q9NZA1	Chloride intracellular channel protein 5 OS=Homo sapiens OX=9606 GN=CLIC5	0.651	Down	0.030201	CLIC5	46.502	3.3266	4.1	1	1	1
Q9NZD4	Alpha-hemoglobin-stabilizing protein OS=Homo sapiens OX=9606 GN=AHSP	1.349	Up	1.93641e-05	AHSP	11.84	11.659	22.5	2	4	2
Q9TQE0	"HLA class II histocompatibility antigen, DRB1-9 beta chain OS=Homo sapiens OX=9606 GN=HLA-DRB1"	0.683	Down	0.000158349	HLA-DRB1	29.826	6.0904	21.1	6	7	1
Q9UBM7	7-dehydrocholesterol reductase OS=Homo sapiens OX=9606 GN=DHCR7	0.594	Down	1.60703e-05	DHCR7	54.489	153.46	15.8	7	13	7
Q9UBS0	Ribosomal protein S6 kinase beta-2 OS=Homo sapiens OX=9606 GN=RPS6KB2	1.303	Up	9.7617e-05	RPS6KB2	53.455	9.9396	4.4	2	2	1
Q9UBS3	DnaJ homolog subfamily B member 9 OS=Homo sapiens OX=9606 GN=DNAJB9	0.433	Down	5.6474e-05	DNAJB9	25.518	88.921	26.5	5	10	5
Q9UFE4	Coiled-coil domain-containing protein 39 OS=Homo sapiens OX=9606 GN=CCDC39	2.239	Up	0.000102798	CCDC39	109.9	1.7371	0.9	1	1	1
Q9UI15	Transgelin-3 OS=Homo sapiens OX=9606 GN=TAGLN3	0.766	Down	0.0077564	TAGLN3	22.472	2.2859	10.6	2	2	1
Q9UJX2	Cell division cycle protein 23 homolog OS=Homo sapiens OX=9606 GN=CDC23	1.505	Up	0.0079764	CDC23	68.833	9.3375	6	4	4	4
Q9UK22	F-box only protein 2 OS=Homo sapiens OX=9606 GN=FBXO2	0.664	Down	0.00107962	FBXO2	33.327	69.234	23	4	8	4
Q9UKB3	DnaJ homolog subfamily C member 12 OS=Homo sapiens OX=9606 GN=DNAJC12	1.307	Up	0.0131001	DNAJC12	23.415	3.0161	8.6	2	2	2
Q9ULI4	Kinesin-like protein KIF26A OS=Homo sapiens OX=9606 GN=KIF26A	1.436	Up	0.0098434	KIF26A	194.59	-2	0.4	1	1	1
Q9ULU4	Protein kinase C-binding protein 1 OS=Homo sapiens OX=9606 GN=ZMYND8	1.379	Up	0.0065047	ZMYND8	131.69	23.89	3.7	3	4	3
Q9UNA1	Rho GTPase-activating protein 26 OS=Homo sapiens OX=9606 GN=ARHGAP26	0.54	Down	8.6768e-07	ARHGAP26	92.234	1.6437	1.2	1	2	1
Q9Y5J9	Mitochondrial import inner membrane translocase subunit Tim8 B OS=Homo sapiens OX=9606 GN=TIMM8B	1.358	Up	0.0021964	TIMM8B	9.3435	4.5719	22.9	2	2	2
Q9Y6K5	2'-5'-oligoadenylate synthase 3 OS=Homo sapiens OX=9606 GN=OAS3	0.645	Down	2.2578e-07	OAS3	121.17	38.413	12.4	14	14	14
Q9Y6M9	NADH dehydrogenase [ubiquinone] 1 beta subcomplex subunit 9 OS=Homo sapiens OX=9606 GN=NDUFB9	0.733	Down	0.000137829	NDUFB9	21.831	32.572	29.1	4	5	4
Q9Y6X4	Soluble lamin-associated protein of 75 kDa OS=Homo sapiens OX=9606 GN=FAM169A	0.64	Down	0.003519	FAM169A	74.954	6.0658	3.1	2	2	2
