# Supplementary material for: Global proteome profiling of human livers upon ischemia/reperfusion treatment
Source: Clin Proteomics. 2021 Jan 6;18:3. doi: 10.1186/s12014-020-09310-w (PMC7788958; doi:10.1186/s12014-020-09310-w)
Supplement: Supplementary file 3 — Additional file 3: Table S3. GO terms level classify. [file 12014_2020_9310_MOESM3_ESM.xlsx]

## Sheet: Up Classification
GO Terms Level 1	GO Terms Level 5	No. of Protein
Biological Process	single-organism transport	41
	positive regulation of cellular process	41
	other	129
Cellular Component	extracellular vesicle	57
	plasma membrane	51
	integral component of membrane	33
	vesicle lumen	18
	bounding membrane of organelle	18
	nuclear outer membrane-endoplasmic reticulum membrane network	15
	vesicle membrane	13
	blood microparticle	12
	neuron projection	10
	somatodendritic compartment	9
	other	28
Molecular Function	metal ion binding	45
	peptidase activity, acting on L-amino acid peptides	14
	protein homodimerization activity	14
	nucleotide binding	14
	ribonucleoside binding	11
	purine nucleoside binding	11
	purine ribonucleoside triphosphate binding	11
	heme binding	8
	transmembrane signaling receptor activity	7
	other	96

## Sheet: Up list
Category	Protein accession	Protein description	Ratio	Regulated Type	P value	Gene name	MW [kDa]	Score	Coverage [%]	Peptides	PSMs	Unique peptides
single-organism transport	P09917	Arachidonate 5-lipoxygenase OS=Homo sapiens OX=9606 GN=ALOX5	1.302	Up	0.030717	ALOX5	77.982	6.6217	4.6	3	3	3
	P35237	Serpin B6 OS=Homo sapiens OX=9606 GN=SERPINB6	1.329	Up	6.2158e-05	SERPINB6	42.621	72.209	29.3	10	14	9
	P05164	Myeloperoxidase OS=Homo sapiens OX=9606 GN=MPO	1.306	Up	3.1557e-06	MPO	83.868	74.43	21.5	14	23	12
	O95497	Pantetheinase OS=Homo sapiens OX=9606 GN=VNN1	1.314	Up	0.0020232	VNN1	57.011	11.338	9.6	4	4	4
	P69892	Hemoglobin subunit gamma-2 OS=Homo sapiens OX=9606 GN=HBG2	2.026	Up	1.73138e-05	HBG2	16.126	123.53	66	9	15	8
	P04114	Apolipoprotein B-100 OS=Homo sapiens OX=9606 GN=APOB	1.417	Up	4.7205e-07	APOB	515.6	323.31	28.5	114	203	114
	Q15485	Ficolin-2 OS=Homo sapiens OX=9606 GN=FCN2	1.669	Up	3.217e-06	FCN2	34.001	3.0226	5.1	2	3	2
	P02792	Ferritin light chain OS=Homo sapiens OX=9606 GN=FTL	1.333	Up	0.00121645	FTL	20.019	50.869	45.1	6	12	6
	P06280	Alpha-galactosidase A OS=Homo sapiens OX=9606 GN=GLA	1.529	Up	0.00030248	GLA	48.766	3.0048	2.8	1	1	1
	P55008	Allograft inflammatory factor 1 OS=Homo sapiens OX=9606 GN=AIF1	1.347	Up	1.0032e-07	AIF1	16.703	8.954	23.1	4	6	4
	Q9Y5J9	Mitochondrial import inner membrane translocase subunit Tim8 B OS=Homo sapiens OX=9606 GN=TIMM8B	1.358	Up	0.0021964	TIMM8B	9.3435	4.5719	22.9	2	2	2
	P02776	Platelet factor 4 OS=Homo sapiens OX=9606 GN=PF4	1.346	Up	0.0031449	PF4	10.845	10.648	25.7	2	2	2
	P10321	"HLA class I histocompatibility antigen, Cw-7 alpha chain OS=Homo sapiens OX=9606 GN=HLA-C"	3.991	Up	4.8287e-06	HLA-C	40.648	-2	29.2	9	20	1
	P08473	Neprilysin OS=Homo sapiens OX=9606 GN=MME	1.301	Up	0.00097895	MME	85.513	22.203	11.3	8	8	8
	Q9H1P3	Oxysterol-binding protein-related protein 2 OS=Homo sapiens OX=9606 GN=OSBPL2	1.703	Up	1.91561e-05	OSBPL2	55.201	9.2957	8.5	3	3	3
	P49913	Cathelicidin antimicrobial peptide OS=Homo sapiens OX=9606 GN=CAMP	1.34	Up	0.00111654	CAMP	19.301	21.319	30.6	7	10	7
	P80511	Protein S100-A12 OS=Homo sapiens OX=9606 GN=S100A12	1.42	Up	0.00020279	S100A12	10.575	3.1943	16.3	2	3	2
	P02775	Platelet basic protein OS=Homo sapiens OX=9606 GN=PPBP	1.334	Up	0.00090129	PPBP	13.894	8.9343	26.6	3	3	3
	P05413	"Fatty acid-binding protein, heart OS=Homo sapiens OX=9606 GN=FABP3"	1.44	Up	0.0025352	FABP3	14.858	42.997	35.3	5	7	4
	P02750	Leucine-rich alpha-2-glycoprotein OS=Homo sapiens OX=9606 GN=LRG1	1.301	Up	0.00031688	LRG1	38.177	11.731	10.7	4	5	4
	P24158	Myeloblastin OS=Homo sapiens OX=9606 GN=PRTN3	1.525	Up	0.00018293	PRTN3	27.807	2.5958	6.6	2	2	2
	A0A075B6P5	Immunoglobulin kappa variable 2-28 OS=Homo sapiens OX=9606 GN=IGKV2-28	1.811	Up	1.78981e-05	IGKV2-28	12.957	13.371	16.7	2	3	2
	P10253	Lysosomal alpha-glucosidase OS=Homo sapiens OX=9606 GN=GAA	1.483	Up	9.9324e-05	GAA	105.32	104.79	16.1	13	33	13
	P32320	Cytidine deaminase OS=Homo sapiens OX=9606 GN=CDA	1.342	Up	0.00061997	CDA	16.185	134.26	53.4	5	9	5
	P08637	Low affinity immunoglobulin gamma Fc region receptor III-A OS=Homo sapiens OX=9606 GN=FCGR3A	1.305	Up	0.0024021	FCGR3A	29.089	9.4279	10.6	3	3	3
	P11226	Mannose-binding protein C OS=Homo sapiens OX=9606 GN=MBL2	1.514	Up	3.8324e-05	MBL2	26.143	115.75	36.7	7	16	7
	P02763	Alpha-1-acid glycoprotein 1 OS=Homo sapiens OX=9606 GN=ORM1	1.384	Up	0.0039581	ORM1	23.511	105.05	40.3	7	21	5
	P04196	Histidine-rich glycoprotein OS=Homo sapiens OX=9606 GN=HRG	1.469	Up	4.2765e-05	HRG	59.578	108.42	15.8	7	13	7
	Q9BRR9	Rho GTPase-activating protein 9 OS=Homo sapiens OX=9606 GN=ARHGAP9	1.325	Up	0.011097	ARHGAP9	83.259	1.8967	2	2	2	2
	P53634	Dipeptidyl peptidase 1 OS=Homo sapiens OX=9606 GN=CTSC	1.525	Up	1.85843e-05	CTSC	51.853	94.677	11.4	5	7	5
	Q99541	Perilipin-2 OS=Homo sapiens OX=9606 GN=PLIN2	1.301	Up	0.00020141	PLIN2	48.075	60.656	22.9	10	15	10
	Q6Q788	Apolipoprotein A-V OS=Homo sapiens OX=9606 GN=APOA5	1.366	Up	0.00027791	APOA5	41.212	56.909	16.9	5	5	5
	P68871	Hemoglobin subunit beta OS=Homo sapiens OX=9606 GN=HBB	1.44	Up	4.5303e-06	HBB	15.998	323.31	76.9	11	372	5
	P30273	High affinity immunoglobulin epsilon receptor subunit gamma OS=Homo sapiens OX=9606 GN=FCER1G	1.358	Up	0.00026273	FCER1G	9.6674	38.746	32.6	3	4	3
	P14780	Matrix metalloproteinase-9 OS=Homo sapiens OX=9606 GN=MMP9	1.304	Up	0.00131817	MMP9	78.457	35.047	15.1	8	8	8
	P02042	Hemoglobin subunit delta OS=Homo sapiens OX=9606 GN=HBD	1.325	Up	2.1462e-06	HBD	16.055	109.32	76.9	11	194	5
	P30530	Tyrosine-protein kinase receptor UFO OS=Homo sapiens OX=9606 GN=AXL	1.317	Up	0.022476	AXL	98.336	6.6658	5.9	4	4	3
	P01861	Immunoglobulin heavy constant gamma 4 OS=Homo sapiens OX=9606 GN=IGHG4	1.487	Up	0.00042432	IGHG4	35.94	33.526	35.8	8	25	4
	P37840	Alpha-synuclein OS=Homo sapiens OX=9606 GN=SNCA	1.431	Up	0.0028602	SNCA	14.46	89.074	47.9	5	6	4
	P02741	C-reactive protein OS=Homo sapiens OX=9606 GN=CRP	5.412	Up	3.8895e-07	CRP	25.038	7.8962	4.5	1	1	1
	P00738	Haptoglobin OS=Homo sapiens OX=9606 GN=HP	1.313	Up	2.1729e-05	HP	45.205	323.31	54.2	21	85	9
positive regulation of cellular process	B7ZBB8	Protein phosphatase 1 regulatory subunit 3G OS=Homo sapiens OX=9606 GN=PPP1R3G	1.399	Up	0.00052229	PPP1R3G	38.018	5.5294	3.4	1	1	1
	P02549	"Spectrin alpha chain, erythrocytic 1 OS=Homo sapiens OX=9606 GN=SPTA1"	1.315	Up	2.1125e-05	SPTA1	280.01	323.31	28.1	57	76	57
	P12544	Granzyme A OS=Homo sapiens OX=9606 GN=GZMA	1.531	Up	0.00182296	GZMA	28.999	9.1179	6.9	1	1	1
	P79483	"HLA class II histocompatibility antigen, DR beta 3 chain OS=Homo sapiens OX=9606 GN=HLA-DRB3"	1.408	Up	0.0040398	HLA-DRB3	29.962	2.8769	21.1	6	7	1
	O95497	Pantetheinase OS=Homo sapiens OX=9606 GN=VNN1	1.314	Up	0.0020232	VNN1	57.011	11.338	9.6	4	4	4
	P04114	Apolipoprotein B-100 OS=Homo sapiens OX=9606 GN=APOB	1.417	Up	4.7205e-07	APOB	515.6	323.31	28.5	114	203	114
	Q13075	Baculoviral IAP repeat-containing protein 1 OS=Homo sapiens OX=9606 GN=NAIP	1.464	Up	0.0179762	NAIP	159.58	4.2229	1.6	2	2	2
	Q9ULU4	Protein kinase C-binding protein 1 OS=Homo sapiens OX=9606 GN=ZMYND8	1.379	Up	0.0065047	ZMYND8	131.69	23.89	3.7	3	4	3
	P55008	Allograft inflammatory factor 1 OS=Homo sapiens OX=9606 GN=AIF1	1.347	Up	1.0032e-07	AIF1	16.703	8.954	23.1	4	6	4
	P02776	Platelet factor 4 OS=Homo sapiens OX=9606 GN=PF4	1.346	Up	0.0031449	PF4	10.845	10.648	25.7	2	2	2
	P20039	"HLA class II histocompatibility antigen, DRB1-11 beta chain OS=Homo sapiens OX=9606 GN=HLA-DRB1"	1.864	Up	0.00113741	HLA-DRB1	30.16	21.473	19.2	6	7	1
	P01920	"HLA class II histocompatibility antigen, DQ beta 1 chain OS=Homo sapiens OX=9606 GN=HLA-DQB1"	1.856	Up	0.00162142	HLA-DQB1	29.991	10.143	12.3	3	4	2
	Q9GIY3	"HLA class II histocompatibility antigen, DRB1-14 beta chain OS=Homo sapiens OX=9606 GN=HLA-DRB1"	1.695	Up	0.00140242	HLA-DRB1	30.139	3.6588	12.4	4	5	1
	Q92530	Proteasome inhibitor PI31 subunit OS=Homo sapiens OX=9606 GN=PSMF1	1.376	Up	0.00028132	PSMF1	29.816	15.45	14.8	4	4	4
	P09601	Heme oxygenase 1 OS=Homo sapiens OX=9606 GN=HMOX1	1.309	Up	0.00046244	HMOX1	32.818	73.832	26.4	6	11	6
	P49913	Cathelicidin antimicrobial peptide OS=Homo sapiens OX=9606 GN=CAMP	1.34	Up	0.00111654	CAMP	19.301	21.319	30.6	7	10	7
	P80511	Protein S100-A12 OS=Homo sapiens OX=9606 GN=S100A12	1.42	Up	0.00020279	S100A12	10.575	3.1943	16.3	2	3	2
	P02775	Platelet basic protein OS=Homo sapiens OX=9606 GN=PPBP	1.334	Up	0.00090129	PPBP	13.894	8.9343	26.6	3	3	3
	P05413	"Fatty acid-binding protein, heart OS=Homo sapiens OX=9606 GN=FABP3"	1.44	Up	0.0025352	FABP3	14.858	42.997	35.3	5	7	4
	P02750	Leucine-rich alpha-2-glycoprotein OS=Homo sapiens OX=9606 GN=LRG1	1.301	Up	0.00031688	LRG1	38.177	11.731	10.7	4	5	4
	P24158	Myeloblastin OS=Homo sapiens OX=9606 GN=PRTN3	1.525	Up	0.00018293	PRTN3	27.807	2.5958	6.6	2	2	2
	Q9UBS0	Ribosomal protein S6 kinase beta-2 OS=Homo sapiens OX=9606 GN=RPS6KB2	1.303	Up	9.7617e-05	RPS6KB2	53.455	9.9396	4.4	2	2	1
	P35558	"Phosphoenolpyruvate carboxykinase, cytosolic [GTP] OS=Homo sapiens OX=9606 GN=PCK1"	1.654	Up	2.6875e-06	PCK1	69.194	133.22	44.7	23	53	21
	P11226	Mannose-binding protein C OS=Homo sapiens OX=9606 GN=MBL2	1.514	Up	3.8324e-05	MBL2	26.143	115.75	36.7	7	16	7
	P04196	Histidine-rich glycoprotein OS=Homo sapiens OX=9606 GN=HRG	1.469	Up	4.2765e-05	HRG	59.578	108.42	15.8	7	13	7
	P53634	Dipeptidyl peptidase 1 OS=Homo sapiens OX=9606 GN=CTSC	1.525	Up	1.85843e-05	CTSC	51.853	94.677	11.4	5	7	5
	Q6Q788	Apolipoprotein A-V OS=Homo sapiens OX=9606 GN=APOA5	1.366	Up	0.00027791	APOA5	41.212	56.909	16.9	5	5	5
	P68871	Hemoglobin subunit beta OS=Homo sapiens OX=9606 GN=HBB	1.44	Up	4.5303e-06	HBB	15.998	323.31	76.9	11	372	5
	P30273	High affinity immunoglobulin epsilon receptor subunit gamma OS=Homo sapiens OX=9606 GN=FCER1G	1.358	Up	0.00026273	FCER1G	9.6674	38.746	32.6	3	4	3
	P14780	Matrix metalloproteinase-9 OS=Homo sapiens OX=9606 GN=MMP9	1.304	Up	0.00131817	MMP9	78.457	35.047	15.1	8	8	8
	P15428	15-hydroxyprostaglandin dehydrogenase [NAD(+)] OS=Homo sapiens OX=9606 GN=HPGD	1.781	Up	0.00029894	HPGD	28.977	73.116	37.6	8	19	8
	P30530	Tyrosine-protein kinase receptor UFO OS=Homo sapiens OX=9606 GN=AXL	1.317	Up	0.022476	AXL	98.336	6.6658	5.9	4	4	3
	O94885	SAM and SH3 domain-containing protein 1 OS=Homo sapiens OX=9606 GN=SASH1	2.283	Up	2.1899e-06	SASH1	136.65	19.252	2.1	2	2	2
	P01861	Immunoglobulin heavy constant gamma 4 OS=Homo sapiens OX=9606 GN=IGHG4	1.487	Up	0.00042432	IGHG4	35.94	33.526	35.8	8	25	4
	P37840	Alpha-synuclein OS=Homo sapiens OX=9606 GN=SNCA	1.431	Up	0.0028602	SNCA	14.46	89.074	47.9	5	6	4
	P02741	C-reactive protein OS=Homo sapiens OX=9606 GN=CRP	5.412	Up	3.8895e-07	CRP	25.038	7.8962	4.5	1	1	1
	Q9UJX2	Cell division cycle protein 23 homolog OS=Homo sapiens OX=9606 GN=CDC23	1.505	Up	0.0079764	CDC23	68.833	9.3375	6	4	4	4
	P47895	Aldehyde dehydrogenase family 1 member A3 OS=Homo sapiens OX=9606 GN=ALDH1A3	1.594	Up	4.5715e-06	ALDH1A3	56.108	45.386	23.6	12	17	9
	P0C0L4	Complement C4-A OS=Homo sapiens OX=9606 GN=C4A	1.907	Up	0.00029636	C4A	192.78	323.31	32.9	53	98	2
	P55290	Cadherin-13 OS=Homo sapiens OX=9606 GN=CDH13	1.332	Up	0.0076212	CDH13	78.286	24.533	9.7	5	6	5
	P00738	Haptoglobin OS=Homo sapiens OX=9606 GN=HP	1.313	Up	2.1729e-05	HP	45.205	323.31	54.2	21	85	9
other | regulation of cell death	P12544	Granzyme A OS=Homo sapiens OX=9606 GN=GZMA	1.531	Up	0.00182296	GZMA	28.999	9.1179	6.9	1	1	1
	Q96GX9	Methylthioribulose-1-phosphate dehydratase OS=Homo sapiens OX=9606 GN=APIP	1.356	Up	0.00031634	APIP	27.125	24.567	28.9	5	6	5
	P05164	Myeloperoxidase OS=Homo sapiens OX=9606 GN=MPO	1.306	Up	3.1557e-06	MPO	83.868	74.43	21.5	14	23	12
	O95497	Pantetheinase OS=Homo sapiens OX=9606 GN=VNN1	1.314	Up	0.0020232	VNN1	57.011	11.338	9.6	4	4	4
	Q13075	Baculoviral IAP repeat-containing protein 1 OS=Homo sapiens OX=9606 GN=NAIP	1.464	Up	0.0179762	NAIP	159.58	4.2229	1.6	2	2	2
	P55008	Allograft inflammatory factor 1 OS=Homo sapiens OX=9606 GN=AIF1	1.347	Up	1.0032e-07	AIF1	16.703	8.954	23.1	4	6	4
	P02776	Platelet factor 4 OS=Homo sapiens OX=9606 GN=PF4	1.346	Up	0.0031449	PF4	10.845	10.648	25.7	2	2	2
	P09601	Heme oxygenase 1 OS=Homo sapiens OX=9606 GN=HMOX1	1.309	Up	0.00046244	HMOX1	32.818	73.832	26.4	6	11	6
	P04196	Histidine-rich glycoprotein OS=Homo sapiens OX=9606 GN=HRG	1.469	Up	4.2765e-05	HRG	59.578	108.42	15.8	7	13	7
	P53634	Dipeptidyl peptidase 1 OS=Homo sapiens OX=9606 GN=CTSC	1.525	Up	1.85843e-05	CTSC	51.853	94.677	11.4	5	7	5
	P68871	Hemoglobin subunit beta OS=Homo sapiens OX=9606 GN=HBB	1.44	Up	4.5303e-06	HBB	15.998	323.31	76.9	11	372	5
	P30273	High affinity immunoglobulin epsilon receptor subunit gamma OS=Homo sapiens OX=9606 GN=FCER1G	1.358	Up	0.00026273	FCER1G	9.6674	38.746	32.6	3	4	3
	P14780	Matrix metalloproteinase-9 OS=Homo sapiens OX=9606 GN=MMP9	1.304	Up	0.00131817	MMP9	78.457	35.047	15.1	8	8	8
	P15428	15-hydroxyprostaglandin dehydrogenase [NAD(+)] OS=Homo sapiens OX=9606 GN=HPGD	1.781	Up	0.00029894	HPGD	28.977	73.116	37.6	8	19	8
	P30530	Tyrosine-protein kinase receptor UFO OS=Homo sapiens OX=9606 GN=AXL	1.317	Up	0.022476	AXL	98.336	6.6658	5.9	4	4	3
	P37840	Alpha-synuclein OS=Homo sapiens OX=9606 GN=SNCA	1.431	Up	0.0028602	SNCA	14.46	89.074	47.9	5	6	4
	P47895	Aldehyde dehydrogenase family 1 member A3 OS=Homo sapiens OX=9606 GN=ALDH1A3	1.594	Up	4.5715e-06	ALDH1A3	56.108	45.386	23.6	12	17	9
	P00738	Haptoglobin OS=Homo sapiens OX=9606 GN=HP	1.313	Up	2.1729e-05	HP	45.205	323.31	54.2	21	85	9
other | alcohol metabolic process	P04114	Apolipoprotein B-100 OS=Homo sapiens OX=9606 GN=APOB	1.417	Up	4.7205e-07	APOB	515.6	323.31	28.5	114	203	114
	P30837	"Aldehyde dehydrogenase X, mitochondrial OS=Homo sapiens OX=9606 GN=ALDH1B1"	2.126	Up	2.6517e-07	ALDH1B1	57.206	288.51	33.8	19	50	16
	P35558	"Phosphoenolpyruvate carboxykinase, cytosolic [GTP] OS=Homo sapiens OX=9606 GN=PCK1"	1.654	Up	2.6875e-06	PCK1	69.194	133.22	44.7	23	53	21
	Q6Q788	Apolipoprotein A-V OS=Homo sapiens OX=9606 GN=APOA5	1.366	Up	0.00027791	APOA5	41.212	56.909	16.9	5	5	5
	P47895	Aldehyde dehydrogenase family 1 member A3 OS=Homo sapiens OX=9606 GN=ALDH1A3	1.594	Up	4.5715e-06	ALDH1A3	56.108	45.386	23.6	12	17	9
other | response to organophosphorus	P35558	"Phosphoenolpyruvate carboxykinase, cytosolic [GTP] OS=Homo sapiens OX=9606 GN=PCK1"	1.654	Up	2.6875e-06	PCK1	69.194	133.22	44.7	23	53	21
	P07204	Thrombomodulin OS=Homo sapiens OX=9606 GN=THBD	1.601	Up	0.00058277	THBD	60.329	6.1576	2.4	1	1	1
other | cellular lipid metabolic process	P09917	Arachidonate 5-lipoxygenase OS=Homo sapiens OX=9606 GN=ALOX5	1.302	Up	0.030717	ALOX5	77.982	6.6217	4.6	3	3	3
	P20815	Cytochrome P450 3A5 OS=Homo sapiens OX=9606 GN=CYP3A5	2.307	Up	3.3804e-07	CYP3A5	57.108	109.22	35.9	16	37	13
	Q08AH1	"Acyl-coenzyme A synthetase ACSM1, mitochondrial OS=Homo sapiens OX=9606 GN=ACSM1"	1.363	Up	0.00096261	ACSM1	65.272	15.87	6.4	4	6	2
	P04114	Apolipoprotein B-100 OS=Homo sapiens OX=9606 GN=APOB	1.417	Up	4.7205e-07	APOB	515.6	323.31	28.5	114	203	114
	Q15165	Serum paraoxonase/arylesterase 2 OS=Homo sapiens OX=9606 GN=PON2	1.375	Up	0.00017867	PON2	39.38	78.667	19.5	5	10	5
	P06280	Alpha-galactosidase A OS=Homo sapiens OX=9606 GN=GLA	1.529	Up	0.00030248	GLA	48.766	3.0048	2.8	1	1	1
	Q9NYQ3	Hydroxyacid oxidase 2 OS=Homo sapiens OX=9606 GN=HAO2	1.504	Up	1.98369e-05	HAO2	38.838	17.603	17.4	7	8	6
	Q9BYV7	"Beta,beta-carotene 9',10'-oxygenase OS=Homo sapiens OX=9606 GN=BCO2"	1.397	Up	0.00027642	BCO2	65.673	75.662	19.3	9	13	9
	P22309	UDP-glucuronosyltransferase 1-1 OS=Homo sapiens OX=9606 GN=UGT1A1	1.383	Up	0.0040392	UGT1A1	59.591	20.48	14.1	6	26	4
	P05413	"Fatty acid-binding protein, heart OS=Homo sapiens OX=9606 GN=FABP3"	1.44	Up	0.0025352	FABP3	14.858	42.997	35.3	5	7	4
	P35558	"Phosphoenolpyruvate carboxykinase, cytosolic [GTP] OS=Homo sapiens OX=9606 GN=PCK1"	1.654	Up	2.6875e-06	PCK1	69.194	133.22	44.7	23	53	21
	Q16696	Cytochrome P450 2A13 OS=Homo sapiens OX=9606 GN=CYP2A13	16.667	Up	1.1183e-07	CYP2A13	56.687	12.023	20.6	11	22	1
	Q6Q788	Apolipoprotein A-V OS=Homo sapiens OX=9606 GN=APOA5	1.366	Up	0.00027791	APOA5	41.212	56.909	16.9	5	5	5
	P15428	15-hydroxyprostaglandin dehydrogenase [NAD(+)] OS=Homo sapiens OX=9606 GN=HPGD	1.781	Up	0.00029894	HPGD	28.977	73.116	37.6	8	19	8
	Q4G176	"Acyl-CoA synthetase family member 3, mitochondrial OS=Homo sapiens OX=9606 GN=ACSF3"	1.301	Up	4.4306e-05	ACSF3	64.129	8.6797	7.8	5	5	5
	P37840	Alpha-synuclein OS=Homo sapiens OX=9606 GN=SNCA	1.431	Up	0.0028602	SNCA	14.46	89.074	47.9	5	6	4
	O00519	Fatty-acid amide hydrolase 1 OS=Homo sapiens OX=9606 GN=FAAH	1.419	Up	0.00060009	FAAH	63.065	37.235	10.7	5	8	5
	P47895	Aldehyde dehydrogenase family 1 member A3 OS=Homo sapiens OX=9606 GN=ALDH1A3	1.594	Up	4.5715e-06	ALDH1A3	56.108	45.386	23.6	12	17	9
other | lipid biosynthetic process	P09917	Arachidonate 5-lipoxygenase OS=Homo sapiens OX=9606 GN=ALOX5	1.302	Up	0.030717	ALOX5	77.982	6.6217	4.6	3	3	3
	Q08AH1	"Acyl-coenzyme A synthetase ACSM1, mitochondrial OS=Homo sapiens OX=9606 GN=ACSM1"	1.363	Up	0.00096261	ACSM1	65.272	15.87	6.4	4	6	2
	Q9H1P3	Oxysterol-binding protein-related protein 2 OS=Homo sapiens OX=9606 GN=OSBPL2	1.703	Up	1.91561e-05	OSBPL2	55.201	9.2957	8.5	3	3	3
	P31213	3-oxo-5-alpha-steroid 4-dehydrogenase 2 OS=Homo sapiens OX=9606 GN=SRD5A2	1.706	Up	0.00030132	SRD5A2	28.393	1.7158	7.1	2	2	2
	P35558	"Phosphoenolpyruvate carboxykinase, cytosolic [GTP] OS=Homo sapiens OX=9606 GN=PCK1"	1.654	Up	2.6875e-06	PCK1	69.194	133.22	44.7	23	53	21
	Q6Q788	Apolipoprotein A-V OS=Homo sapiens OX=9606 GN=APOA5	1.366	Up	0.00027791	APOA5	41.212	56.909	16.9	5	5	5
	Q4G176	"Acyl-CoA synthetase family member 3, mitochondrial OS=Homo sapiens OX=9606 GN=ACSF3"	1.301	Up	4.4306e-05	ACSF3	64.129	8.6797	7.8	5	5	5
	P47895	Aldehyde dehydrogenase family 1 member A3 OS=Homo sapiens OX=9606 GN=ALDH1A3	1.594	Up	4.5715e-06	ALDH1A3	56.108	45.386	23.6	12	17	9
other | endoderm development	P14780	Matrix metalloproteinase-9 OS=Homo sapiens OX=9606 GN=MMP9	1.304	Up	0.00131817	MMP9	78.457	35.047	15.1	8	8	8
other | carbohydrate derivative biosynthetic process	Q9NR34	"Mannosyl-oligosaccharide 1,2-alpha-mannosidase IC OS=Homo sapiens OX=9606 GN=MAN1C1"	1.398	Up	0.00086265	MAN1C1	70.91	1.6174	2.2	2	2	2
	P32320	Cytidine deaminase OS=Homo sapiens OX=9606 GN=CDA	1.342	Up	0.00061997	CDA	16.185	134.26	53.4	5	9	5
other | macromolecular complex assembly	P02748	Complement component C9 OS=Homo sapiens OX=9606 GN=C9	1.332	Up	0.00040346	C9	63.173	18.217	12.7	7	9	7
	Q96GX9	Methylthioribulose-1-phosphate dehydratase OS=Homo sapiens OX=9606 GN=APIP	1.356	Up	0.00031634	APIP	27.125	24.567	28.9	5	6	5
	P04114	Apolipoprotein B-100 OS=Homo sapiens OX=9606 GN=APOB	1.417	Up	4.7205e-07	APOB	515.6	323.31	28.5	114	203	114
	P55008	Allograft inflammatory factor 1 OS=Homo sapiens OX=9606 GN=AIF1	1.347	Up	1.0032e-07	AIF1	16.703	8.954	23.1	4	6	4
	P09601	Heme oxygenase 1 OS=Homo sapiens OX=9606 GN=HMOX1	1.309	Up	0.00046244	HMOX1	32.818	73.832	26.4	6	11	6
	P32320	Cytidine deaminase OS=Homo sapiens OX=9606 GN=CDA	1.342	Up	0.00061997	CDA	16.185	134.26	53.4	5	9	5
	Q9UFE4	Coiled-coil domain-containing protein 39 OS=Homo sapiens OX=9606 GN=CCDC39	2.239	Up	0.000102798	CCDC39	109.9	1.7371	0.9	1	1	1
	P53634	Dipeptidyl peptidase 1 OS=Homo sapiens OX=9606 GN=CTSC	1.525	Up	1.85843e-05	CTSC	51.853	94.677	11.4	5	7	5
	P14598	Neutrophil cytosol factor 1 OS=Homo sapiens OX=9606 GN=NCF1	1.301	Up	0.0037962	NCF1	44.651	24.259	18.7	6	6	6
	Q6Q788	Apolipoprotein A-V OS=Homo sapiens OX=9606 GN=APOA5	1.366	Up	0.00027791	APOA5	41.212	56.909	16.9	5	5	5
	P68871	Hemoglobin subunit beta OS=Homo sapiens OX=9606 GN=HBB	1.44	Up	4.5303e-06	HBB	15.998	323.31	76.9	11	372	5
	P10412	Histone H1.4 OS=Homo sapiens OX=9606 GN=HIST1H1E	1.694	Up	1.88352e-05	HIST1H1E	21.865	77.045	41.1	11	36	4
	P62304	Small nuclear ribonucleoprotein E OS=Homo sapiens OX=9606 GN=SNRPE	1.35	Up	0.0071753	SNRPE	10.803	2.2448	13	1	1	1
	P47895	Aldehyde dehydrogenase family 1 member A3 OS=Homo sapiens OX=9606 GN=ALDH1A3	1.594	Up	4.5715e-06	ALDH1A3	56.108	45.386	23.6	12	17	9
	P56556	NADH dehydrogenase [ubiquinone] 1 alpha subcomplex subunit 6 OS=Homo sapiens OX=9606 GN=NDUFA6	1.431	Up	5.7039e-05	NDUFA6	17.871	9.1849	12.3	2	3	2
other | regulation of cellular component size	P02549	"Spectrin alpha chain, erythrocytic 1 OS=Homo sapiens OX=9606 GN=SPTA1"	1.315	Up	2.1125e-05	SPTA1	280.01	323.31	28.1	57	76	57
	P11277	"Spectrin beta chain, erythrocytic OS=Homo sapiens OX=9606 GN=SPTB"	1.326	Up	3.8768e-05	SPTB	246.47	229.78	25.9	52	77	45
	Q9BYE9	Cadherin-related family member 2 OS=Homo sapiens OX=9606 GN=CDHR2	1.322	Up	0.0060983	CDHR2	141.54	7.7691	2.1	2	2	2
other | protein-lipid complex subunit organization	P05164	Myeloperoxidase OS=Homo sapiens OX=9606 GN=MPO	1.306	Up	3.1557e-06	MPO	83.868	74.43	21.5	14	23	12
	P04114	Apolipoprotein B-100 OS=Homo sapiens OX=9606 GN=APOB	1.417	Up	4.7205e-07	APOB	515.6	323.31	28.5	114	203	114
	Q6Q788	Apolipoprotein A-V OS=Homo sapiens OX=9606 GN=APOA5	1.366	Up	0.00027791	APOA5	41.212	56.909	16.9	5	5	5
other | pyrimidine-containing compound metabolic process	P32320	Cytidine deaminase OS=Homo sapiens OX=9606 GN=CDA	1.342	Up	0.00061997	CDA	16.185	134.26	53.4	5	9	5
other | regulation of system process	P55008	Allograft inflammatory factor 1 OS=Homo sapiens OX=9606 GN=AIF1	1.347	Up	1.0032e-07	AIF1	16.703	8.954	23.1	4	6	4
	P10253	Lysosomal alpha-glucosidase OS=Homo sapiens OX=9606 GN=GAA	1.483	Up	9.9324e-05	GAA	105.32	104.79	16.1	13	33	13
	Q6Q788	Apolipoprotein A-V OS=Homo sapiens OX=9606 GN=APOA5	1.366	Up	0.00027791	APOA5	41.212	56.909	16.9	5	5	5
other | response to lipoprotein particle	P30273	High affinity immunoglobulin epsilon receptor subunit gamma OS=Homo sapiens OX=9606 GN=FCER1G	1.358	Up	0.00026273	FCER1G	9.6674	38.746	32.6	3	4	3
	P55290	Cadherin-13 OS=Homo sapiens OX=9606 GN=CDH13	1.332	Up	0.0076212	CDH13	78.286	24.533	9.7	5	6	5
other | embryo development	Q9H799	Protein JBTS17 OS=Homo sapiens OX=9606 GN=C5orf42	1.398	Up	0.031303	C5orf42	361.74	2.9585	0.5	2	3	2
	P04114	Apolipoprotein B-100 OS=Homo sapiens OX=9606 GN=APOB	1.417	Up	4.7205e-07	APOB	515.6	323.31	28.5	114	203	114
	Q9UFE4	Coiled-coil domain-containing protein 39 OS=Homo sapiens OX=9606 GN=CCDC39	2.239	Up	0.000102798	CCDC39	109.9	1.7371	0.9	1	1	1
	P14780	Matrix metalloproteinase-9 OS=Homo sapiens OX=9606 GN=MMP9	1.304	Up	0.00131817	MMP9	78.457	35.047	15.1	8	8	8
	Q96JA1	Leucine-rich repeats and immunoglobulin-like domains protein 1 OS=Homo sapiens OX=9606 GN=LRIG1	1.465	Up	1.8399e-05	LRIG1	119.11	1.842	1.4	2	2	2
	P47895	Aldehyde dehydrogenase family 1 member A3 OS=Homo sapiens OX=9606 GN=ALDH1A3	1.594	Up	4.5715e-06	ALDH1A3	56.108	45.386	23.6	12	17	9
other | positive regulation of binding	P02549	"Spectrin alpha chain, erythrocytic 1 OS=Homo sapiens OX=9606 GN=SPTA1"	1.315	Up	2.1125e-05	SPTA1	280.01	323.31	28.1	57	76	57
	P14780	Matrix metalloproteinase-9 OS=Homo sapiens OX=9606 GN=MMP9	1.304	Up	0.00131817	MMP9	78.457	35.047	15.1	8	8	8
other | mitotic cell cycle	Q92530	Proteasome inhibitor PI31 subunit OS=Homo sapiens OX=9606 GN=PSMF1	1.376	Up	0.00028132	PSMF1	29.816	15.45	14.8	4	4	4
	Q9BW19	Kinesin-like protein KIFC1 OS=Homo sapiens OX=9606 GN=KIFC1	1.377	Up	0.0194561	KIFC1	73.747	-2	1.8	1	1	1
	Q9UJX2	Cell division cycle protein 23 homolog OS=Homo sapiens OX=9606 GN=CDC23	1.505	Up	0.0079764	CDC23	68.833	9.3375	6	4	4	4
	P55290	Cadherin-13 OS=Homo sapiens OX=9606 GN=CDH13	1.332	Up	0.0076212	CDH13	78.286	24.533	9.7	5	6	5
other | response to ammonium ion	P55008	Allograft inflammatory factor 1 OS=Homo sapiens OX=9606 GN=AIF1	1.347	Up	1.0032e-07	AIF1	16.703	8.954	23.1	4	6	4
	P37840	Alpha-synuclein OS=Homo sapiens OX=9606 GN=SNCA	1.431	Up	0.0028602	SNCA	14.46	89.074	47.9	5	6	4
other | regulation of primary metabolic process	B7ZBB8	Protein phosphatase 1 regulatory subunit 3G OS=Homo sapiens OX=9606 GN=PPP1R3G	1.399	Up	0.00052229	PPP1R3G	38.018	5.5294	3.4	1	1	1
	P02748	Complement component C9 OS=Homo sapiens OX=9606 GN=C9	1.332	Up	0.00040346	C9	63.173	18.217	12.7	7	9	7
	P12544	Granzyme A OS=Homo sapiens OX=9606 GN=GZMA	1.531	Up	0.00182296	GZMA	28.999	9.1179	6.9	1	1	1
	Q96GX9	Methylthioribulose-1-phosphate dehydratase OS=Homo sapiens OX=9606 GN=APIP	1.356	Up	0.00031634	APIP	27.125	24.567	28.9	5	6	5
	P35237	Serpin B6 OS=Homo sapiens OX=9606 GN=SERPINB6	1.329	Up	6.2158e-05	SERPINB6	42.621	72.209	29.3	10	14	9
	Q5T619	Zinc finger protein 648 OS=Homo sapiens OX=9606 GN=ZNF648	1.469	Up	0.00053951	ZNF648	62.34	1.7442	2.1	1	5	1
	P04114	Apolipoprotein B-100 OS=Homo sapiens OX=9606 GN=APOB	1.417	Up	4.7205e-07	APOB	515.6	323.31	28.5	114	203	114
	Q13075	Baculoviral IAP repeat-containing protein 1 OS=Homo sapiens OX=9606 GN=NAIP	1.464	Up	0.0179762	NAIP	159.58	4.2229	1.6	2	2	2
	P07738	Bisphosphoglycerate mutase OS=Homo sapiens OX=9606 GN=BPGM	1.419	Up	1.64331e-05	BPGM	30.005	75.171	34.4	7	10	7
	Q9ULU4	Protein kinase C-binding protein 1 OS=Homo sapiens OX=9606 GN=ZMYND8	1.379	Up	0.0065047	ZMYND8	131.69	23.89	3.7	3	4	3
	P55008	Allograft inflammatory factor 1 OS=Homo sapiens OX=9606 GN=AIF1	1.347	Up	1.0032e-07	AIF1	16.703	8.954	23.1	4	6	4
	P02776	Platelet factor 4 OS=Homo sapiens OX=9606 GN=PF4	1.346	Up	0.0031449	PF4	10.845	10.648	25.7	2	2	2
	Q92530	Proteasome inhibitor PI31 subunit OS=Homo sapiens OX=9606 GN=PSMF1	1.376	Up	0.00028132	PSMF1	29.816	15.45	14.8	4	4	4
	P09601	Heme oxygenase 1 OS=Homo sapiens OX=9606 GN=HMOX1	1.309	Up	0.00046244	HMOX1	32.818	73.832	26.4	6	11	6
	P08473	Neprilysin OS=Homo sapiens OX=9606 GN=MME	1.301	Up	0.00097895	MME	85.513	22.203	11.3	8	8	8
	P22309	UDP-glucuronosyltransferase 1-1 OS=Homo sapiens OX=9606 GN=UGT1A1	1.383	Up	0.0040392	UGT1A1	59.591	20.48	14.1	6	26	4
	P80511	Protein S100-A12 OS=Homo sapiens OX=9606 GN=S100A12	1.42	Up	0.00020279	S100A12	10.575	3.1943	16.3	2	3	2
	P05413	"Fatty acid-binding protein, heart OS=Homo sapiens OX=9606 GN=FABP3"	1.44	Up	0.0025352	FABP3	14.858	42.997	35.3	5	7	4
	Q9UBS0	Ribosomal protein S6 kinase beta-2 OS=Homo sapiens OX=9606 GN=RPS6KB2	1.303	Up	9.7617e-05	RPS6KB2	53.455	9.9396	4.4	2	2	1
	P35558	"Phosphoenolpyruvate carboxykinase, cytosolic [GTP] OS=Homo sapiens OX=9606 GN=PCK1"	1.654	Up	2.6875e-06	PCK1	69.194	133.22	44.7	23	53	21
	P32320	Cytidine deaminase OS=Homo sapiens OX=9606 GN=CDA	1.342	Up	0.00061997	CDA	16.185	134.26	53.4	5	9	5
	P04196	Histidine-rich glycoprotein OS=Homo sapiens OX=9606 GN=HRG	1.469	Up	4.2765e-05	HRG	59.578	108.42	15.8	7	13	7
	P53634	Dipeptidyl peptidase 1 OS=Homo sapiens OX=9606 GN=CTSC	1.525	Up	1.85843e-05	CTSC	51.853	94.677	11.4	5	7	5
	Q6Q788	Apolipoprotein A-V OS=Homo sapiens OX=9606 GN=APOA5	1.366	Up	0.00027791	APOA5	41.212	56.909	16.9	5	5	5
	P10412	Histone H1.4 OS=Homo sapiens OX=9606 GN=HIST1H1E	1.694	Up	1.88352e-05	HIST1H1E	21.865	77.045	41.1	11	36	4
	P14780	Matrix metalloproteinase-9 OS=Homo sapiens OX=9606 GN=MMP9	1.304	Up	0.00131817	MMP9	78.457	35.047	15.1	8	8	8
	O94885	SAM and SH3 domain-containing protein 1 OS=Homo sapiens OX=9606 GN=SASH1	2.283	Up	2.1899e-06	SASH1	136.65	19.252	2.1	2	2	2
	P37840	Alpha-synuclein OS=Homo sapiens OX=9606 GN=SNCA	1.431	Up	0.0028602	SNCA	14.46	89.074	47.9	5	6	4
	Q9UJX2	Cell division cycle protein 23 homolog OS=Homo sapiens OX=9606 GN=CDC23	1.505	Up	0.0079764	CDC23	68.833	9.3375	6	4	4	4
	P0C0L4	Complement C4-A OS=Homo sapiens OX=9606 GN=C4A	1.907	Up	0.00029636	C4A	192.78	323.31	32.9	53	98	2
	P55290	Cadherin-13 OS=Homo sapiens OX=9606 GN=CDH13	1.332	Up	0.0076212	CDH13	78.286	24.533	9.7	5	6	5
other | steroid metabolic process	P20815	Cytochrome P450 3A5 OS=Homo sapiens OX=9606 GN=CYP3A5	2.307	Up	3.3804e-07	CYP3A5	57.108	109.22	35.9	16	37	13
	P04114	Apolipoprotein B-100 OS=Homo sapiens OX=9606 GN=APOB	1.417	Up	4.7205e-07	APOB	515.6	323.31	28.5	114	203	114
	Q9H1P3	Oxysterol-binding protein-related protein 2 OS=Homo sapiens OX=9606 GN=OSBPL2	1.703	Up	1.91561e-05	OSBPL2	55.201	9.2957	8.5	3	3	3
	P22309	UDP-glucuronosyltransferase 1-1 OS=Homo sapiens OX=9606 GN=UGT1A1	1.383	Up	0.0040392	UGT1A1	59.591	20.48	14.1	6	26	4
	P31213	3-oxo-5-alpha-steroid 4-dehydrogenase 2 OS=Homo sapiens OX=9606 GN=SRD5A2	1.706	Up	0.00030132	SRD5A2	28.393	1.7158	7.1	2	2	2
	O75795	UDP-glucuronosyltransferase 2B17 OS=Homo sapiens OX=9606 GN=UGT2B17	4.544	Up	1.6755e-06	UGT2B17	61.095	5.7636	21.1	12	37	2
	Q6Q788	Apolipoprotein A-V OS=Homo sapiens OX=9606 GN=APOA5	1.366	Up	0.00027791	APOA5	41.212	56.909	16.9	5	5	5
other | regulation of cellular response to growth factor stimulus	P02750	Leucine-rich alpha-2-glycoprotein OS=Homo sapiens OX=9606 GN=LRG1	1.301	Up	0.00031688	LRG1	38.177	11.731	10.7	4	5	4
	P04196	Histidine-rich glycoprotein OS=Homo sapiens OX=9606 GN=HRG	1.469	Up	4.2765e-05	HRG	59.578	108.42	15.8	7	13	7
other | cell motility	P04114	Apolipoprotein B-100 OS=Homo sapiens OX=9606 GN=APOB	1.417	Up	4.7205e-07	APOB	515.6	323.31	28.5	114	203	114
	P04921	Glycophorin-C OS=Homo sapiens OX=9606 GN=GYPC	1.314	Up	0.040039	GYPC	13.81	31.826	27.3	2	2	1
	P0DJI9	Serum amyloid A-2 protein OS=Homo sapiens OX=9606 GN=SAA2	3.789	Up	1.3436e-07	SAA2	13.527	2.2807	7.4	1	1	1
	P02776	Platelet factor 4 OS=Homo sapiens OX=9606 GN=PF4	1.346	Up	0.0031449	PF4	10.845	10.648	25.7	2	2	2
	P80511	Protein S100-A12 OS=Homo sapiens OX=9606 GN=S100A12	1.42	Up	0.00020279	S100A12	10.575	3.1943	16.3	2	3	2
	P02775	Platelet basic protein OS=Homo sapiens OX=9606 GN=PPBP	1.334	Up	0.00090129	PPBP	13.894	8.9343	26.6	3	3	3
	P02724	Glycophorin-A OS=Homo sapiens OX=9606 GN=GYPA	1.308	Up	0.00024383	GYPA	16.331	20.044	20.7	2	3	2
	A0A075B6P5	Immunoglobulin kappa variable 2-28 OS=Homo sapiens OX=9606 GN=IGKV2-28	1.811	Up	1.78981e-05	IGKV2-28	12.957	13.371	16.7	2	3	2
	P07204	Thrombomodulin OS=Homo sapiens OX=9606 GN=THBD	1.601	Up	0.00058277	THBD	60.329	6.1576	2.4	1	1	1
	Q9UFE4	Coiled-coil domain-containing protein 39 OS=Homo sapiens OX=9606 GN=CCDC39	2.239	Up	0.000102798	CCDC39	109.9	1.7371	0.9	1	1	1
	P35542	Serum amyloid A-4 protein OS=Homo sapiens OX=9606 GN=SAA4	1.449	Up	2.2369e-05	SAA4	14.746	7.9534	20.8	3	3	3
	P30273	High affinity immunoglobulin epsilon receptor subunit gamma OS=Homo sapiens OX=9606 GN=FCER1G	1.358	Up	0.00026273	FCER1G	9.6674	38.746	32.6	3	4	3
	P14780	Matrix metalloproteinase-9 OS=Homo sapiens OX=9606 GN=MMP9	1.304	Up	0.00131817	MMP9	78.457	35.047	15.1	8	8	8
	P30530	Tyrosine-protein kinase receptor UFO OS=Homo sapiens OX=9606 GN=AXL	1.317	Up	0.022476	AXL	98.336	6.6658	5.9	4	4	3
	P55290	Cadherin-13 OS=Homo sapiens OX=9606 GN=CDH13	1.332	Up	0.0076212	CDH13	78.286	24.533	9.7	5	6	5
other | establishment of tissue polarity	Q9H799	Protein JBTS17 OS=Homo sapiens OX=9606 GN=C5orf42	1.398	Up	0.031303	C5orf42	361.74	2.9585	0.5	2	3	2
other | negative regulation of catalytic activity	P12544	Granzyme A OS=Homo sapiens OX=9606 GN=GZMA	1.531	Up	0.00182296	GZMA	28.999	9.1179	6.9	1	1	1
	P35237	Serpin B6 OS=Homo sapiens OX=9606 GN=SERPINB6	1.329	Up	6.2158e-05	SERPINB6	42.621	72.209	29.3	10	14	9
	Q13075	Baculoviral IAP repeat-containing protein 1 OS=Homo sapiens OX=9606 GN=NAIP	1.464	Up	0.0179762	NAIP	159.58	4.2229	1.6	2	2	2
	P06280	Alpha-galactosidase A OS=Homo sapiens OX=9606 GN=GLA	1.529	Up	0.00030248	GLA	48.766	3.0048	2.8	1	1	1
	Q92530	Proteasome inhibitor PI31 subunit OS=Homo sapiens OX=9606 GN=PSMF1	1.376	Up	0.00028132	PSMF1	29.816	15.45	14.8	4	4	4
	P22309	UDP-glucuronosyltransferase 1-1 OS=Homo sapiens OX=9606 GN=UGT1A1	1.383	Up	0.0040392	UGT1A1	59.591	20.48	14.1	6	26	4
	P04196	Histidine-rich glycoprotein OS=Homo sapiens OX=9606 GN=HRG	1.469	Up	4.2765e-05	HRG	59.578	108.42	15.8	7	13	7
	P14780	Matrix metalloproteinase-9 OS=Homo sapiens OX=9606 GN=MMP9	1.304	Up	0.00131817	MMP9	78.457	35.047	15.1	8	8	8
	P37840	Alpha-synuclein OS=Homo sapiens OX=9606 GN=SNCA	1.431	Up	0.0028602	SNCA	14.46	89.074	47.9	5	6	4
	Q9UJX2	Cell division cycle protein 23 homolog OS=Homo sapiens OX=9606 GN=CDC23	1.505	Up	0.0079764	CDC23	68.833	9.3375	6	4	4	4
	P0C0L4	Complement C4-A OS=Homo sapiens OX=9606 GN=C4A	1.907	Up	0.00029636	C4A	192.78	323.31	32.9	53	98	2
	P00738	Haptoglobin OS=Homo sapiens OX=9606 GN=HP	1.313	Up	2.1729e-05	HP	45.205	323.31	54.2	21	85	9
other | chemotaxis	P02549	"Spectrin alpha chain, erythrocytic 1 OS=Homo sapiens OX=9606 GN=SPTA1"	1.315	Up	2.1125e-05	SPTA1	280.01	323.31	28.1	57	76	57
	P13591	Neural cell adhesion molecule 1 OS=Homo sapiens OX=9606 GN=NCAM1	1.591	Up	1.762e-06	NCAM1	94.573	28.094	9.1	7	8	7
	P0DJI9	Serum amyloid A-2 protein OS=Homo sapiens OX=9606 GN=SAA2	3.789	Up	1.3436e-07	SAA2	13.527	2.2807	7.4	1	1	1
	P02776	Platelet factor 4 OS=Homo sapiens OX=9606 GN=PF4	1.346	Up	0.0031449	PF4	10.845	10.648	25.7	2	2	2
	P80511	Protein S100-A12 OS=Homo sapiens OX=9606 GN=S100A12	1.42	Up	0.00020279	S100A12	10.575	3.1943	16.3	2	3	2
	P02775	Platelet basic protein OS=Homo sapiens OX=9606 GN=PPBP	1.334	Up	0.00090129	PPBP	13.894	8.9343	26.6	3	3	3
	P11277	"Spectrin beta chain, erythrocytic OS=Homo sapiens OX=9606 GN=SPTB"	1.326	Up	3.8768e-05	SPTB	246.47	229.78	25.9	52	77	45
	P04196	Histidine-rich glycoprotein OS=Homo sapiens OX=9606 GN=HRG	1.469	Up	4.2765e-05	HRG	59.578	108.42	15.8	7	13	7
	P35542	Serum amyloid A-4 protein OS=Homo sapiens OX=9606 GN=SAA4	1.449	Up	2.2369e-05	SAA4	14.746	7.9534	20.8	3	3	3
	P30273	High affinity immunoglobulin epsilon receptor subunit gamma OS=Homo sapiens OX=9606 GN=FCER1G	1.358	Up	0.00026273	FCER1G	9.6674	38.746	32.6	3	4	3
other | mucosal immune response	P49913	Cathelicidin antimicrobial peptide OS=Homo sapiens OX=9606 GN=CAMP	1.34	Up	0.00111654	CAMP	19.301	21.319	30.6	7	10	7
other | regulation of immune response	P02748	Complement component C9 OS=Homo sapiens OX=9606 GN=C9	1.332	Up	0.00040346	C9	63.173	18.217	12.7	7	9	7
	Q95365	"HLA class I histocompatibility antigen, B-38 alpha chain OS=Homo sapiens OX=9606 GN=HLA-B"	1.825	Up	0.000140816	HLA-B	40.416	46.577	32.6	10	18	2
	P79483	"HLA class II histocompatibility antigen, DR beta 3 chain OS=Homo sapiens OX=9606 GN=HLA-DRB3"	1.408	Up	0.0040398	HLA-DRB3	29.962	2.8769	21.1	6	7	1
	P04114	Apolipoprotein B-100 OS=Homo sapiens OX=9606 GN=APOB	1.417	Up	4.7205e-07	APOB	515.6	323.31	28.5	114	203	114
	Q15485	Ficolin-2 OS=Homo sapiens OX=9606 GN=FCN2	1.669	Up	3.217e-06	FCN2	34.001	3.0226	5.1	2	3	2
	P20039	"HLA class II histocompatibility antigen, DRB1-11 beta chain OS=Homo sapiens OX=9606 GN=HLA-DRB1"	1.864	Up	0.00113741	HLA-DRB1	30.16	21.473	19.2	6	7	1
	P10321	"HLA class I histocompatibility antigen, Cw-7 alpha chain OS=Homo sapiens OX=9606 GN=HLA-C"	3.991	Up	4.8287e-06	HLA-C	40.648	-2	29.2	9	20	1
	P01920	"HLA class II histocompatibility antigen, DQ beta 1 chain OS=Homo sapiens OX=9606 GN=HLA-DQB1"	1.856	Up	0.00162142	HLA-DQB1	29.991	10.143	12.3	3	4	2
	Q9GIY3	"HLA class II histocompatibility antigen, DRB1-14 beta chain OS=Homo sapiens OX=9606 GN=HLA-DRB1"	1.695	Up	0.00140242	HLA-DRB1	30.139	3.6588	12.4	4	5	1
	Q92530	Proteasome inhibitor PI31 subunit OS=Homo sapiens OX=9606 GN=PSMF1	1.376	Up	0.00028132	PSMF1	29.816	15.45	14.8	4	4	4
	P09601	Heme oxygenase 1 OS=Homo sapiens OX=9606 GN=HMOX1	1.309	Up	0.00046244	HMOX1	32.818	73.832	26.4	6	11	6
	A0A075B6P5	Immunoglobulin kappa variable 2-28 OS=Homo sapiens OX=9606 GN=IGKV2-28	1.811	Up	1.78981e-05	IGKV2-28	12.957	13.371	16.7	2	3	2
	P08637	Low affinity immunoglobulin gamma Fc region receptor III-A OS=Homo sapiens OX=9606 GN=FCGR3A	1.305	Up	0.0024021	FCGR3A	29.089	9.4279	10.6	3	3	3
	P11226	Mannose-binding protein C OS=Homo sapiens OX=9606 GN=MBL2	1.514	Up	3.8324e-05	MBL2	26.143	115.75	36.7	7	16	7
	P04196	Histidine-rich glycoprotein OS=Homo sapiens OX=9606 GN=HRG	1.469	Up	4.2765e-05	HRG	59.578	108.42	15.8	7	13	7
	P30273	High affinity immunoglobulin epsilon receptor subunit gamma OS=Homo sapiens OX=9606 GN=FCER1G	1.358	Up	0.00026273	FCER1G	9.6674	38.746	32.6	3	4	3
	P01861	Immunoglobulin heavy constant gamma 4 OS=Homo sapiens OX=9606 GN=IGHG4	1.487	Up	0.00042432	IGHG4	35.94	33.526	35.8	8	25	4
	P0C0L4	Complement C4-A OS=Homo sapiens OX=9606 GN=C4A	1.907	Up	0.00029636	C4A	192.78	323.31	32.9	53	98	2
other | regulation of microtubule-based process	Q9UFE4	Coiled-coil domain-containing protein 39 OS=Homo sapiens OX=9606 GN=CCDC39	2.239	Up	0.000102798	CCDC39	109.9	1.7371	0.9	1	1	1
	P37840	Alpha-synuclein OS=Homo sapiens OX=9606 GN=SNCA	1.431	Up	0.0028602	SNCA	14.46	89.074	47.9	5	6	4
other | aromatic compound catabolic process	P17735	Tyrosine aminotransferase OS=Homo sapiens OX=9606 GN=TAT	1.304	Up	0.00040409	TAT	50.399	110.76	44.3	17	25	17
	Q63HM1	Kynurenine formamidase OS=Homo sapiens OX=9606 GN=AFMID	1.479	Up	0.000119896	AFMID	33.991	35.175	32.7	8	10	8
	Q15165	Serum paraoxonase/arylesterase 2 OS=Homo sapiens OX=9606 GN=PON2	1.375	Up	0.00017867	PON2	39.38	78.667	19.5	5	10	5
	P09601	Heme oxygenase 1 OS=Homo sapiens OX=9606 GN=HMOX1	1.309	Up	0.00046244	HMOX1	32.818	73.832	26.4	6	11	6
	P22309	UDP-glucuronosyltransferase 1-1 OS=Homo sapiens OX=9606 GN=UGT1A1	1.383	Up	0.0040392	UGT1A1	59.591	20.48	14.1	6	26	4
	O43708	Maleylacetoacetate isomerase OS=Homo sapiens OX=9606 GN=GSTZ1	1.301	Up	4.8519e-06	GSTZ1	24.212	30.549	17.6	4	11	4
	P32320	Cytidine deaminase OS=Homo sapiens OX=9606 GN=CDA	1.342	Up	0.00061997	CDA	16.185	134.26	53.4	5	9	5
other | response to organonitrogen compound	Q13075	Baculoviral IAP repeat-containing protein 1 OS=Homo sapiens OX=9606 GN=NAIP	1.464	Up	0.0179762	NAIP	159.58	4.2229	1.6	2	2	2
	P55008	Allograft inflammatory factor 1 OS=Homo sapiens OX=9606 GN=AIF1	1.347	Up	1.0032e-07	AIF1	16.703	8.954	23.1	4	6	4
	P09601	Heme oxygenase 1 OS=Homo sapiens OX=9606 GN=HMOX1	1.309	Up	0.00046244	HMOX1	32.818	73.832	26.4	6	11	6
	P05413	"Fatty acid-binding protein, heart OS=Homo sapiens OX=9606 GN=FABP3"	1.44	Up	0.0025352	FABP3	14.858	42.997	35.3	5	7	4
	P31213	3-oxo-5-alpha-steroid 4-dehydrogenase 2 OS=Homo sapiens OX=9606 GN=SRD5A2	1.706	Up	0.00030132	SRD5A2	28.393	1.7158	7.1	2	2	2
	P35558	"Phosphoenolpyruvate carboxykinase, cytosolic [GTP] OS=Homo sapiens OX=9606 GN=PCK1"	1.654	Up	2.6875e-06	PCK1	69.194	133.22	44.7	23	53	21
	P07204	Thrombomodulin OS=Homo sapiens OX=9606 GN=THBD	1.601	Up	0.00058277	THBD	60.329	6.1576	2.4	1	1	1
	P37840	Alpha-synuclein OS=Homo sapiens OX=9606 GN=SNCA	1.431	Up	0.0028602	SNCA	14.46	89.074	47.9	5	6	4
other | cellular macromolecule metabolic process	O43895	Xaa-Pro aminopeptidase 2 OS=Homo sapiens OX=9606 GN=XPNPEP2	2.482	Up	1.5253e-06	XPNPEP2	75.624	13.219	5	3	4	3
	P02549	"Spectrin alpha chain, erythrocytic 1 OS=Homo sapiens OX=9606 GN=SPTA1"	1.315	Up	2.1125e-05	SPTA1	280.01	323.31	28.1	57	76	57
	P12544	Granzyme A OS=Homo sapiens OX=9606 GN=GZMA	1.531	Up	0.00182296	GZMA	28.999	9.1179	6.9	1	1	1
	Q5T619	Zinc finger protein 648 OS=Homo sapiens OX=9606 GN=ZNF648	1.469	Up	0.00053951	ZNF648	62.34	1.7442	2.1	1	5	1
	O95497	Pantetheinase OS=Homo sapiens OX=9606 GN=VNN1	1.314	Up	0.0020232	VNN1	57.011	11.338	9.6	4	4	4
	P16452	Erythrocyte membrane protein band 4.2 OS=Homo sapiens OX=9606 GN=EPB42	1.309	Up	3.9234e-05	EPB42	77.008	104.14	19.1	12	13	11
	P04114	Apolipoprotein B-100 OS=Homo sapiens OX=9606 GN=APOB	1.417	Up	4.7205e-07	APOB	515.6	323.31	28.5	114	203	114
	P13591	Neural cell adhesion molecule 1 OS=Homo sapiens OX=9606 GN=NCAM1	1.591	Up	1.762e-06	NCAM1	94.573	28.094	9.1	7	8	7
	Q13075	Baculoviral IAP repeat-containing protein 1 OS=Homo sapiens OX=9606 GN=NAIP	1.464	Up	0.0179762	NAIP	159.58	4.2229	1.6	2	2	2
	Q9ULU4	Protein kinase C-binding protein 1 OS=Homo sapiens OX=9606 GN=ZMYND8	1.379	Up	0.0065047	ZMYND8	131.69	23.89	3.7	3	4	3
	Q969S9	"Ribosome-releasing factor 2, mitochondrial OS=Homo sapiens OX=9606 GN=GFM2"	1.349	Up	0.024164	GFM2	86.6	3.6593	2.2	1	1	1
	Q92530	Proteasome inhibitor PI31 subunit OS=Homo sapiens OX=9606 GN=PSMF1	1.376	Up	0.00028132	PSMF1	29.816	15.45	14.8	4	4	4
	Q9NZD4	Alpha-hemoglobin-stabilizing protein OS=Homo sapiens OX=9606 GN=AHSP	1.349	Up	1.93641e-05	AHSP	11.84	11.659	22.5	2	4	2
	Q9NR34	"Mannosyl-oligosaccharide 1,2-alpha-mannosidase IC OS=Homo sapiens OX=9606 GN=MAN1C1"	1.398	Up	0.00086265	MAN1C1	70.91	1.6174	2.2	2	2	2
	Q9UBS0	Ribosomal protein S6 kinase beta-2 OS=Homo sapiens OX=9606 GN=RPS6KB2	1.303	Up	9.7617e-05	RPS6KB2	53.455	9.9396	4.4	2	2	1
	P10253	Lysosomal alpha-glucosidase OS=Homo sapiens OX=9606 GN=GAA	1.483	Up	9.9324e-05	GAA	105.32	104.79	16.1	13	33	13
	P35558	"Phosphoenolpyruvate carboxykinase, cytosolic [GTP] OS=Homo sapiens OX=9606 GN=PCK1"	1.654	Up	2.6875e-06	PCK1	69.194	133.22	44.7	23	53	21
	P11277	"Spectrin beta chain, erythrocytic OS=Homo sapiens OX=9606 GN=SPTB"	1.326	Up	3.8768e-05	SPTB	246.47	229.78	25.9	52	77	45
	P53634	Dipeptidyl peptidase 1 OS=Homo sapiens OX=9606 GN=CTSC	1.525	Up	1.85843e-05	CTSC	51.853	94.677	11.4	5	7	5
	P10412	Histone H1.4 OS=Homo sapiens OX=9606 GN=HIST1H1E	1.694	Up	1.88352e-05	HIST1H1E	21.865	77.045	41.1	11	36	4
	P30273	High affinity immunoglobulin epsilon receptor subunit gamma OS=Homo sapiens OX=9606 GN=FCER1G	1.358	Up	0.00026273	FCER1G	9.6674	38.746	32.6	3	4	3
	P30530	Tyrosine-protein kinase receptor UFO OS=Homo sapiens OX=9606 GN=AXL	1.317	Up	0.022476	AXL	98.336	6.6658	5.9	4	4	3
	P05186	"Alkaline phosphatase, tissue-nonspecific isozyme OS=Homo sapiens OX=9606 GN=ALPL"	1.752	Up	0.000124122	ALPL	57.304	24.128	9.4	4	5	4
	O94885	SAM and SH3 domain-containing protein 1 OS=Homo sapiens OX=9606 GN=SASH1	2.283	Up	2.1899e-06	SASH1	136.65	19.252	2.1	2	2	2
	P37840	Alpha-synuclein OS=Homo sapiens OX=9606 GN=SNCA	1.431	Up	0.0028602	SNCA	14.46	89.074	47.9	5	6	4
	Q9UJX2	Cell division cycle protein 23 homolog OS=Homo sapiens OX=9606 GN=CDC23	1.505	Up	0.0079764	CDC23	68.833	9.3375	6	4	4	4
	P62304	Small nuclear ribonucleoprotein E OS=Homo sapiens OX=9606 GN=SNRPE	1.35	Up	0.0071753	SNRPE	10.803	2.2448	13	1	1	1
other | replacement ossification	P05186	"Alkaline phosphatase, tissue-nonspecific isozyme OS=Homo sapiens OX=9606 GN=ALPL"	1.752	Up	0.000124122	ALPL	57.304	24.128	9.4	4	5	4
other | pattern specification process	Q9UFE4	Coiled-coil domain-containing protein 39 OS=Homo sapiens OX=9606 GN=CCDC39	2.239	Up	0.000102798	CCDC39	109.9	1.7371	0.9	1	1	1
other | post-embryonic development	P04114	Apolipoprotein B-100 OS=Homo sapiens OX=9606 GN=APOB	1.417	Up	4.7205e-07	APOB	515.6	323.31	28.5	114	203	114
other | vascular process in circulatory system	P09601	Heme oxygenase 1 OS=Homo sapiens OX=9606 GN=HMOX1	1.309	Up	0.00046244	HMOX1	32.818	73.832	26.4	6	11	6
	P68871	Hemoglobin subunit beta OS=Homo sapiens OX=9606 GN=HBB	1.44	Up	4.5303e-06	HBB	15.998	323.31	76.9	11	372	5
	P02741	C-reactive protein OS=Homo sapiens OX=9606 GN=CRP	5.412	Up	3.8895e-07	CRP	25.038	7.8962	4.5	1	1	1
other | modification of morphology or physiology of other organism involved in symbiotic interaction	P02748	Complement component C9 OS=Homo sapiens OX=9606 GN=C9	1.332	Up	0.00040346	C9	63.173	18.217	12.7	7	9	7
	P49913	Cathelicidin antimicrobial peptide OS=Homo sapiens OX=9606 GN=CAMP	1.34	Up	0.00111654	CAMP	19.301	21.319	30.6	7	10	7
	P11226	Mannose-binding protein C OS=Homo sapiens OX=9606 GN=MBL2	1.514	Up	3.8324e-05	MBL2	26.143	115.75	36.7	7	16	7
other | cellular nitrogen compound catabolic process	P20815	Cytochrome P450 3A5 OS=Homo sapiens OX=9606 GN=CYP3A5	2.307	Up	3.3804e-07	CYP3A5	57.108	109.22	35.9	16	37	13
	Q63HM1	Kynurenine formamidase OS=Homo sapiens OX=9606 GN=AFMID	1.479	Up	0.000119896	AFMID	33.991	35.175	32.7	8	10	8
	P09601	Heme oxygenase 1 OS=Homo sapiens OX=9606 GN=HMOX1	1.309	Up	0.00046244	HMOX1	32.818	73.832	26.4	6	11	6
	P22309	UDP-glucuronosyltransferase 1-1 OS=Homo sapiens OX=9606 GN=UGT1A1	1.383	Up	0.0040392	UGT1A1	59.591	20.48	14.1	6	26	4
	P32320	Cytidine deaminase OS=Homo sapiens OX=9606 GN=CDA	1.342	Up	0.00061997	CDA	16.185	134.26	53.4	5	9	5
other | hydrogen peroxide metabolic process	P05164	Myeloperoxidase OS=Homo sapiens OX=9606 GN=MPO	1.306	Up	3.1557e-06	MPO	83.868	74.43	21.5	14	23	12
	P68871	Hemoglobin subunit beta OS=Homo sapiens OX=9606 GN=HBB	1.44	Up	4.5303e-06	HBB	15.998	323.31	76.9	11	372	5
other | negative regulation of signaling	O95497	Pantetheinase OS=Homo sapiens OX=9606 GN=VNN1	1.314	Up	0.0020232	VNN1	57.011	11.338	9.6	4	4	4
	P02776	Platelet factor 4 OS=Homo sapiens OX=9606 GN=PF4	1.346	Up	0.0031449	PF4	10.845	10.648	25.7	2	2	2
	Q92530	Proteasome inhibitor PI31 subunit OS=Homo sapiens OX=9606 GN=PSMF1	1.376	Up	0.00028132	PSMF1	29.816	15.45	14.8	4	4	4
	P09601	Heme oxygenase 1 OS=Homo sapiens OX=9606 GN=HMOX1	1.309	Up	0.00046244	HMOX1	32.818	73.832	26.4	6	11	6
	P04196	Histidine-rich glycoprotein OS=Homo sapiens OX=9606 GN=HRG	1.469	Up	4.2765e-05	HRG	59.578	108.42	15.8	7	13	7
	P14780	Matrix metalloproteinase-9 OS=Homo sapiens OX=9606 GN=MMP9	1.304	Up	0.00131817	MMP9	78.457	35.047	15.1	8	8	8
	Q9ULI4	Kinesin-like protein KIF26A OS=Homo sapiens OX=9606 GN=KIF26A	1.436	Up	0.0098434	KIF26A	194.59	-2	0.4	1	1	1
	P37840	Alpha-synuclein OS=Homo sapiens OX=9606 GN=SNCA	1.431	Up	0.0028602	SNCA	14.46	89.074	47.9	5	6	4
other | cellular response to acid chemical	P04114	Apolipoprotein B-100 OS=Homo sapiens OX=9606 GN=APOB	1.417	Up	4.7205e-07	APOB	515.6	323.31	28.5	114	203	114
	P35558	"Phosphoenolpyruvate carboxykinase, cytosolic [GTP] OS=Homo sapiens OX=9606 GN=PCK1"	1.654	Up	2.6875e-06	PCK1	69.194	133.22	44.7	23	53	21
other | nucleobase-containing compound metabolic process	Q5T619	Zinc finger protein 648 OS=Homo sapiens OX=9606 GN=ZNF648	1.469	Up	0.00053951	ZNF648	62.34	1.7442	2.1	1	5	1
	P07738	Bisphosphoglycerate mutase OS=Homo sapiens OX=9606 GN=BPGM	1.419	Up	1.64331e-05	BPGM	30.005	75.171	34.4	7	10	7
	Q9ULU4	Protein kinase C-binding protein 1 OS=Homo sapiens OX=9606 GN=ZMYND8	1.379	Up	0.0065047	ZMYND8	131.69	23.89	3.7	3	4	3
	P32320	Cytidine deaminase OS=Homo sapiens OX=9606 GN=CDA	1.342	Up	0.00061997	CDA	16.185	134.26	53.4	5	9	5
	P37840	Alpha-synuclein OS=Homo sapiens OX=9606 GN=SNCA	1.431	Up	0.0028602	SNCA	14.46	89.074	47.9	5	6	4
	P62304	Small nuclear ribonucleoprotein E OS=Homo sapiens OX=9606 GN=SNRPE	1.35	Up	0.0071753	SNRPE	10.803	2.2448	13	1	1	1
	P56556	NADH dehydrogenase [ubiquinone] 1 alpha subcomplex subunit 6 OS=Homo sapiens OX=9606 GN=NDUFA6	1.431	Up	5.7039e-05	NDUFA6	17.871	9.1849	12.3	2	3	2
other | regulation of biosynthetic process	B7ZBB8	Protein phosphatase 1 regulatory subunit 3G OS=Homo sapiens OX=9606 GN=PPP1R3G	1.399	Up	0.00052229	PPP1R3G	38.018	5.5294	3.4	1	1	1
	Q5T619	Zinc finger protein 648 OS=Homo sapiens OX=9606 GN=ZNF648	1.469	Up	0.00053951	ZNF648	62.34	1.7442	2.1	1	5	1
	P04114	Apolipoprotein B-100 OS=Homo sapiens OX=9606 GN=APOB	1.417	Up	4.7205e-07	APOB	515.6	323.31	28.5	114	203	114
	P06280	Alpha-galactosidase A OS=Homo sapiens OX=9606 GN=GLA	1.529	Up	0.00030248	GLA	48.766	3.0048	2.8	1	1	1
	Q9ULU4	Protein kinase C-binding protein 1 OS=Homo sapiens OX=9606 GN=ZMYND8	1.379	Up	0.0065047	ZMYND8	131.69	23.89	3.7	3	4	3
	P55008	Allograft inflammatory factor 1 OS=Homo sapiens OX=9606 GN=AIF1	1.347	Up	1.0032e-07	AIF1	16.703	8.954	23.1	4	6	4
	P02776	Platelet factor 4 OS=Homo sapiens OX=9606 GN=PF4	1.346	Up	0.0031449	PF4	10.845	10.648	25.7	2	2	2
	Q92530	Proteasome inhibitor PI31 subunit OS=Homo sapiens OX=9606 GN=PSMF1	1.376	Up	0.00028132	PSMF1	29.816	15.45	14.8	4	4	4
	P09601	Heme oxygenase 1 OS=Homo sapiens OX=9606 GN=HMOX1	1.309	Up	0.00046244	HMOX1	32.818	73.832	26.4	6	11	6
	P80511	Protein S100-A12 OS=Homo sapiens OX=9606 GN=S100A12	1.42	Up	0.00020279	S100A12	10.575	3.1943	16.3	2	3	2
	P05413	"Fatty acid-binding protein, heart OS=Homo sapiens OX=9606 GN=FABP3"	1.44	Up	0.0025352	FABP3	14.858	42.997	35.3	5	7	4
	Q9UBS0	Ribosomal protein S6 kinase beta-2 OS=Homo sapiens OX=9606 GN=RPS6KB2	1.303	Up	9.7617e-05	RPS6KB2	53.455	9.9396	4.4	2	2	1
	P35558	"Phosphoenolpyruvate carboxykinase, cytosolic [GTP] OS=Homo sapiens OX=9606 GN=PCK1"	1.654	Up	2.6875e-06	PCK1	69.194	133.22	44.7	23	53	21
	Q6Q788	Apolipoprotein A-V OS=Homo sapiens OX=9606 GN=APOA5	1.366	Up	0.00027791	APOA5	41.212	56.909	16.9	5	5	5
	P68871	Hemoglobin subunit beta OS=Homo sapiens OX=9606 GN=HBB	1.44	Up	4.5303e-06	HBB	15.998	323.31	76.9	11	372	5
	P10412	Histone H1.4 OS=Homo sapiens OX=9606 GN=HIST1H1E	1.694	Up	1.88352e-05	HIST1H1E	21.865	77.045	41.1	11	36	4
	P37840	Alpha-synuclein OS=Homo sapiens OX=9606 GN=SNCA	1.431	Up	0.0028602	SNCA	14.46	89.074	47.9	5	6	4
	P55290	Cadherin-13 OS=Homo sapiens OX=9606 GN=CDH13	1.332	Up	0.0076212	CDH13	78.286	24.533	9.7	5	6	5
other | interaction with symbiont	P49913	Cathelicidin antimicrobial peptide OS=Homo sapiens OX=9606 GN=CAMP	1.34	Up	0.00111654	CAMP	19.301	21.319	30.6	7	10	7
	P11226	Mannose-binding protein C OS=Homo sapiens OX=9606 GN=MBL2	1.514	Up	3.8324e-05	MBL2	26.143	115.75	36.7	7	16	7
other | regulation of tube size	P09601	Heme oxygenase 1 OS=Homo sapiens OX=9606 GN=HMOX1	1.309	Up	0.00046244	HMOX1	32.818	73.832	26.4	6	11	6
	P68871	Hemoglobin subunit beta OS=Homo sapiens OX=9606 GN=HBB	1.44	Up	4.5303e-06	HBB	15.998	323.31	76.9	11	372	5
	P02741	C-reactive protein OS=Homo sapiens OX=9606 GN=CRP	5.412	Up	3.8895e-07	CRP	25.038	7.8962	4.5	1	1	1
other | cellular protein localization	Q9H799	Protein JBTS17 OS=Homo sapiens OX=9606 GN=C5orf42	1.398	Up	0.031303	C5orf42	361.74	2.9585	0.5	2	3	2
	Q14CZ8	Hepatocyte cell adhesion molecule OS=Homo sapiens OX=9606 GN=HEPACAM	1.923	Up	0.000139206	HEPACAM	46.026	16.786	11.5	3	4	3
	Q9Y5J9	Mitochondrial import inner membrane translocase subunit Tim8 B OS=Homo sapiens OX=9606 GN=TIMM8B	1.358	Up	0.0021964	TIMM8B	9.3435	4.5719	22.9	2	2	2
	P14598	Neutrophil cytosol factor 1 OS=Homo sapiens OX=9606 GN=NCF1	1.301	Up	0.0037962	NCF1	44.651	24.259	18.7	6	6	6
	P30273	High affinity immunoglobulin epsilon receptor subunit gamma OS=Homo sapiens OX=9606 GN=FCER1G	1.358	Up	0.00026273	FCER1G	9.6674	38.746	32.6	3	4	3
other | lymphocyte mediated immunity	P02748	Complement component C9 OS=Homo sapiens OX=9606 GN=C9	1.332	Up	0.00040346	C9	63.173	18.217	12.7	7	9	7
	P01920	"HLA class II histocompatibility antigen, DQ beta 1 chain OS=Homo sapiens OX=9606 GN=HLA-DQB1"	1.856	Up	0.00162142	HLA-DQB1	29.991	10.143	12.3	3	4	2
	A0A075B6P5	Immunoglobulin kappa variable 2-28 OS=Homo sapiens OX=9606 GN=IGKV2-28	1.811	Up	1.78981e-05	IGKV2-28	12.957	13.371	16.7	2	3	2
	P11226	Mannose-binding protein C OS=Homo sapiens OX=9606 GN=MBL2	1.514	Up	3.8324e-05	MBL2	26.143	115.75	36.7	7	16	7
	P53634	Dipeptidyl peptidase 1 OS=Homo sapiens OX=9606 GN=CTSC	1.525	Up	1.85843e-05	CTSC	51.853	94.677	11.4	5	7	5
	P30273	High affinity immunoglobulin epsilon receptor subunit gamma OS=Homo sapiens OX=9606 GN=FCER1G	1.358	Up	0.00026273	FCER1G	9.6674	38.746	32.6	3	4	3
	P01861	Immunoglobulin heavy constant gamma 4 OS=Homo sapiens OX=9606 GN=IGHG4	1.487	Up	0.00042432	IGHG4	35.94	33.526	35.8	8	25	4
	P0C0L4	Complement C4-A OS=Homo sapiens OX=9606 GN=C4A	1.907	Up	0.00029636	C4A	192.78	323.31	32.9	53	98	2
other | indole-containing compound metabolic process	Q63HM1	Kynurenine formamidase OS=Homo sapiens OX=9606 GN=AFMID	1.479	Up	0.000119896	AFMID	33.991	35.175	32.7	8	10	8
other | anatomical structure formation involved in morphogenesis	P09601	Heme oxygenase 1 OS=Homo sapiens OX=9606 GN=HMOX1	1.309	Up	0.00046244	HMOX1	32.818	73.832	26.4	6	11	6
	P04196	Histidine-rich glycoprotein OS=Homo sapiens OX=9606 GN=HRG	1.469	Up	4.2765e-05	HRG	59.578	108.42	15.8	7	13	7
	P14780	Matrix metalloproteinase-9 OS=Homo sapiens OX=9606 GN=MMP9	1.304	Up	0.00131817	MMP9	78.457	35.047	15.1	8	8	8
	P47895	Aldehyde dehydrogenase family 1 member A3 OS=Homo sapiens OX=9606 GN=ALDH1A3	1.594	Up	4.5715e-06	ALDH1A3	56.108	45.386	23.6	12	17	9
	P55290	Cadherin-13 OS=Homo sapiens OX=9606 GN=CDH13	1.332	Up	0.0076212	CDH13	78.286	24.533	9.7	5	6	5
other | amine metabolic process	O95050	Indolethylamine N-methyltransferase OS=Homo sapiens OX=9606 GN=INMT	1.593	Up	1.93974e-05	INMT	28.891	8.8354	11.8	3	3	3
	Q63HM1	Kynurenine formamidase OS=Homo sapiens OX=9606 GN=AFMID	1.479	Up	0.000119896	AFMID	33.991	35.175	32.7	8	10	8
other | chemical homeostasis	B7ZBB8	Protein phosphatase 1 regulatory subunit 3G OS=Homo sapiens OX=9606 GN=PPP1R3G	1.399	Up	0.00052229	PPP1R3G	38.018	5.5294	3.4	1	1	1
	P16452	Erythrocyte membrane protein band 4.2 OS=Homo sapiens OX=9606 GN=EPB42	1.309	Up	3.9234e-05	EPB42	77.008	104.14	19.1	12	13	11
	Q08AH1	"Acyl-coenzyme A synthetase ACSM1, mitochondrial OS=Homo sapiens OX=9606 GN=ACSM1"	1.363	Up	0.00096261	ACSM1	65.272	15.87	6.4	4	6	2
	P04114	Apolipoprotein B-100 OS=Homo sapiens OX=9606 GN=APOB	1.417	Up	4.7205e-07	APOB	515.6	323.31	28.5	114	203	114
	P02792	Ferritin light chain OS=Homo sapiens OX=9606 GN=FTL	1.333	Up	0.00121645	FTL	20.019	50.869	45.1	6	12	6
	P09601	Heme oxygenase 1 OS=Homo sapiens OX=9606 GN=HMOX1	1.309	Up	0.00046244	HMOX1	32.818	73.832	26.4	6	11	6
	P05413	"Fatty acid-binding protein, heart OS=Homo sapiens OX=9606 GN=FABP3"	1.44	Up	0.0025352	FABP3	14.858	42.997	35.3	5	7	4
	P35558	"Phosphoenolpyruvate carboxykinase, cytosolic [GTP] OS=Homo sapiens OX=9606 GN=PCK1"	1.654	Up	2.6875e-06	PCK1	69.194	133.22	44.7	23	53	21
	P02795	Metallothionein-2 OS=Homo sapiens OX=9606 GN=MT2A	1.364	Up	0.00050054	MT2A	6.0422	30.947	83.6	5	17	1
	Q6Q788	Apolipoprotein A-V OS=Homo sapiens OX=9606 GN=APOA5	1.366	Up	0.00027791	APOA5	41.212	56.909	16.9	5	5	5
	Q687X5	Metalloreductase STEAP4 OS=Homo sapiens OX=9606 GN=STEAP4	1.362	Up	1.87067e-05	STEAP4	51.981	66.039	18.1	6	15	6
other | reactive oxygen species biosynthetic process	P05164	Myeloperoxidase OS=Homo sapiens OX=9606 GN=MPO	1.306	Up	3.1557e-06	MPO	83.868	74.43	21.5	14	23	12
other | cellular response to arsenic-containing substance	P09601	Heme oxygenase 1 OS=Homo sapiens OX=9606 GN=HMOX1	1.309	Up	0.00046244	HMOX1	32.818	73.832	26.4	6	11	6
other | response to light stimulus	P08473	Neprilysin OS=Homo sapiens OX=9606 GN=MME	1.301	Up	0.00097895	MME	85.513	22.203	11.3	8	8	8
other | positive regulation of cell adhesion	P02549	"Spectrin alpha chain, erythrocytic 1 OS=Homo sapiens OX=9606 GN=SPTA1"	1.315	Up	2.1125e-05	SPTA1	280.01	323.31	28.1	57	76	57
	P79483	"HLA class II histocompatibility antigen, DR beta 3 chain OS=Homo sapiens OX=9606 GN=HLA-DRB3"	1.408	Up	0.0040398	HLA-DRB3	29.962	2.8769	21.1	6	7	1
	O95497	Pantetheinase OS=Homo sapiens OX=9606 GN=VNN1	1.314	Up	0.0020232	VNN1	57.011	11.338	9.6	4	4	4
	P55008	Allograft inflammatory factor 1 OS=Homo sapiens OX=9606 GN=AIF1	1.347	Up	1.0032e-07	AIF1	16.703	8.954	23.1	4	6	4
	P20039	"HLA class II histocompatibility antigen, DRB1-11 beta chain OS=Homo sapiens OX=9606 GN=HLA-DRB1"	1.864	Up	0.00113741	HLA-DRB1	30.16	21.473	19.2	6	7	1
	P01920	"HLA class II histocompatibility antigen, DQ beta 1 chain OS=Homo sapiens OX=9606 GN=HLA-DQB1"	1.856	Up	0.00162142	HLA-DQB1	29.991	10.143	12.3	3	4	2
	Q9GIY3	"HLA class II histocompatibility antigen, DRB1-14 beta chain OS=Homo sapiens OX=9606 GN=HLA-DRB1"	1.695	Up	0.00140242	HLA-DRB1	30.139	3.6588	12.4	4	5	1
	P04196	Histidine-rich glycoprotein OS=Homo sapiens OX=9606 GN=HRG	1.469	Up	4.2765e-05	HRG	59.578	108.42	15.8	7	13	7
	P55290	Cadherin-13 OS=Homo sapiens OX=9606 GN=CDH13	1.332	Up	0.0076212	CDH13	78.286	24.533	9.7	5	6	5
other | regulation of cellular component movement	Q9ULU4	Protein kinase C-binding protein 1 OS=Homo sapiens OX=9606 GN=ZMYND8	1.379	Up	0.0065047	ZMYND8	131.69	23.89	3.7	3	4	3
	P55008	Allograft inflammatory factor 1 OS=Homo sapiens OX=9606 GN=AIF1	1.347	Up	1.0032e-07	AIF1	16.703	8.954	23.1	4	6	4
	P02776	Platelet factor 4 OS=Homo sapiens OX=9606 GN=PF4	1.346	Up	0.0031449	PF4	10.845	10.648	25.7	2	2	2
	P09601	Heme oxygenase 1 OS=Homo sapiens OX=9606 GN=HMOX1	1.309	Up	0.00046244	HMOX1	32.818	73.832	26.4	6	11	6
	P02775	Platelet basic protein OS=Homo sapiens OX=9606 GN=PPBP	1.334	Up	0.00090129	PPBP	13.894	8.9343	26.6	3	3	3
	P04196	Histidine-rich glycoprotein OS=Homo sapiens OX=9606 GN=HRG	1.469	Up	4.2765e-05	HRG	59.578	108.42	15.8	7	13	7
	Q9UFE4	Coiled-coil domain-containing protein 39 OS=Homo sapiens OX=9606 GN=CCDC39	2.239	Up	0.000102798	CCDC39	109.9	1.7371	0.9	1	1	1
	P14780	Matrix metalloproteinase-9 OS=Homo sapiens OX=9606 GN=MMP9	1.304	Up	0.00131817	MMP9	78.457	35.047	15.1	8	8	8
	O94885	SAM and SH3 domain-containing protein 1 OS=Homo sapiens OX=9606 GN=SASH1	2.283	Up	2.1899e-06	SASH1	136.65	19.252	2.1	2	2	2
	P55290	Cadherin-13 OS=Homo sapiens OX=9606 GN=CDH13	1.332	Up	0.0076212	CDH13	78.286	24.533	9.7	5	6	5
other | macromolecular complex disassembly	Q969S9	"Ribosome-releasing factor 2, mitochondrial OS=Homo sapiens OX=9606 GN=GFM2"	1.349	Up	0.024164	GFM2	86.6	3.6593	2.2	1	1	1
other | regulation of actin filament-based process	P02549	"Spectrin alpha chain, erythrocytic 1 OS=Homo sapiens OX=9606 GN=SPTA1"	1.315	Up	2.1125e-05	SPTA1	280.01	323.31	28.1	57	76	57
	P11277	"Spectrin beta chain, erythrocytic OS=Homo sapiens OX=9606 GN=SPTB"	1.326	Up	3.8768e-05	SPTB	246.47	229.78	25.9	52	77	45
	P04196	Histidine-rich glycoprotein OS=Homo sapiens OX=9606 GN=HRG	1.469	Up	4.2765e-05	HRG	59.578	108.42	15.8	7	13	7
other | regulation of response to external stimulus	P02748	Complement component C9 OS=Homo sapiens OX=9606 GN=C9	1.332	Up	0.00040346	C9	63.173	18.217	12.7	7	9	7
	P19075	Tetraspanin-8 OS=Homo sapiens OX=9606 GN=TSPAN8	1.501	Up	3.9616e-05	TSPAN8	26.044	3.2514	4.2	1	2	1
	P55008	Allograft inflammatory factor 1 OS=Homo sapiens OX=9606 GN=AIF1	1.347	Up	1.0032e-07	AIF1	16.703	8.954	23.1	4	6	4
	P02776	Platelet factor 4 OS=Homo sapiens OX=9606 GN=PF4	1.346	Up	0.0031449	PF4	10.845	10.648	25.7	2	2	2
	P80511	Protein S100-A12 OS=Homo sapiens OX=9606 GN=S100A12	1.42	Up	0.00020279	S100A12	10.575	3.1943	16.3	2	3	2
	P02775	Platelet basic protein OS=Homo sapiens OX=9606 GN=PPBP	1.334	Up	0.00090129	PPBP	13.894	8.9343	26.6	3	3	3
	P07204	Thrombomodulin OS=Homo sapiens OX=9606 GN=THBD	1.601	Up	0.00058277	THBD	60.329	6.1576	2.4	1	1	1
	P04196	Histidine-rich glycoprotein OS=Homo sapiens OX=9606 GN=HRG	1.469	Up	4.2765e-05	HRG	59.578	108.42	15.8	7	13	7
	P30273	High affinity immunoglobulin epsilon receptor subunit gamma OS=Homo sapiens OX=9606 GN=FCER1G	1.358	Up	0.00026273	FCER1G	9.6674	38.746	32.6	3	4	3
	O94885	SAM and SH3 domain-containing protein 1 OS=Homo sapiens OX=9606 GN=SASH1	2.283	Up	2.1899e-06	SASH1	136.65	19.252	2.1	2	2	2
	P0C0L4	Complement C4-A OS=Homo sapiens OX=9606 GN=C4A	1.907	Up	0.00029636	C4A	192.78	323.31	32.9	53	98	2
	P55290	Cadherin-13 OS=Homo sapiens OX=9606 GN=CDH13	1.332	Up	0.0076212	CDH13	78.286	24.533	9.7	5	6	5
other | plasma lipoprotein particle clearance	P04114	Apolipoprotein B-100 OS=Homo sapiens OX=9606 GN=APOB	1.417	Up	4.7205e-07	APOB	515.6	323.31	28.5	114	203	114
	P09601	Heme oxygenase 1 OS=Homo sapiens OX=9606 GN=HMOX1	1.309	Up	0.00046244	HMOX1	32.818	73.832	26.4	6	11	6
other | drug catabolic process	P20815	Cytochrome P450 3A5 OS=Homo sapiens OX=9606 GN=CYP3A5	2.307	Up	3.3804e-07	CYP3A5	57.108	109.22	35.9	16	37	13
other | hair cycle	Q96JA1	Leucine-rich repeats and immunoglobulin-like domains protein 1 OS=Homo sapiens OX=9606 GN=LRIG1	1.465	Up	1.8399e-05	LRIG1	119.11	1.842	1.4	2	2	2
	P62304	Small nuclear ribonucleoprotein E OS=Homo sapiens OX=9606 GN=SNRPE	1.35	Up	0.0071753	SNRPE	10.803	2.2448	13	1	1	1
other | cell activation involved in immune response	P09917	Arachidonate 5-lipoxygenase OS=Homo sapiens OX=9606 GN=ALOX5	1.302	Up	0.030717	ALOX5	77.982	6.6217	4.6	3	3	3
	P35237	Serpin B6 OS=Homo sapiens OX=9606 GN=SERPINB6	1.329	Up	6.2158e-05	SERPINB6	42.621	72.209	29.3	10	14	9
	P05164	Myeloperoxidase OS=Homo sapiens OX=9606 GN=MPO	1.306	Up	3.1557e-06	MPO	83.868	74.43	21.5	14	23	12
	O95497	Pantetheinase OS=Homo sapiens OX=9606 GN=VNN1	1.314	Up	0.0020232	VNN1	57.011	11.338	9.6	4	4	4
	P02792	Ferritin light chain OS=Homo sapiens OX=9606 GN=FTL	1.333	Up	0.00121645	FTL	20.019	50.869	45.1	6	12	6
	P06280	Alpha-galactosidase A OS=Homo sapiens OX=9606 GN=GLA	1.529	Up	0.00030248	GLA	48.766	3.0048	2.8	1	1	1
	P10321	"HLA class I histocompatibility antigen, Cw-7 alpha chain OS=Homo sapiens OX=9606 GN=HLA-C"	3.991	Up	4.8287e-06	HLA-C	40.648	-2	29.2	9	20	1
	P08473	Neprilysin OS=Homo sapiens OX=9606 GN=MME	1.301	Up	0.00097895	MME	85.513	22.203	11.3	8	8	8
	P49913	Cathelicidin antimicrobial peptide OS=Homo sapiens OX=9606 GN=CAMP	1.34	Up	0.00111654	CAMP	19.301	21.319	30.6	7	10	7
	P80511	Protein S100-A12 OS=Homo sapiens OX=9606 GN=S100A12	1.42	Up	0.00020279	S100A12	10.575	3.1943	16.3	2	3	2
	P02775	Platelet basic protein OS=Homo sapiens OX=9606 GN=PPBP	1.334	Up	0.00090129	PPBP	13.894	8.9343	26.6	3	3	3
	P02750	Leucine-rich alpha-2-glycoprotein OS=Homo sapiens OX=9606 GN=LRG1	1.301	Up	0.00031688	LRG1	38.177	11.731	10.7	4	5	4
	P24158	Myeloblastin OS=Homo sapiens OX=9606 GN=PRTN3	1.525	Up	0.00018293	PRTN3	27.807	2.5958	6.6	2	2	2
	P10253	Lysosomal alpha-glucosidase OS=Homo sapiens OX=9606 GN=GAA	1.483	Up	9.9324e-05	GAA	105.32	104.79	16.1	13	33	13
	P32320	Cytidine deaminase OS=Homo sapiens OX=9606 GN=CDA	1.342	Up	0.00061997	CDA	16.185	134.26	53.4	5	9	5
	P02763	Alpha-1-acid glycoprotein 1 OS=Homo sapiens OX=9606 GN=ORM1	1.384	Up	0.0039581	ORM1	23.511	105.05	40.3	7	21	5
	Q9BRR9	Rho GTPase-activating protein 9 OS=Homo sapiens OX=9606 GN=ARHGAP9	1.325	Up	0.011097	ARHGAP9	83.259	1.8967	2	2	2	2
	P53634	Dipeptidyl peptidase 1 OS=Homo sapiens OX=9606 GN=CTSC	1.525	Up	1.85843e-05	CTSC	51.853	94.677	11.4	5	7	5
	P68871	Hemoglobin subunit beta OS=Homo sapiens OX=9606 GN=HBB	1.44	Up	4.5303e-06	HBB	15.998	323.31	76.9	11	372	5
	P30273	High affinity immunoglobulin epsilon receptor subunit gamma OS=Homo sapiens OX=9606 GN=FCER1G	1.358	Up	0.00026273	FCER1G	9.6674	38.746	32.6	3	4	3
	P14780	Matrix metalloproteinase-9 OS=Homo sapiens OX=9606 GN=MMP9	1.304	Up	0.00131817	MMP9	78.457	35.047	15.1	8	8	8
	P00738	Haptoglobin OS=Homo sapiens OX=9606 GN=HP	1.313	Up	2.1729e-05	HP	45.205	323.31	54.2	21	85	9
other | cellular response to DNA damage stimulus	P09601	Heme oxygenase 1 OS=Homo sapiens OX=9606 GN=HMOX1	1.309	Up	0.00046244	HMOX1	32.818	73.832	26.4	6	11	6
other | synaptic signaling	P37840	Alpha-synuclein OS=Homo sapiens OX=9606 GN=SNCA	1.431	Up	0.0028602	SNCA	14.46	89.074	47.9	5	6	4
other | regulation of lipid storage	P04114	Apolipoprotein B-100 OS=Homo sapiens OX=9606 GN=APOB	1.417	Up	4.7205e-07	APOB	515.6	323.31	28.5	114	203	114
	P02741	C-reactive protein OS=Homo sapiens OX=9606 GN=CRP	5.412	Up	3.8895e-07	CRP	25.038	7.8962	4.5	1	1	1
other | small molecule biosynthetic process	Q8TD30	Alanine aminotransferase 2 OS=Homo sapiens OX=9606 GN=GPT2	1.381	Up	0.0110225	GPT2	57.903	11.326	20.1	8	13	6
	P09917	Arachidonate 5-lipoxygenase OS=Homo sapiens OX=9606 GN=ALOX5	1.302	Up	0.030717	ALOX5	77.982	6.6217	4.6	3	3	3
	Q96GX9	Methylthioribulose-1-phosphate dehydratase OS=Homo sapiens OX=9606 GN=APIP	1.356	Up	0.00031634	APIP	27.125	24.567	28.9	5	6	5
	P05164	Myeloperoxidase OS=Homo sapiens OX=9606 GN=MPO	1.306	Up	3.1557e-06	MPO	83.868	74.43	21.5	14	23	12
	Q08AH1	"Acyl-coenzyme A synthetase ACSM1, mitochondrial OS=Homo sapiens OX=9606 GN=ACSM1"	1.363	Up	0.00096261	ACSM1	65.272	15.87	6.4	4	6	2
	P07738	Bisphosphoglycerate mutase OS=Homo sapiens OX=9606 GN=BPGM	1.419	Up	1.64331e-05	BPGM	30.005	75.171	34.4	7	10	7
	Q9H1P3	Oxysterol-binding protein-related protein 2 OS=Homo sapiens OX=9606 GN=OSBPL2	1.703	Up	1.91561e-05	OSBPL2	55.201	9.2957	8.5	3	3	3
	P31213	3-oxo-5-alpha-steroid 4-dehydrogenase 2 OS=Homo sapiens OX=9606 GN=SRD5A2	1.706	Up	0.00030132	SRD5A2	28.393	1.7158	7.1	2	2	2
	P20132	L-serine dehydratase/L-threonine deaminase OS=Homo sapiens OX=9606 GN=SDS	1.39	Up	3.7283e-06	SDS	34.625	11.393	10.4	4	5	4
	P35558	"Phosphoenolpyruvate carboxykinase, cytosolic [GTP] OS=Homo sapiens OX=9606 GN=PCK1"	1.654	Up	2.6875e-06	PCK1	69.194	133.22	44.7	23	53	21
	Q6Q788	Apolipoprotein A-V OS=Homo sapiens OX=9606 GN=APOA5	1.366	Up	0.00027791	APOA5	41.212	56.909	16.9	5	5	5
	Q4G176	"Acyl-CoA synthetase family member 3, mitochondrial OS=Homo sapiens OX=9606 GN=ACSF3"	1.301	Up	4.4306e-05	ACSF3	64.129	8.6797	7.8	5	5	5
	P47895	Aldehyde dehydrogenase family 1 member A3 OS=Homo sapiens OX=9606 GN=ALDH1A3	1.594	Up	4.5715e-06	ALDH1A3	56.108	45.386	23.6	12	17	9
other | organophosphate metabolic process	P07738	Bisphosphoglycerate mutase OS=Homo sapiens OX=9606 GN=BPGM	1.419	Up	1.64331e-05	BPGM	30.005	75.171	34.4	7	10	7
	Q6Q788	Apolipoprotein A-V OS=Homo sapiens OX=9606 GN=APOA5	1.366	Up	0.00027791	APOA5	41.212	56.909	16.9	5	5	5
	P37840	Alpha-synuclein OS=Homo sapiens OX=9606 GN=SNCA	1.431	Up	0.0028602	SNCA	14.46	89.074	47.9	5	6	4
	P56556	NADH dehydrogenase [ubiquinone] 1 alpha subcomplex subunit 6 OS=Homo sapiens OX=9606 GN=NDUFA6	1.431	Up	5.7039e-05	NDUFA6	17.871	9.1849	12.3	2	3	2
other | response to acidic pH	P35558	"Phosphoenolpyruvate carboxykinase, cytosolic [GTP] OS=Homo sapiens OX=9606 GN=PCK1"	1.654	Up	2.6875e-06	PCK1	69.194	133.22	44.7	23	53	21
other | macromolecule modification	O43895	Xaa-Pro aminopeptidase 2 OS=Homo sapiens OX=9606 GN=XPNPEP2	2.482	Up	1.5253e-06	XPNPEP2	75.624	13.219	5	3	4	3
	P02549	"Spectrin alpha chain, erythrocytic 1 OS=Homo sapiens OX=9606 GN=SPTA1"	1.315	Up	2.1125e-05	SPTA1	280.01	323.31	28.1	57	76	57
	O95497	Pantetheinase OS=Homo sapiens OX=9606 GN=VNN1	1.314	Up	0.0020232	VNN1	57.011	11.338	9.6	4	4	4
	P16452	Erythrocyte membrane protein band 4.2 OS=Homo sapiens OX=9606 GN=EPB42	1.309	Up	3.9234e-05	EPB42	77.008	104.14	19.1	12	13	11
	P13591	Neural cell adhesion molecule 1 OS=Homo sapiens OX=9606 GN=NCAM1	1.591	Up	1.762e-06	NCAM1	94.573	28.094	9.1	7	8	7
	Q13075	Baculoviral IAP repeat-containing protein 1 OS=Homo sapiens OX=9606 GN=NAIP	1.464	Up	0.0179762	NAIP	159.58	4.2229	1.6	2	2	2
	Q9ULU4	Protein kinase C-binding protein 1 OS=Homo sapiens OX=9606 GN=ZMYND8	1.379	Up	0.0065047	ZMYND8	131.69	23.89	3.7	3	4	3
	Q92530	Proteasome inhibitor PI31 subunit OS=Homo sapiens OX=9606 GN=PSMF1	1.376	Up	0.00028132	PSMF1	29.816	15.45	14.8	4	4	4
	Q9NR34	"Mannosyl-oligosaccharide 1,2-alpha-mannosidase IC OS=Homo sapiens OX=9606 GN=MAN1C1"	1.398	Up	0.00086265	MAN1C1	70.91	1.6174	2.2	2	2	2
	Q9UBS0	Ribosomal protein S6 kinase beta-2 OS=Homo sapiens OX=9606 GN=RPS6KB2	1.303	Up	9.7617e-05	RPS6KB2	53.455	9.9396	4.4	2	2	1
	P35558	"Phosphoenolpyruvate carboxykinase, cytosolic [GTP] OS=Homo sapiens OX=9606 GN=PCK1"	1.654	Up	2.6875e-06	PCK1	69.194	133.22	44.7	23	53	21
	P11277	"Spectrin beta chain, erythrocytic OS=Homo sapiens OX=9606 GN=SPTB"	1.326	Up	3.8768e-05	SPTB	246.47	229.78	25.9	52	77	45
	P10412	Histone H1.4 OS=Homo sapiens OX=9606 GN=HIST1H1E	1.694	Up	1.88352e-05	HIST1H1E	21.865	77.045	41.1	11	36	4
	P30530	Tyrosine-protein kinase receptor UFO OS=Homo sapiens OX=9606 GN=AXL	1.317	Up	0.022476	AXL	98.336	6.6658	5.9	4	4	3
	P05186	"Alkaline phosphatase, tissue-nonspecific isozyme OS=Homo sapiens OX=9606 GN=ALPL"	1.752	Up	0.000124122	ALPL	57.304	24.128	9.4	4	5	4
	O94885	SAM and SH3 domain-containing protein 1 OS=Homo sapiens OX=9606 GN=SASH1	2.283	Up	2.1899e-06	SASH1	136.65	19.252	2.1	2	2	2
	Q9UJX2	Cell division cycle protein 23 homolog OS=Homo sapiens OX=9606 GN=CDC23	1.505	Up	0.0079764	CDC23	68.833	9.3375	6	4	4	4
other | protein stabilization	Q9NZD4	Alpha-hemoglobin-stabilizing protein OS=Homo sapiens OX=9606 GN=AHSP	1.349	Up	1.93641e-05	AHSP	11.84	11.659	22.5	2	4	2
other | dibenzo-p-dioxin metabolic process	P31213	3-oxo-5-alpha-steroid 4-dehydrogenase 2 OS=Homo sapiens OX=9606 GN=SRD5A2	1.706	Up	0.00030132	SRD5A2	28.393	1.7158	7.1	2	2	2
other | cofactor biosynthetic process	P02549	"Spectrin alpha chain, erythrocytic 1 OS=Homo sapiens OX=9606 GN=SPTA1"	1.315	Up	2.1125e-05	SPTA1	280.01	323.31	28.1	57	76	57
	Q4G176	"Acyl-CoA synthetase family member 3, mitochondrial OS=Homo sapiens OX=9606 GN=ACSF3"	1.301	Up	4.4306e-05	ACSF3	64.129	8.6797	7.8	5	5	5
other | lamellipodium organization	P55290	Cadherin-13 OS=Homo sapiens OX=9606 GN=CDH13	1.332	Up	0.0076212	CDH13	78.286	24.533	9.7	5	6	5
other | negative regulation of developmental process	P02776	Platelet factor 4 OS=Homo sapiens OX=9606 GN=PF4	1.346	Up	0.0031449	PF4	10.845	10.648	25.7	2	2	2
	P04196	Histidine-rich glycoprotein OS=Homo sapiens OX=9606 GN=HRG	1.469	Up	4.2765e-05	HRG	59.578	108.42	15.8	7	13	7
	P02741	C-reactive protein OS=Homo sapiens OX=9606 GN=CRP	5.412	Up	3.8895e-07	CRP	25.038	7.8962	4.5	1	1	1
other | keratinocyte proliferation	P55290	Cadherin-13 OS=Homo sapiens OX=9606 GN=CDH13	1.332	Up	0.0076212	CDH13	78.286	24.533	9.7	5	6	5
other | response to hydroperoxide	P55008	Allograft inflammatory factor 1 OS=Homo sapiens OX=9606 GN=AIF1	1.347	Up	1.0032e-07	AIF1	16.703	8.954	23.1	4	6	4
other | positive regulation of locomotion	P55008	Allograft inflammatory factor 1 OS=Homo sapiens OX=9606 GN=AIF1	1.347	Up	1.0032e-07	AIF1	16.703	8.954	23.1	4	6	4
	P02776	Platelet factor 4 OS=Homo sapiens OX=9606 GN=PF4	1.346	Up	0.0031449	PF4	10.845	10.648	25.7	2	2	2
	P02775	Platelet basic protein OS=Homo sapiens OX=9606 GN=PPBP	1.334	Up	0.00090129	PPBP	13.894	8.9343	26.6	3	3	3
	P14780	Matrix metalloproteinase-9 OS=Homo sapiens OX=9606 GN=MMP9	1.304	Up	0.00131817	MMP9	78.457	35.047	15.1	8	8	8
	O94885	SAM and SH3 domain-containing protein 1 OS=Homo sapiens OX=9606 GN=SASH1	2.283	Up	2.1899e-06	SASH1	136.65	19.252	2.1	2	2	2
	P55290	Cadherin-13 OS=Homo sapiens OX=9606 GN=CDH13	1.332	Up	0.0076212	CDH13	78.286	24.533	9.7	5	6	5
other | mitochondrial transport	Q9Y5J9	Mitochondrial import inner membrane translocase subunit Tim8 B OS=Homo sapiens OX=9606 GN=TIMM8B	1.358	Up	0.0021964	TIMM8B	9.3435	4.5719	22.9	2	2	2
other | cell-cell junction organization	P55290	Cadherin-13 OS=Homo sapiens OX=9606 GN=CDH13	1.332	Up	0.0076212	CDH13	78.286	24.533	9.7	5	6	5
other | pyridine-containing compound metabolic process	P07738	Bisphosphoglycerate mutase OS=Homo sapiens OX=9606 GN=BPGM	1.419	Up	1.64331e-05	BPGM	30.005	75.171	34.4	7	10	7
other | phosphate-containing compound metabolic process	P02549	"Spectrin alpha chain, erythrocytic 1 OS=Homo sapiens OX=9606 GN=SPTA1"	1.315	Up	2.1125e-05	SPTA1	280.01	323.31	28.1	57	76	57
	P13591	Neural cell adhesion molecule 1 OS=Homo sapiens OX=9606 GN=NCAM1	1.591	Up	1.762e-06	NCAM1	94.573	28.094	9.1	7	8	7
	P07738	Bisphosphoglycerate mutase OS=Homo sapiens OX=9606 GN=BPGM	1.419	Up	1.64331e-05	BPGM	30.005	75.171	34.4	7	10	7
	Q92530	Proteasome inhibitor PI31 subunit OS=Homo sapiens OX=9606 GN=PSMF1	1.376	Up	0.00028132	PSMF1	29.816	15.45	14.8	4	4	4
	Q9UBS0	Ribosomal protein S6 kinase beta-2 OS=Homo sapiens OX=9606 GN=RPS6KB2	1.303	Up	9.7617e-05	RPS6KB2	53.455	9.9396	4.4	2	2	1
	P11277	"Spectrin beta chain, erythrocytic OS=Homo sapiens OX=9606 GN=SPTB"	1.326	Up	3.8768e-05	SPTB	246.47	229.78	25.9	52	77	45
	Q6Q788	Apolipoprotein A-V OS=Homo sapiens OX=9606 GN=APOA5	1.366	Up	0.00027791	APOA5	41.212	56.909	16.9	5	5	5
	P30530	Tyrosine-protein kinase receptor UFO OS=Homo sapiens OX=9606 GN=AXL	1.317	Up	0.022476	AXL	98.336	6.6658	5.9	4	4	3
	P05186	"Alkaline phosphatase, tissue-nonspecific isozyme OS=Homo sapiens OX=9606 GN=ALPL"	1.752	Up	0.000124122	ALPL	57.304	24.128	9.4	4	5	4
	P37840	Alpha-synuclein OS=Homo sapiens OX=9606 GN=SNCA	1.431	Up	0.0028602	SNCA	14.46	89.074	47.9	5	6	4
	P56556	NADH dehydrogenase [ubiquinone] 1 alpha subcomplex subunit 6 OS=Homo sapiens OX=9606 GN=NDUFA6	1.431	Up	5.7039e-05	NDUFA6	17.871	9.1849	12.3	2	3	2
other | negative regulation of locomotion	Q9ULU4	Protein kinase C-binding protein 1 OS=Homo sapiens OX=9606 GN=ZMYND8	1.379	Up	0.0065047	ZMYND8	131.69	23.89	3.7	3	4	3
	P55008	Allograft inflammatory factor 1 OS=Homo sapiens OX=9606 GN=AIF1	1.347	Up	1.0032e-07	AIF1	16.703	8.954	23.1	4	6	4
	P09601	Heme oxygenase 1 OS=Homo sapiens OX=9606 GN=HMOX1	1.309	Up	0.00046244	HMOX1	32.818	73.832	26.4	6	11	6
	P04196	Histidine-rich glycoprotein OS=Homo sapiens OX=9606 GN=HRG	1.469	Up	4.2765e-05	HRG	59.578	108.42	15.8	7	13	7
other | tissue morphogenesis	Q9H799	Protein JBTS17 OS=Homo sapiens OX=9606 GN=C5orf42	1.398	Up	0.031303	C5orf42	361.74	2.9585	0.5	2	3	2
	Q9UFE4	Coiled-coil domain-containing protein 39 OS=Homo sapiens OX=9606 GN=CCDC39	2.239	Up	0.000102798	CCDC39	109.9	1.7371	0.9	1	1	1
	P47895	Aldehyde dehydrogenase family 1 member A3 OS=Homo sapiens OX=9606 GN=ALDH1A3	1.594	Up	4.5715e-06	ALDH1A3	56.108	45.386	23.6	12	17	9
other | single organismal cell-cell adhesion	O95497	Pantetheinase OS=Homo sapiens OX=9606 GN=VNN1	1.314	Up	0.0020232	VNN1	57.011	11.338	9.6	4	4	4
	P68871	Hemoglobin subunit beta OS=Homo sapiens OX=9606 GN=HBB	1.44	Up	4.5303e-06	HBB	15.998	323.31	76.9	11	372	5
	Q9BYE9	Cadherin-related family member 2 OS=Homo sapiens OX=9606 GN=CDHR2	1.322	Up	0.0060983	CDHR2	141.54	7.7691	2.1	2	2	2
other | signal transduction	P02549	"Spectrin alpha chain, erythrocytic 1 OS=Homo sapiens OX=9606 GN=SPTA1"	1.315	Up	2.1125e-05	SPTA1	280.01	323.31	28.1	57	76	57
	Q95365	"HLA class I histocompatibility antigen, B-38 alpha chain OS=Homo sapiens OX=9606 GN=HLA-B"	1.825	Up	0.000140816	HLA-B	40.416	46.577	32.6	10	18	2
	P79483	"HLA class II histocompatibility antigen, DR beta 3 chain OS=Homo sapiens OX=9606 GN=HLA-DRB3"	1.408	Up	0.0040398	HLA-DRB3	29.962	2.8769	21.1	6	7	1
	P04114	Apolipoprotein B-100 OS=Homo sapiens OX=9606 GN=APOB	1.417	Up	4.7205e-07	APOB	515.6	323.31	28.5	114	203	114
	P19075	Tetraspanin-8 OS=Homo sapiens OX=9606 GN=TSPAN8	1.501	Up	3.9616e-05	TSPAN8	26.044	3.2514	4.2	1	2	1
	P13591	Neural cell adhesion molecule 1 OS=Homo sapiens OX=9606 GN=NCAM1	1.591	Up	1.762e-06	NCAM1	94.573	28.094	9.1	7	8	7
	Q8IUC4	Rhophilin-2 OS=Homo sapiens OX=9606 GN=RHPN2	2.667	Up	3.6923e-05	RHPN2	76.992	21.474	6.6	4	4	4
	P55008	Allograft inflammatory factor 1 OS=Homo sapiens OX=9606 GN=AIF1	1.347	Up	1.0032e-07	AIF1	16.703	8.954	23.1	4	6	4
	P02776	Platelet factor 4 OS=Homo sapiens OX=9606 GN=PF4	1.346	Up	0.0031449	PF4	10.845	10.648	25.7	2	2	2
	P20039	"HLA class II histocompatibility antigen, DRB1-11 beta chain OS=Homo sapiens OX=9606 GN=HLA-DRB1"	1.864	Up	0.00113741	HLA-DRB1	30.16	21.473	19.2	6	7	1
	P10321	"HLA class I histocompatibility antigen, Cw-7 alpha chain OS=Homo sapiens OX=9606 GN=HLA-C"	3.991	Up	4.8287e-06	HLA-C	40.648	-2	29.2	9	20	1
	P01920	"HLA class II histocompatibility antigen, DQ beta 1 chain OS=Homo sapiens OX=9606 GN=HLA-DQB1"	1.856	Up	0.00162142	HLA-DQB1	29.991	10.143	12.3	3	4	2
	Q9GIY3	"HLA class II histocompatibility antigen, DRB1-14 beta chain OS=Homo sapiens OX=9606 GN=HLA-DRB1"	1.695	Up	0.00140242	HLA-DRB1	30.139	3.6588	12.4	4	5	1
	Q92530	Proteasome inhibitor PI31 subunit OS=Homo sapiens OX=9606 GN=PSMF1	1.376	Up	0.00028132	PSMF1	29.816	15.45	14.8	4	4	4
	P09601	Heme oxygenase 1 OS=Homo sapiens OX=9606 GN=HMOX1	1.309	Up	0.00046244	HMOX1	32.818	73.832	26.4	6	11	6
	P02775	Platelet basic protein OS=Homo sapiens OX=9606 GN=PPBP	1.334	Up	0.00090129	PPBP	13.894	8.9343	26.6	3	3	3
	Q9UBS0	Ribosomal protein S6 kinase beta-2 OS=Homo sapiens OX=9606 GN=RPS6KB2	1.303	Up	9.7617e-05	RPS6KB2	53.455	9.9396	4.4	2	2	1
	A0A075B6P5	Immunoglobulin kappa variable 2-28 OS=Homo sapiens OX=9606 GN=IGKV2-28	1.811	Up	1.78981e-05	IGKV2-28	12.957	13.371	16.7	2	3	2
	P32320	Cytidine deaminase OS=Homo sapiens OX=9606 GN=CDA	1.342	Up	0.00061997	CDA	16.185	134.26	53.4	5	9	5
	P08637	Low affinity immunoglobulin gamma Fc region receptor III-A OS=Homo sapiens OX=9606 GN=FCGR3A	1.305	Up	0.0024021	FCGR3A	29.089	9.4279	10.6	3	3	3
	P07204	Thrombomodulin OS=Homo sapiens OX=9606 GN=THBD	1.601	Up	0.00058277	THBD	60.329	6.1576	2.4	1	1	1
	P02795	Metallothionein-2 OS=Homo sapiens OX=9606 GN=MT2A	1.364	Up	0.00050054	MT2A	6.0422	30.947	83.6	5	17	1
	P11277	"Spectrin beta chain, erythrocytic OS=Homo sapiens OX=9606 GN=SPTB"	1.326	Up	3.8768e-05	SPTB	246.47	229.78	25.9	52	77	45
	Q9BRR9	Rho GTPase-activating protein 9 OS=Homo sapiens OX=9606 GN=ARHGAP9	1.325	Up	0.011097	ARHGAP9	83.259	1.8967	2	2	2	2
	P14598	Neutrophil cytosol factor 1 OS=Homo sapiens OX=9606 GN=NCF1	1.301	Up	0.0037962	NCF1	44.651	24.259	18.7	6	6	6
	P30273	High affinity immunoglobulin epsilon receptor subunit gamma OS=Homo sapiens OX=9606 GN=FCER1G	1.358	Up	0.00026273	FCER1G	9.6674	38.746	32.6	3	4	3
	P14780	Matrix metalloproteinase-9 OS=Homo sapiens OX=9606 GN=MMP9	1.304	Up	0.00131817	MMP9	78.457	35.047	15.1	8	8	8
	P15428	15-hydroxyprostaglandin dehydrogenase [NAD(+)] OS=Homo sapiens OX=9606 GN=HPGD	1.781	Up	0.00029894	HPGD	28.977	73.116	37.6	8	19	8
	P30530	Tyrosine-protein kinase receptor UFO OS=Homo sapiens OX=9606 GN=AXL	1.317	Up	0.022476	AXL	98.336	6.6658	5.9	4	4	3
	P01861	Immunoglobulin heavy constant gamma 4 OS=Homo sapiens OX=9606 GN=IGHG4	1.487	Up	0.00042432	IGHG4	35.94	33.526	35.8	8	25	4
	P37840	Alpha-synuclein OS=Homo sapiens OX=9606 GN=SNCA	1.431	Up	0.0028602	SNCA	14.46	89.074	47.9	5	6	4
	Q9BZ29	Dedicator of cytokinesis protein 9 OS=Homo sapiens OX=9606 GN=DOCK9	1.452	Up	0.0003808	DOCK9	236.44	6.5336	1.4	3	3	2
	P55290	Cadherin-13 OS=Homo sapiens OX=9606 GN=CDH13	1.332	Up	0.0076212	CDH13	78.286	24.533	9.7	5	6	5
other | positive regulation of metabolic process	B7ZBB8	Protein phosphatase 1 regulatory subunit 3G OS=Homo sapiens OX=9606 GN=PPP1R3G	1.399	Up	0.00052229	PPP1R3G	38.018	5.5294	3.4	1	1	1
	P04114	Apolipoprotein B-100 OS=Homo sapiens OX=9606 GN=APOB	1.417	Up	4.7205e-07	APOB	515.6	323.31	28.5	114	203	114
	P55008	Allograft inflammatory factor 1 OS=Homo sapiens OX=9606 GN=AIF1	1.347	Up	1.0032e-07	AIF1	16.703	8.954	23.1	4	6	4
	P02776	Platelet factor 4 OS=Homo sapiens OX=9606 GN=PF4	1.346	Up	0.0031449	PF4	10.845	10.648	25.7	2	2	2
	Q92530	Proteasome inhibitor PI31 subunit OS=Homo sapiens OX=9606 GN=PSMF1	1.376	Up	0.00028132	PSMF1	29.816	15.45	14.8	4	4	4
	P09601	Heme oxygenase 1 OS=Homo sapiens OX=9606 GN=HMOX1	1.309	Up	0.00046244	HMOX1	32.818	73.832	26.4	6	11	6
	P80511	Protein S100-A12 OS=Homo sapiens OX=9606 GN=S100A12	1.42	Up	0.00020279	S100A12	10.575	3.1943	16.3	2	3	2
	P05413	"Fatty acid-binding protein, heart OS=Homo sapiens OX=9606 GN=FABP3"	1.44	Up	0.0025352	FABP3	14.858	42.997	35.3	5	7	4
	Q9UBS0	Ribosomal protein S6 kinase beta-2 OS=Homo sapiens OX=9606 GN=RPS6KB2	1.303	Up	9.7617e-05	RPS6KB2	53.455	9.9396	4.4	2	2	1
	P35558	"Phosphoenolpyruvate carboxykinase, cytosolic [GTP] OS=Homo sapiens OX=9606 GN=PCK1"	1.654	Up	2.6875e-06	PCK1	69.194	133.22	44.7	23	53	21
	P53634	Dipeptidyl peptidase 1 OS=Homo sapiens OX=9606 GN=CTSC	1.525	Up	1.85843e-05	CTSC	51.853	94.677	11.4	5	7	5
	Q6Q788	Apolipoprotein A-V OS=Homo sapiens OX=9606 GN=APOA5	1.366	Up	0.00027791	APOA5	41.212	56.909	16.9	5	5	5
	P68871	Hemoglobin subunit beta OS=Homo sapiens OX=9606 GN=HBB	1.44	Up	4.5303e-06	HBB	15.998	323.31	76.9	11	372	5
	P14780	Matrix metalloproteinase-9 OS=Homo sapiens OX=9606 GN=MMP9	1.304	Up	0.00131817	MMP9	78.457	35.047	15.1	8	8	8
	O94885	SAM and SH3 domain-containing protein 1 OS=Homo sapiens OX=9606 GN=SASH1	2.283	Up	2.1899e-06	SASH1	136.65	19.252	2.1	2	2	2
	P37840	Alpha-synuclein OS=Homo sapiens OX=9606 GN=SNCA	1.431	Up	0.0028602	SNCA	14.46	89.074	47.9	5	6	4
	P02741	C-reactive protein OS=Homo sapiens OX=9606 GN=CRP	5.412	Up	3.8895e-07	CRP	25.038	7.8962	4.5	1	1	1
	Q9UJX2	Cell division cycle protein 23 homolog OS=Homo sapiens OX=9606 GN=CDC23	1.505	Up	0.0079764	CDC23	68.833	9.3375	6	4	4	4
	P55290	Cadherin-13 OS=Homo sapiens OX=9606 GN=CDH13	1.332	Up	0.0076212	CDH13	78.286	24.533	9.7	5	6	5
other | positive regulation of homeostatic process	P37840	Alpha-synuclein OS=Homo sapiens OX=9606 GN=SNCA	1.431	Up	0.0028602	SNCA	14.46	89.074	47.9	5	6	4
other | mitochondrion organization	Q9Y5J9	Mitochondrial import inner membrane translocase subunit Tim8 B OS=Homo sapiens OX=9606 GN=TIMM8B	1.358	Up	0.0021964	TIMM8B	9.3435	4.5719	22.9	2	2	2
	P37840	Alpha-synuclein OS=Homo sapiens OX=9606 GN=SNCA	1.431	Up	0.0028602	SNCA	14.46	89.074	47.9	5	6	4
	P56556	NADH dehydrogenase [ubiquinone] 1 alpha subcomplex subunit 6 OS=Homo sapiens OX=9606 GN=NDUFA6	1.431	Up	5.7039e-05	NDUFA6	17.871	9.1849	12.3	2	3	2
other | regulation of hemostasis	P19075	Tetraspanin-8 OS=Homo sapiens OX=9606 GN=TSPAN8	1.501	Up	3.9616e-05	TSPAN8	26.044	3.2514	4.2	1	2	1
	P07204	Thrombomodulin OS=Homo sapiens OX=9606 GN=THBD	1.601	Up	0.00058277	THBD	60.329	6.1576	2.4	1	1	1
	P04196	Histidine-rich glycoprotein OS=Homo sapiens OX=9606 GN=HRG	1.469	Up	4.2765e-05	HRG	59.578	108.42	15.8	7	13	7
	P30273	High affinity immunoglobulin epsilon receptor subunit gamma OS=Homo sapiens OX=9606 GN=FCER1G	1.358	Up	0.00026273	FCER1G	9.6674	38.746	32.6	3	4	3
other | extracellular matrix organization	P14780	Matrix metalloproteinase-9 OS=Homo sapiens OX=9606 GN=MMP9	1.304	Up	0.00131817	MMP9	78.457	35.047	15.1	8	8	8
other | antigen processing and presentation of exogenous peptide antigen	Q95365	"HLA class I histocompatibility antigen, B-38 alpha chain OS=Homo sapiens OX=9606 GN=HLA-B"	1.825	Up	0.000140816	HLA-B	40.416	46.577	32.6	10	18	2
	P79483	"HLA class II histocompatibility antigen, DR beta 3 chain OS=Homo sapiens OX=9606 GN=HLA-DRB3"	1.408	Up	0.0040398	HLA-DRB3	29.962	2.8769	21.1	6	7	1
	P20039	"HLA class II histocompatibility antigen, DRB1-11 beta chain OS=Homo sapiens OX=9606 GN=HLA-DRB1"	1.864	Up	0.00113741	HLA-DRB1	30.16	21.473	19.2	6	7	1
	P10321	"HLA class I histocompatibility antigen, Cw-7 alpha chain OS=Homo sapiens OX=9606 GN=HLA-C"	3.991	Up	4.8287e-06	HLA-C	40.648	-2	29.2	9	20	1
	P01920	"HLA class II histocompatibility antigen, DQ beta 1 chain OS=Homo sapiens OX=9606 GN=HLA-DQB1"	1.856	Up	0.00162142	HLA-DQB1	29.991	10.143	12.3	3	4	2
	Q9GIY3	"HLA class II histocompatibility antigen, DRB1-14 beta chain OS=Homo sapiens OX=9606 GN=HLA-DRB1"	1.695	Up	0.00140242	HLA-DRB1	30.139	3.6588	12.4	4	5	1
	Q92530	Proteasome inhibitor PI31 subunit OS=Homo sapiens OX=9606 GN=PSMF1	1.376	Up	0.00028132	PSMF1	29.816	15.45	14.8	4	4	4
	P14598	Neutrophil cytosol factor 1 OS=Homo sapiens OX=9606 GN=NCF1	1.301	Up	0.0037962	NCF1	44.651	24.259	18.7	6	6	6
	P30273	High affinity immunoglobulin epsilon receptor subunit gamma OS=Homo sapiens OX=9606 GN=FCER1G	1.358	Up	0.00026273	FCER1G	9.6674	38.746	32.6	3	4	3
	Q9ULI4	Kinesin-like protein KIF26A OS=Homo sapiens OX=9606 GN=KIF26A	1.436	Up	0.0098434	KIF26A	194.59	-2	0.4	1	1	1
other | regulation of cell cycle	Q14CZ8	Hepatocyte cell adhesion molecule OS=Homo sapiens OX=9606 GN=HEPACAM	1.923	Up	0.000139206	HEPACAM	46.026	16.786	11.5	3	4	3
	P55008	Allograft inflammatory factor 1 OS=Homo sapiens OX=9606 GN=AIF1	1.347	Up	1.0032e-07	AIF1	16.703	8.954	23.1	4	6	4
	Q92530	Proteasome inhibitor PI31 subunit OS=Homo sapiens OX=9606 GN=PSMF1	1.376	Up	0.00028132	PSMF1	29.816	15.45	14.8	4	4	4
	P15428	15-hydroxyprostaglandin dehydrogenase [NAD(+)] OS=Homo sapiens OX=9606 GN=HPGD	1.781	Up	0.00029894	HPGD	28.977	73.116	37.6	8	19	8
	Q9UJX2	Cell division cycle protein 23 homolog OS=Homo sapiens OX=9606 GN=CDC23	1.505	Up	0.0079764	CDC23	68.833	9.3375	6	4	4	4
other | protein-DNA complex subunit organization	P10412	Histone H1.4 OS=Homo sapiens OX=9606 GN=HIST1H1E	1.694	Up	1.88352e-05	HIST1H1E	21.865	77.045	41.1	11	36	4
other | negative regulation of growth	P05164	Myeloperoxidase OS=Homo sapiens OX=9606 GN=MPO	1.306	Up	3.1557e-06	MPO	83.868	74.43	21.5	14	23	12
	P04732	Metallothionein-1E OS=Homo sapiens OX=9606 GN=MT1E	1.4	Up	0.0040647	MT1E	6.0142	9.1944	67.2	4	16	1
	P49913	Cathelicidin antimicrobial peptide OS=Homo sapiens OX=9606 GN=CAMP	1.34	Up	0.00111654	CAMP	19.301	21.319	30.6	7	10	7
	P32320	Cytidine deaminase OS=Homo sapiens OX=9606 GN=CDA	1.342	Up	0.00061997	CDA	16.185	134.26	53.4	5	9	5
	P11226	Mannose-binding protein C OS=Homo sapiens OX=9606 GN=MBL2	1.514	Up	3.8324e-05	MBL2	26.143	115.75	36.7	7	16	7
	P02795	Metallothionein-2 OS=Homo sapiens OX=9606 GN=MT2A	1.364	Up	0.00050054	MT2A	6.0422	30.947	83.6	5	17	1
	P04196	Histidine-rich glycoprotein OS=Homo sapiens OX=9606 GN=HRG	1.469	Up	4.2765e-05	HRG	59.578	108.42	15.8	7	13	7
	Q9BYE9	Cadherin-related family member 2 OS=Homo sapiens OX=9606 GN=CDHR2	1.322	Up	0.0060983	CDHR2	141.54	7.7691	2.1	2	2	2
other | positive regulation of multi-organism process	O94885	SAM and SH3 domain-containing protein 1 OS=Homo sapiens OX=9606 GN=SASH1	2.283	Up	2.1899e-06	SASH1	136.65	19.252	2.1	2	2	2
other | response to cytokine	Q95365	"HLA class I histocompatibility antigen, B-38 alpha chain OS=Homo sapiens OX=9606 GN=HLA-B"	1.825	Up	0.000140816	HLA-B	40.416	46.577	32.6	10	18	2
	P79483	"HLA class II histocompatibility antigen, DR beta 3 chain OS=Homo sapiens OX=9606 GN=HLA-DRB3"	1.408	Up	0.0040398	HLA-DRB3	29.962	2.8769	21.1	6	7	1
	P04114	Apolipoprotein B-100 OS=Homo sapiens OX=9606 GN=APOB	1.417	Up	4.7205e-07	APOB	515.6	323.31	28.5	114	203	114
	P13591	Neural cell adhesion molecule 1 OS=Homo sapiens OX=9606 GN=NCAM1	1.591	Up	1.762e-06	NCAM1	94.573	28.094	9.1	7	8	7
	P55008	Allograft inflammatory factor 1 OS=Homo sapiens OX=9606 GN=AIF1	1.347	Up	1.0032e-07	AIF1	16.703	8.954	23.1	4	6	4
	P02776	Platelet factor 4 OS=Homo sapiens OX=9606 GN=PF4	1.346	Up	0.0031449	PF4	10.845	10.648	25.7	2	2	2
	P20039	"HLA class II histocompatibility antigen, DRB1-11 beta chain OS=Homo sapiens OX=9606 GN=HLA-DRB1"	1.864	Up	0.00113741	HLA-DRB1	30.16	21.473	19.2	6	7	1
	P10321	"HLA class I histocompatibility antigen, Cw-7 alpha chain OS=Homo sapiens OX=9606 GN=HLA-C"	3.991	Up	4.8287e-06	HLA-C	40.648	-2	29.2	9	20	1
	P01920	"HLA class II histocompatibility antigen, DQ beta 1 chain OS=Homo sapiens OX=9606 GN=HLA-DQB1"	1.856	Up	0.00162142	HLA-DQB1	29.991	10.143	12.3	3	4	2
	Q9GIY3	"HLA class II histocompatibility antigen, DRB1-14 beta chain OS=Homo sapiens OX=9606 GN=HLA-DRB1"	1.695	Up	0.00140242	HLA-DRB1	30.139	3.6588	12.4	4	5	1
	Q92530	Proteasome inhibitor PI31 subunit OS=Homo sapiens OX=9606 GN=PSMF1	1.376	Up	0.00028132	PSMF1	29.816	15.45	14.8	4	4	4
	P08473	Neprilysin OS=Homo sapiens OX=9606 GN=MME	1.301	Up	0.00097895	MME	85.513	22.203	11.3	8	8	8
	P02775	Platelet basic protein OS=Homo sapiens OX=9606 GN=PPBP	1.334	Up	0.00090129	PPBP	13.894	8.9343	26.6	3	3	3
	P35558	"Phosphoenolpyruvate carboxykinase, cytosolic [GTP] OS=Homo sapiens OX=9606 GN=PCK1"	1.654	Up	2.6875e-06	PCK1	69.194	133.22	44.7	23	53	21
	P02795	Metallothionein-2 OS=Homo sapiens OX=9606 GN=MT2A	1.364	Up	0.00050054	MT2A	6.0422	30.947	83.6	5	17	1
	P30530	Tyrosine-protein kinase receptor UFO OS=Homo sapiens OX=9606 GN=AXL	1.317	Up	0.022476	AXL	98.336	6.6658	5.9	4	4	3
	P37840	Alpha-synuclein OS=Homo sapiens OX=9606 GN=SNCA	1.431	Up	0.0028602	SNCA	14.46	89.074	47.9	5	6	4
other | respiratory system process	P10253	Lysosomal alpha-glucosidase OS=Homo sapiens OX=9606 GN=GAA	1.483	Up	9.9324e-05	GAA	105.32	104.79	16.1	13	33	13
other | myeloid leukocyte mediated immunity	P09917	Arachidonate 5-lipoxygenase OS=Homo sapiens OX=9606 GN=ALOX5	1.302	Up	0.030717	ALOX5	77.982	6.6217	4.6	3	3	3
	P35237	Serpin B6 OS=Homo sapiens OX=9606 GN=SERPINB6	1.329	Up	6.2158e-05	SERPINB6	42.621	72.209	29.3	10	14	9
	P05164	Myeloperoxidase OS=Homo sapiens OX=9606 GN=MPO	1.306	Up	3.1557e-06	MPO	83.868	74.43	21.5	14	23	12
	O95497	Pantetheinase OS=Homo sapiens OX=9606 GN=VNN1	1.314	Up	0.0020232	VNN1	57.011	11.338	9.6	4	4	4
	P02792	Ferritin light chain OS=Homo sapiens OX=9606 GN=FTL	1.333	Up	0.00121645	FTL	20.019	50.869	45.1	6	12	6
	P06280	Alpha-galactosidase A OS=Homo sapiens OX=9606 GN=GLA	1.529	Up	0.00030248	GLA	48.766	3.0048	2.8	1	1	1
	P10321	"HLA class I histocompatibility antigen, Cw-7 alpha chain OS=Homo sapiens OX=9606 GN=HLA-C"	3.991	Up	4.8287e-06	HLA-C	40.648	-2	29.2	9	20	1
	P08473	Neprilysin OS=Homo sapiens OX=9606 GN=MME	1.301	Up	0.00097895	MME	85.513	22.203	11.3	8	8	8
	P49913	Cathelicidin antimicrobial peptide OS=Homo sapiens OX=9606 GN=CAMP	1.34	Up	0.00111654	CAMP	19.301	21.319	30.6	7	10	7
	P80511	Protein S100-A12 OS=Homo sapiens OX=9606 GN=S100A12	1.42	Up	0.00020279	S100A12	10.575	3.1943	16.3	2	3	2
	P02775	Platelet basic protein OS=Homo sapiens OX=9606 GN=PPBP	1.334	Up	0.00090129	PPBP	13.894	8.9343	26.6	3	3	3
	P02750	Leucine-rich alpha-2-glycoprotein OS=Homo sapiens OX=9606 GN=LRG1	1.301	Up	0.00031688	LRG1	38.177	11.731	10.7	4	5	4
	P24158	Myeloblastin OS=Homo sapiens OX=9606 GN=PRTN3	1.525	Up	0.00018293	PRTN3	27.807	2.5958	6.6	2	2	2
	P10253	Lysosomal alpha-glucosidase OS=Homo sapiens OX=9606 GN=GAA	1.483	Up	9.9324e-05	GAA	105.32	104.79	16.1	13	33	13
	P32320	Cytidine deaminase OS=Homo sapiens OX=9606 GN=CDA	1.342	Up	0.00061997	CDA	16.185	134.26	53.4	5	9	5
	P02763	Alpha-1-acid glycoprotein 1 OS=Homo sapiens OX=9606 GN=ORM1	1.384	Up	0.0039581	ORM1	23.511	105.05	40.3	7	21	5
	Q9BRR9	Rho GTPase-activating protein 9 OS=Homo sapiens OX=9606 GN=ARHGAP9	1.325	Up	0.011097	ARHGAP9	83.259	1.8967	2	2	2	2
	P53634	Dipeptidyl peptidase 1 OS=Homo sapiens OX=9606 GN=CTSC	1.525	Up	1.85843e-05	CTSC	51.853	94.677	11.4	5	7	5
	P68871	Hemoglobin subunit beta OS=Homo sapiens OX=9606 GN=HBB	1.44	Up	4.5303e-06	HBB	15.998	323.31	76.9	11	372	5
	P30273	High affinity immunoglobulin epsilon receptor subunit gamma OS=Homo sapiens OX=9606 GN=FCER1G	1.358	Up	0.00026273	FCER1G	9.6674	38.746	32.6	3	4	3
	P14780	Matrix metalloproteinase-9 OS=Homo sapiens OX=9606 GN=MMP9	1.304	Up	0.00131817	MMP9	78.457	35.047	15.1	8	8	8
	P00738	Haptoglobin OS=Homo sapiens OX=9606 GN=HP	1.313	Up	2.1729e-05	HP	45.205	323.31	54.2	21	85	9
other | response to metal ion	P17735	Tyrosine aminotransferase OS=Homo sapiens OX=9606 GN=TAT	1.304	Up	0.00040409	TAT	50.399	110.76	44.3	17	25	17
	P04732	Metallothionein-1E OS=Homo sapiens OX=9606 GN=MT1E	1.4	Up	0.0040647	MT1E	6.0142	9.1944	67.2	4	16	1
	P09601	Heme oxygenase 1 OS=Homo sapiens OX=9606 GN=HMOX1	1.309	Up	0.00046244	HMOX1	32.818	73.832	26.4	6	11	6
	P02795	Metallothionein-2 OS=Homo sapiens OX=9606 GN=MT2A	1.364	Up	0.00050054	MT2A	6.0422	30.947	83.6	5	17	1
	P37840	Alpha-synuclein OS=Homo sapiens OX=9606 GN=SNCA	1.431	Up	0.0028602	SNCA	14.46	89.074	47.9	5	6	4
other | cell-cell signaling by wnt	Q92530	Proteasome inhibitor PI31 subunit OS=Homo sapiens OX=9606 GN=PSMF1	1.376	Up	0.00028132	PSMF1	29.816	15.45	14.8	4	4	4
other | carbohydrate catabolic process	P07738	Bisphosphoglycerate mutase OS=Homo sapiens OX=9606 GN=BPGM	1.419	Up	1.64331e-05	BPGM	30.005	75.171	34.4	7	10	7
	P10253	Lysosomal alpha-glucosidase OS=Homo sapiens OX=9606 GN=GAA	1.483	Up	9.9324e-05	GAA	105.32	104.79	16.1	13	33	13
	Q7L5Y1	Mitochondrial enolase superfamily member 1 OS=Homo sapiens OX=9606 GN=ENOSF1	1.395	Up	0.00105931	ENOSF1	49.786	76.988	28.4	12	19	12
other | single-organism carbohydrate metabolic process	P07738	Bisphosphoglycerate mutase OS=Homo sapiens OX=9606 GN=BPGM	1.419	Up	1.64331e-05	BPGM	30.005	75.171	34.4	7	10	7
	P06280	Alpha-galactosidase A OS=Homo sapiens OX=9606 GN=GLA	1.529	Up	0.00030248	GLA	48.766	3.0048	2.8	1	1	1
	P22309	UDP-glucuronosyltransferase 1-1 OS=Homo sapiens OX=9606 GN=UGT1A1	1.383	Up	0.0040392	UGT1A1	59.591	20.48	14.1	6	26	4
	P20132	L-serine dehydratase/L-threonine deaminase OS=Homo sapiens OX=9606 GN=SDS	1.39	Up	3.7283e-06	SDS	34.625	11.393	10.4	4	5	4
	P10253	Lysosomal alpha-glucosidase OS=Homo sapiens OX=9606 GN=GAA	1.483	Up	9.9324e-05	GAA	105.32	104.79	16.1	13	33	13
	P35558	"Phosphoenolpyruvate carboxykinase, cytosolic [GTP] OS=Homo sapiens OX=9606 GN=PCK1"	1.654	Up	2.6875e-06	PCK1	69.194	133.22	44.7	23	53	21
	O75795	UDP-glucuronosyltransferase 2B17 OS=Homo sapiens OX=9606 GN=UGT2B17	4.544	Up	1.6755e-06	UGT2B17	61.095	5.7636	21.1	12	37	2
other | regulation of cell division	P02775	Platelet basic protein OS=Homo sapiens OX=9606 GN=PPBP	1.334	Up	0.00090129	PPBP	13.894	8.9343	26.6	3	3	3
other | mitochondrial respiratory chain complex I biogenesis	P56556	NADH dehydrogenase [ubiquinone] 1 alpha subcomplex subunit 6 OS=Homo sapiens OX=9606 GN=NDUFA6	1.431	Up	5.7039e-05	NDUFA6	17.871	9.1849	12.3	2	3	2
other | pigment catabolic process	P09601	Heme oxygenase 1 OS=Homo sapiens OX=9606 GN=HMOX1	1.309	Up	0.00046244	HMOX1	32.818	73.832	26.4	6	11	6
	P22309	UDP-glucuronosyltransferase 1-1 OS=Homo sapiens OX=9606 GN=UGT1A1	1.383	Up	0.0040392	UGT1A1	59.591	20.48	14.1	6	26	4
other | inflammatory response	P09917	Arachidonate 5-lipoxygenase OS=Homo sapiens OX=9606 GN=ALOX5	1.302	Up	0.030717	ALOX5	77.982	6.6217	4.6	3	3	3
	O95497	Pantetheinase OS=Homo sapiens OX=9606 GN=VNN1	1.314	Up	0.0020232	VNN1	57.011	11.338	9.6	4	4	4
	Q13075	Baculoviral IAP repeat-containing protein 1 OS=Homo sapiens OX=9606 GN=NAIP	1.464	Up	0.0179762	NAIP	159.58	4.2229	1.6	2	2	2
	P55008	Allograft inflammatory factor 1 OS=Homo sapiens OX=9606 GN=AIF1	1.347	Up	1.0032e-07	AIF1	16.703	8.954	23.1	4	6	4
	P0DJI9	Serum amyloid A-2 protein OS=Homo sapiens OX=9606 GN=SAA2	3.789	Up	1.3436e-07	SAA2	13.527	2.2807	7.4	1	1	1
	P02776	Platelet factor 4 OS=Homo sapiens OX=9606 GN=PF4	1.346	Up	0.0031449	PF4	10.845	10.648	25.7	2	2	2
	P09601	Heme oxygenase 1 OS=Homo sapiens OX=9606 GN=HMOX1	1.309	Up	0.00046244	HMOX1	32.818	73.832	26.4	6	11	6
	P22309	UDP-glucuronosyltransferase 1-1 OS=Homo sapiens OX=9606 GN=UGT1A1	1.383	Up	0.0040392	UGT1A1	59.591	20.48	14.1	6	26	4
	P49913	Cathelicidin antimicrobial peptide OS=Homo sapiens OX=9606 GN=CAMP	1.34	Up	0.00111654	CAMP	19.301	21.319	30.6	7	10	7
	P80511	Protein S100-A12 OS=Homo sapiens OX=9606 GN=S100A12	1.42	Up	0.00020279	S100A12	10.575	3.1943	16.3	2	3	2
	P02775	Platelet basic protein OS=Homo sapiens OX=9606 GN=PPBP	1.334	Up	0.00090129	PPBP	13.894	8.9343	26.6	3	3	3
	P11226	Mannose-binding protein C OS=Homo sapiens OX=9606 GN=MBL2	1.514	Up	3.8324e-05	MBL2	26.143	115.75	36.7	7	16	7
	P02763	Alpha-1-acid glycoprotein 1 OS=Homo sapiens OX=9606 GN=ORM1	1.384	Up	0.0039581	ORM1	23.511	105.05	40.3	7	21	5
	P35542	Serum amyloid A-4 protein OS=Homo sapiens OX=9606 GN=SAA4	1.449	Up	2.2369e-05	SAA4	14.746	7.9534	20.8	3	3	3
	P30273	High affinity immunoglobulin epsilon receptor subunit gamma OS=Homo sapiens OX=9606 GN=FCER1G	1.358	Up	0.00026273	FCER1G	9.6674	38.746	32.6	3	4	3
	P30530	Tyrosine-protein kinase receptor UFO OS=Homo sapiens OX=9606 GN=AXL	1.317	Up	0.022476	AXL	98.336	6.6658	5.9	4	4	3
	P02741	C-reactive protein OS=Homo sapiens OX=9606 GN=CRP	5.412	Up	3.8895e-07	CRP	25.038	7.8962	4.5	1	1	1
	P0C0L4	Complement C4-A OS=Homo sapiens OX=9606 GN=C4A	1.907	Up	0.00029636	C4A	192.78	323.31	32.9	53	98	2
	P00738	Haptoglobin OS=Homo sapiens OX=9606 GN=HP	1.313	Up	2.1729e-05	HP	45.205	323.31	54.2	21	85	9
other | detoxification	P18283	Glutathione peroxidase 2 OS=Homo sapiens OX=9606 GN=GPX2	1.577	Up	4.2482e-05	GPX2	21.954	67.954	55.3	8	13	8
	P09488	Glutathione S-transferase Mu 1 OS=Homo sapiens OX=9606 GN=GSTM1	13.258	Up	4.1266e-07	GSTM1	25.712	111.73	47.2	12	37	2
	P30711	Glutathione S-transferase theta-1 OS=Homo sapiens OX=9606 GN=GSTT1	2.087	Up	2.5736e-06	GSTT1	27.335	58.967	22.1	5	11	5
	P05164	Myeloperoxidase OS=Homo sapiens OX=9606 GN=MPO	1.306	Up	3.1557e-06	MPO	83.868	74.43	21.5	14	23	12
	O43708	Maleylacetoacetate isomerase OS=Homo sapiens OX=9606 GN=GSTZ1	1.301	Up	4.8519e-06	GSTZ1	24.212	30.549	17.6	4	11	4
	P68871	Hemoglobin subunit beta OS=Homo sapiens OX=9606 GN=HBB	1.44	Up	4.5303e-06	HBB	15.998	323.31	76.9	11	372	5
	P00738	Haptoglobin OS=Homo sapiens OX=9606 GN=HP	1.313	Up	2.1729e-05	HP	45.205	323.31	54.2	21	85	9
other | alkaloid metabolic process	P20815	Cytochrome P450 3A5 OS=Homo sapiens OX=9606 GN=CYP3A5	2.307	Up	3.3804e-07	CYP3A5	57.108	109.22	35.9	16	37	13
other | liposaccharide metabolic process	P06280	Alpha-galactosidase A OS=Homo sapiens OX=9606 GN=GLA	1.529	Up	0.00030248	GLA	48.766	3.0048	2.8	1	1	1
other | regulation of ion homeostasis	P37840	Alpha-synuclein OS=Homo sapiens OX=9606 GN=SNCA	1.431	Up	0.0028602	SNCA	14.46	89.074	47.9	5	6	4
other | regulation of response to biotic stimulus	P04196	Histidine-rich glycoprotein OS=Homo sapiens OX=9606 GN=HRG	1.469	Up	4.2765e-05	HRG	59.578	108.42	15.8	7	13	7
	O94885	SAM and SH3 domain-containing protein 1 OS=Homo sapiens OX=9606 GN=SASH1	2.283	Up	2.1899e-06	SASH1	136.65	19.252	2.1	2	2	2
other | cellular response to pH	P35558	"Phosphoenolpyruvate carboxykinase, cytosolic [GTP] OS=Homo sapiens OX=9606 GN=PCK1"	1.654	Up	2.6875e-06	PCK1	69.194	133.22	44.7	23	53	21
other | regulation of macromolecule metabolic process	B7ZBB8	Protein phosphatase 1 regulatory subunit 3G OS=Homo sapiens OX=9606 GN=PPP1R3G	1.399	Up	0.00052229	PPP1R3G	38.018	5.5294	3.4	1	1	1
	P02748	Complement component C9 OS=Homo sapiens OX=9606 GN=C9	1.332	Up	0.00040346	C9	63.173	18.217	12.7	7	9	7
	P12544	Granzyme A OS=Homo sapiens OX=9606 GN=GZMA	1.531	Up	0.00182296	GZMA	28.999	9.1179	6.9	1	1	1
	Q96GX9	Methylthioribulose-1-phosphate dehydratase OS=Homo sapiens OX=9606 GN=APIP	1.356	Up	0.00031634	APIP	27.125	24.567	28.9	5	6	5
	P35237	Serpin B6 OS=Homo sapiens OX=9606 GN=SERPINB6	1.329	Up	6.2158e-05	SERPINB6	42.621	72.209	29.3	10	14	9
	Q5T619	Zinc finger protein 648 OS=Homo sapiens OX=9606 GN=ZNF648	1.469	Up	0.00053951	ZNF648	62.34	1.7442	2.1	1	5	1
	P04114	Apolipoprotein B-100 OS=Homo sapiens OX=9606 GN=APOB	1.417	Up	4.7205e-07	APOB	515.6	323.31	28.5	114	203	114
	Q13075	Baculoviral IAP repeat-containing protein 1 OS=Homo sapiens OX=9606 GN=NAIP	1.464	Up	0.0179762	NAIP	159.58	4.2229	1.6	2	2	2
	P07738	Bisphosphoglycerate mutase OS=Homo sapiens OX=9606 GN=BPGM	1.419	Up	1.64331e-05	BPGM	30.005	75.171	34.4	7	10	7
	Q9ULU4	Protein kinase C-binding protein 1 OS=Homo sapiens OX=9606 GN=ZMYND8	1.379	Up	0.0065047	ZMYND8	131.69	23.89	3.7	3	4	3
	P55008	Allograft inflammatory factor 1 OS=Homo sapiens OX=9606 GN=AIF1	1.347	Up	1.0032e-07	AIF1	16.703	8.954	23.1	4	6	4
	P02776	Platelet factor 4 OS=Homo sapiens OX=9606 GN=PF4	1.346	Up	0.0031449	PF4	10.845	10.648	25.7	2	2	2
	Q92530	Proteasome inhibitor PI31 subunit OS=Homo sapiens OX=9606 GN=PSMF1	1.376	Up	0.00028132	PSMF1	29.816	15.45	14.8	4	4	4
	P09601	Heme oxygenase 1 OS=Homo sapiens OX=9606 GN=HMOX1	1.309	Up	0.00046244	HMOX1	32.818	73.832	26.4	6	11	6
	P08473	Neprilysin OS=Homo sapiens OX=9606 GN=MME	1.301	Up	0.00097895	MME	85.513	22.203	11.3	8	8	8
	P80511	Protein S100-A12 OS=Homo sapiens OX=9606 GN=S100A12	1.42	Up	0.00020279	S100A12	10.575	3.1943	16.3	2	3	2
	Q9UBS0	Ribosomal protein S6 kinase beta-2 OS=Homo sapiens OX=9606 GN=RPS6KB2	1.303	Up	9.7617e-05	RPS6KB2	53.455	9.9396	4.4	2	2	1
	P35558	"Phosphoenolpyruvate carboxykinase, cytosolic [GTP] OS=Homo sapiens OX=9606 GN=PCK1"	1.654	Up	2.6875e-06	PCK1	69.194	133.22	44.7	23	53	21
	P04196	Histidine-rich glycoprotein OS=Homo sapiens OX=9606 GN=HRG	1.469	Up	4.2765e-05	HRG	59.578	108.42	15.8	7	13	7
	P53634	Dipeptidyl peptidase 1 OS=Homo sapiens OX=9606 GN=CTSC	1.525	Up	1.85843e-05	CTSC	51.853	94.677	11.4	5	7	5
	P10412	Histone H1.4 OS=Homo sapiens OX=9606 GN=HIST1H1E	1.694	Up	1.88352e-05	HIST1H1E	21.865	77.045	41.1	11	36	4
	P14780	Matrix metalloproteinase-9 OS=Homo sapiens OX=9606 GN=MMP9	1.304	Up	0.00131817	MMP9	78.457	35.047	15.1	8	8	8
	O94885	SAM and SH3 domain-containing protein 1 OS=Homo sapiens OX=9606 GN=SASH1	2.283	Up	2.1899e-06	SASH1	136.65	19.252	2.1	2	2	2
	P37840	Alpha-synuclein OS=Homo sapiens OX=9606 GN=SNCA	1.431	Up	0.0028602	SNCA	14.46	89.074	47.9	5	6	4
	P02741	C-reactive protein OS=Homo sapiens OX=9606 GN=CRP	5.412	Up	3.8895e-07	CRP	25.038	7.8962	4.5	1	1	1
	Q9UJX2	Cell division cycle protein 23 homolog OS=Homo sapiens OX=9606 GN=CDC23	1.505	Up	0.0079764	CDC23	68.833	9.3375	6	4	4	4
	P0C0L4	Complement C4-A OS=Homo sapiens OX=9606 GN=C4A	1.907	Up	0.00029636	C4A	192.78	323.31	32.9	53	98	2
	P55290	Cadherin-13 OS=Homo sapiens OX=9606 GN=CDH13	1.332	Up	0.0076212	CDH13	78.286	24.533	9.7	5	6	5
other | organelle fission	Q9BW19	Kinesin-like protein KIFC1 OS=Homo sapiens OX=9606 GN=KIFC1	1.377	Up	0.0194561	KIFC1	73.747	-2	1.8	1	1	1
	Q9UJX2	Cell division cycle protein 23 homolog OS=Homo sapiens OX=9606 GN=CDC23	1.505	Up	0.0079764	CDC23	68.833	9.3375	6	4	4	4
other | cellular response to organic substance	Q95365	"HLA class I histocompatibility antigen, B-38 alpha chain OS=Homo sapiens OX=9606 GN=HLA-B"	1.825	Up	0.000140816	HLA-B	40.416	46.577	32.6	10	18	2
	P79483	"HLA class II histocompatibility antigen, DR beta 3 chain OS=Homo sapiens OX=9606 GN=HLA-DRB3"	1.408	Up	0.0040398	HLA-DRB3	29.962	2.8769	21.1	6	7	1
	P04114	Apolipoprotein B-100 OS=Homo sapiens OX=9606 GN=APOB	1.417	Up	4.7205e-07	APOB	515.6	323.31	28.5	114	203	114
	P13591	Neural cell adhesion molecule 1 OS=Homo sapiens OX=9606 GN=NCAM1	1.591	Up	1.762e-06	NCAM1	94.573	28.094	9.1	7	8	7
	P55008	Allograft inflammatory factor 1 OS=Homo sapiens OX=9606 GN=AIF1	1.347	Up	1.0032e-07	AIF1	16.703	8.954	23.1	4	6	4
	P02776	Platelet factor 4 OS=Homo sapiens OX=9606 GN=PF4	1.346	Up	0.0031449	PF4	10.845	10.648	25.7	2	2	2
	P20039	"HLA class II histocompatibility antigen, DRB1-11 beta chain OS=Homo sapiens OX=9606 GN=HLA-DRB1"	1.864	Up	0.00113741	HLA-DRB1	30.16	21.473	19.2	6	7	1
	P10321	"HLA class I histocompatibility antigen, Cw-7 alpha chain OS=Homo sapiens OX=9606 GN=HLA-C"	3.991	Up	4.8287e-06	HLA-C	40.648	-2	29.2	9	20	1
	P01920	"HLA class II histocompatibility antigen, DQ beta 1 chain OS=Homo sapiens OX=9606 GN=HLA-DQB1"	1.856	Up	0.00162142	HLA-DQB1	29.991	10.143	12.3	3	4	2
	Q9GIY3	"HLA class II histocompatibility antigen, DRB1-14 beta chain OS=Homo sapiens OX=9606 GN=HLA-DRB1"	1.695	Up	0.00140242	HLA-DRB1	30.139	3.6588	12.4	4	5	1
	Q92530	Proteasome inhibitor PI31 subunit OS=Homo sapiens OX=9606 GN=PSMF1	1.376	Up	0.00028132	PSMF1	29.816	15.45	14.8	4	4	4
	P08473	Neprilysin OS=Homo sapiens OX=9606 GN=MME	1.301	Up	0.00097895	MME	85.513	22.203	11.3	8	8	8
	P22309	UDP-glucuronosyltransferase 1-1 OS=Homo sapiens OX=9606 GN=UGT1A1	1.383	Up	0.0040392	UGT1A1	59.591	20.48	14.1	6	26	4
	P02775	Platelet basic protein OS=Homo sapiens OX=9606 GN=PPBP	1.334	Up	0.00090129	PPBP	13.894	8.9343	26.6	3	3	3
	P35558	"Phosphoenolpyruvate carboxykinase, cytosolic [GTP] OS=Homo sapiens OX=9606 GN=PCK1"	1.654	Up	2.6875e-06	PCK1	69.194	133.22	44.7	23	53	21
	P02795	Metallothionein-2 OS=Homo sapiens OX=9606 GN=MT2A	1.364	Up	0.00050054	MT2A	6.0422	30.947	83.6	5	17	1
	P30273	High affinity immunoglobulin epsilon receptor subunit gamma OS=Homo sapiens OX=9606 GN=FCER1G	1.358	Up	0.00026273	FCER1G	9.6674	38.746	32.6	3	4	3
	P15428	15-hydroxyprostaglandin dehydrogenase [NAD(+)] OS=Homo sapiens OX=9606 GN=HPGD	1.781	Up	0.00029894	HPGD	28.977	73.116	37.6	8	19	8
	P30530	Tyrosine-protein kinase receptor UFO OS=Homo sapiens OX=9606 GN=AXL	1.317	Up	0.022476	AXL	98.336	6.6658	5.9	4	4	3
	P05186	"Alkaline phosphatase, tissue-nonspecific isozyme OS=Homo sapiens OX=9606 GN=ALPL"	1.752	Up	0.000124122	ALPL	57.304	24.128	9.4	4	5	4
	P37840	Alpha-synuclein OS=Homo sapiens OX=9606 GN=SNCA	1.431	Up	0.0028602	SNCA	14.46	89.074	47.9	5	6	4
	P55290	Cadherin-13 OS=Homo sapiens OX=9606 GN=CDH13	1.332	Up	0.0076212	CDH13	78.286	24.533	9.7	5	6	5
other | membrane invagination	P55008	Allograft inflammatory factor 1 OS=Homo sapiens OX=9606 GN=AIF1	1.347	Up	1.0032e-07	AIF1	16.703	8.954	23.1	4	6	4
	P30273	High affinity immunoglobulin epsilon receptor subunit gamma OS=Homo sapiens OX=9606 GN=FCER1G	1.358	Up	0.00026273	FCER1G	9.6674	38.746	32.6	3	4	3
	P01861	Immunoglobulin heavy constant gamma 4 OS=Homo sapiens OX=9606 GN=IGHG4	1.487	Up	0.00042432	IGHG4	35.94	33.526	35.8	8	25	4
other | organonitrogen compound biosynthetic process	Q8TD30	Alanine aminotransferase 2 OS=Homo sapiens OX=9606 GN=GPT2	1.381	Up	0.0110225	GPT2	57.903	11.326	20.1	8	13	6
	P02549	"Spectrin alpha chain, erythrocytic 1 OS=Homo sapiens OX=9606 GN=SPTA1"	1.315	Up	2.1125e-05	SPTA1	280.01	323.31	28.1	57	76	57
	Q96GX9	Methylthioribulose-1-phosphate dehydratase OS=Homo sapiens OX=9606 GN=APIP	1.356	Up	0.00031634	APIP	27.125	24.567	28.9	5	6	5
	Q03013	Glutathione S-transferase Mu 4 OS=Homo sapiens OX=9606 GN=GSTM4	11.968	Up	1.7005e-06	GSTM4	25.561	26.39	41.7	10	32	2
	P09488	Glutathione S-transferase Mu 1 OS=Homo sapiens OX=9606 GN=GSTM1	13.258	Up	4.1266e-07	GSTM1	25.712	111.73	47.2	12	37	2
	P30711	Glutathione S-transferase theta-1 OS=Homo sapiens OX=9606 GN=GSTT1	2.087	Up	2.5736e-06	GSTT1	27.335	58.967	22.1	5	11	5
	Q969S9	"Ribosome-releasing factor 2, mitochondrial OS=Homo sapiens OX=9606 GN=GFM2"	1.349	Up	0.024164	GFM2	86.6	3.6593	2.2	1	1	1
	O43708	Maleylacetoacetate isomerase OS=Homo sapiens OX=9606 GN=GSTZ1	1.301	Up	4.8519e-06	GSTZ1	24.212	30.549	17.6	4	11	4
	Q9UBS0	Ribosomal protein S6 kinase beta-2 OS=Homo sapiens OX=9606 GN=RPS6KB2	1.303	Up	9.7617e-05	RPS6KB2	53.455	9.9396	4.4	2	2	1
	P32320	Cytidine deaminase OS=Homo sapiens OX=9606 GN=CDA	1.342	Up	0.00061997	CDA	16.185	134.26	53.4	5	9	5
	P09210	Glutathione S-transferase A2 OS=Homo sapiens OX=9606 GN=GSTA2	1.422	Up	0.0130586	GSTA2	25.664	72.706	40.1	10	106	1
	P37840	Alpha-synuclein OS=Homo sapiens OX=9606 GN=SNCA	1.431	Up	0.0028602	SNCA	14.46	89.074	47.9	5	6	4
other | regulation of DNA binding	P12544	Granzyme A OS=Homo sapiens OX=9606 GN=GZMA	1.531	Up	0.00182296	GZMA	28.999	9.1179	6.9	1	1	1
	P09601	Heme oxygenase 1 OS=Homo sapiens OX=9606 GN=HMOX1	1.309	Up	0.00046244	HMOX1	32.818	73.832	26.4	6	11	6
	P14780	Matrix metalloproteinase-9 OS=Homo sapiens OX=9606 GN=MMP9	1.304	Up	0.00131817	MMP9	78.457	35.047	15.1	8	8	8
other | response to other organism	P05164	Myeloperoxidase OS=Homo sapiens OX=9606 GN=MPO	1.306	Up	3.1557e-06	MPO	83.868	74.43	21.5	14	23	12
	P04114	Apolipoprotein B-100 OS=Homo sapiens OX=9606 GN=APOB	1.417	Up	4.7205e-07	APOB	515.6	323.31	28.5	114	203	114
	Q15485	Ficolin-2 OS=Homo sapiens OX=9606 GN=FCN2	1.669	Up	3.217e-06	FCN2	34.001	3.0226	5.1	2	3	2
	P02776	Platelet factor 4 OS=Homo sapiens OX=9606 GN=PF4	1.346	Up	0.0031449	PF4	10.845	10.648	25.7	2	2	2
	P22309	UDP-glucuronosyltransferase 1-1 OS=Homo sapiens OX=9606 GN=UGT1A1	1.383	Up	0.0040392	UGT1A1	59.591	20.48	14.1	6	26	4
	P49913	Cathelicidin antimicrobial peptide OS=Homo sapiens OX=9606 GN=CAMP	1.34	Up	0.00111654	CAMP	19.301	21.319	30.6	7	10	7
	P80511	Protein S100-A12 OS=Homo sapiens OX=9606 GN=S100A12	1.42	Up	0.00020279	S100A12	10.575	3.1943	16.3	2	3	2
	P02775	Platelet basic protein OS=Homo sapiens OX=9606 GN=PPBP	1.334	Up	0.00090129	PPBP	13.894	8.9343	26.6	3	3	3
	P24158	Myeloblastin OS=Homo sapiens OX=9606 GN=PRTN3	1.525	Up	0.00018293	PRTN3	27.807	2.5958	6.6	2	2	2
	P35558	"Phosphoenolpyruvate carboxykinase, cytosolic [GTP] OS=Homo sapiens OX=9606 GN=PCK1"	1.654	Up	2.6875e-06	PCK1	69.194	133.22	44.7	23	53	21
	P07204	Thrombomodulin OS=Homo sapiens OX=9606 GN=THBD	1.601	Up	0.00058277	THBD	60.329	6.1576	2.4	1	1	1
	P11226	Mannose-binding protein C OS=Homo sapiens OX=9606 GN=MBL2	1.514	Up	3.8324e-05	MBL2	26.143	115.75	36.7	7	16	7
	P04196	Histidine-rich glycoprotein OS=Homo sapiens OX=9606 GN=HRG	1.469	Up	4.2765e-05	HRG	59.578	108.42	15.8	7	13	7
	P30273	High affinity immunoglobulin epsilon receptor subunit gamma OS=Homo sapiens OX=9606 GN=FCER1G	1.358	Up	0.00026273	FCER1G	9.6674	38.746	32.6	3	4	3
	P15428	15-hydroxyprostaglandin dehydrogenase [NAD(+)] OS=Homo sapiens OX=9606 GN=HPGD	1.781	Up	0.00029894	HPGD	28.977	73.116	37.6	8	19	8
	P30530	Tyrosine-protein kinase receptor UFO OS=Homo sapiens OX=9606 GN=AXL	1.317	Up	0.022476	AXL	98.336	6.6658	5.9	4	4	3
	P05186	"Alkaline phosphatase, tissue-nonspecific isozyme OS=Homo sapiens OX=9606 GN=ALPL"	1.752	Up	0.000124122	ALPL	57.304	24.128	9.4	4	5	4
	P01861	Immunoglobulin heavy constant gamma 4 OS=Homo sapiens OX=9606 GN=IGHG4	1.487	Up	0.00042432	IGHG4	35.94	33.526	35.8	8	25	4
	P37840	Alpha-synuclein OS=Homo sapiens OX=9606 GN=SNCA	1.431	Up	0.0028602	SNCA	14.46	89.074	47.9	5	6	4
	P02741	C-reactive protein OS=Homo sapiens OX=9606 GN=CRP	5.412	Up	3.8895e-07	CRP	25.038	7.8962	4.5	1	1	1
	P00738	Haptoglobin OS=Homo sapiens OX=9606 GN=HP	1.313	Up	2.1729e-05	HP	45.205	323.31	54.2	21	85	9
other | innate immune response	P02748	Complement component C9 OS=Homo sapiens OX=9606 GN=C9	1.332	Up	0.00040346	C9	63.173	18.217	12.7	7	9	7
	Q95365	"HLA class I histocompatibility antigen, B-38 alpha chain OS=Homo sapiens OX=9606 GN=HLA-B"	1.825	Up	0.000140816	HLA-B	40.416	46.577	32.6	10	18	2
	P79483	"HLA class II histocompatibility antigen, DR beta 3 chain OS=Homo sapiens OX=9606 GN=HLA-DRB3"	1.408	Up	0.0040398	HLA-DRB3	29.962	2.8769	21.1	6	7	1
	O95497	Pantetheinase OS=Homo sapiens OX=9606 GN=VNN1	1.314	Up	0.0020232	VNN1	57.011	11.338	9.6	4	4	4
	Q15485	Ficolin-2 OS=Homo sapiens OX=9606 GN=FCN2	1.669	Up	3.217e-06	FCN2	34.001	3.0226	5.1	2	3	2
	P13591	Neural cell adhesion molecule 1 OS=Homo sapiens OX=9606 GN=NCAM1	1.591	Up	1.762e-06	NCAM1	94.573	28.094	9.1	7	8	7
	Q13075	Baculoviral IAP repeat-containing protein 1 OS=Homo sapiens OX=9606 GN=NAIP	1.464	Up	0.0179762	NAIP	159.58	4.2229	1.6	2	2	2
	P55008	Allograft inflammatory factor 1 OS=Homo sapiens OX=9606 GN=AIF1	1.347	Up	1.0032e-07	AIF1	16.703	8.954	23.1	4	6	4
	P20039	"HLA class II histocompatibility antigen, DRB1-11 beta chain OS=Homo sapiens OX=9606 GN=HLA-DRB1"	1.864	Up	0.00113741	HLA-DRB1	30.16	21.473	19.2	6	7	1
	P10321	"HLA class I histocompatibility antigen, Cw-7 alpha chain OS=Homo sapiens OX=9606 GN=HLA-C"	3.991	Up	4.8287e-06	HLA-C	40.648	-2	29.2	9	20	1
	P01920	"HLA class II histocompatibility antigen, DQ beta 1 chain OS=Homo sapiens OX=9606 GN=HLA-DQB1"	1.856	Up	0.00162142	HLA-DQB1	29.991	10.143	12.3	3	4	2
	Q9GIY3	"HLA class II histocompatibility antigen, DRB1-14 beta chain OS=Homo sapiens OX=9606 GN=HLA-DRB1"	1.695	Up	0.00140242	HLA-DRB1	30.139	3.6588	12.4	4	5	1
	P49913	Cathelicidin antimicrobial peptide OS=Homo sapiens OX=9606 GN=CAMP	1.34	Up	0.00111654	CAMP	19.301	21.319	30.6	7	10	7
	P80511	Protein S100-A12 OS=Homo sapiens OX=9606 GN=S100A12	1.42	Up	0.00020279	S100A12	10.575	3.1943	16.3	2	3	2
	P11226	Mannose-binding protein C OS=Homo sapiens OX=9606 GN=MBL2	1.514	Up	3.8324e-05	MBL2	26.143	115.75	36.7	7	16	7
	P02795	Metallothionein-2 OS=Homo sapiens OX=9606 GN=MT2A	1.364	Up	0.00050054	MT2A	6.0422	30.947	83.6	5	17	1
	P14598	Neutrophil cytosol factor 1 OS=Homo sapiens OX=9606 GN=NCF1	1.301	Up	0.0037962	NCF1	44.651	24.259	18.7	6	6	6
	P30273	High affinity immunoglobulin epsilon receptor subunit gamma OS=Homo sapiens OX=9606 GN=FCER1G	1.358	Up	0.00026273	FCER1G	9.6674	38.746	32.6	3	4	3
	P30530	Tyrosine-protein kinase receptor UFO OS=Homo sapiens OX=9606 GN=AXL	1.317	Up	0.022476	AXL	98.336	6.6658	5.9	4	4	3
	P01861	Immunoglobulin heavy constant gamma 4 OS=Homo sapiens OX=9606 GN=IGHG4	1.487	Up	0.00042432	IGHG4	35.94	33.526	35.8	8	25	4
	P37840	Alpha-synuclein OS=Homo sapiens OX=9606 GN=SNCA	1.431	Up	0.0028602	SNCA	14.46	89.074	47.9	5	6	4
	P0C0L4	Complement C4-A OS=Homo sapiens OX=9606 GN=C4A	1.907	Up	0.00029636	C4A	192.78	323.31	32.9	53	98	2
other | endothelial cell proliferation	P09601	Heme oxygenase 1 OS=Homo sapiens OX=9606 GN=HMOX1	1.309	Up	0.00046244	HMOX1	32.818	73.832	26.4	6	11	6
other | response to lipid	P05164	Myeloperoxidase OS=Homo sapiens OX=9606 GN=MPO	1.306	Up	3.1557e-06	MPO	83.868	74.43	21.5	14	23	12
	P17735	Tyrosine aminotransferase OS=Homo sapiens OX=9606 GN=TAT	1.304	Up	0.00040409	TAT	50.399	110.76	44.3	17	25	17
	P04114	Apolipoprotein B-100 OS=Homo sapiens OX=9606 GN=APOB	1.417	Up	4.7205e-07	APOB	515.6	323.31	28.5	114	203	114
	P55008	Allograft inflammatory factor 1 OS=Homo sapiens OX=9606 GN=AIF1	1.347	Up	1.0032e-07	AIF1	16.703	8.954	23.1	4	6	4
	P02776	Platelet factor 4 OS=Homo sapiens OX=9606 GN=PF4	1.346	Up	0.0031449	PF4	10.845	10.648	25.7	2	2	2
	P22309	UDP-glucuronosyltransferase 1-1 OS=Homo sapiens OX=9606 GN=UGT1A1	1.383	Up	0.0040392	UGT1A1	59.591	20.48	14.1	6	26	4
	P02775	Platelet basic protein OS=Homo sapiens OX=9606 GN=PPBP	1.334	Up	0.00090129	PPBP	13.894	8.9343	26.6	3	3	3
	P05413	"Fatty acid-binding protein, heart OS=Homo sapiens OX=9606 GN=FABP3"	1.44	Up	0.0025352	FABP3	14.858	42.997	35.3	5	7	4
	P31213	3-oxo-5-alpha-steroid 4-dehydrogenase 2 OS=Homo sapiens OX=9606 GN=SRD5A2	1.706	Up	0.00030132	SRD5A2	28.393	1.7158	7.1	2	2	2
	P35558	"Phosphoenolpyruvate carboxykinase, cytosolic [GTP] OS=Homo sapiens OX=9606 GN=PCK1"	1.654	Up	2.6875e-06	PCK1	69.194	133.22	44.7	23	53	21
	P07204	Thrombomodulin OS=Homo sapiens OX=9606 GN=THBD	1.601	Up	0.00058277	THBD	60.329	6.1576	2.4	1	1	1
	P15428	15-hydroxyprostaglandin dehydrogenase [NAD(+)] OS=Homo sapiens OX=9606 GN=HPGD	1.781	Up	0.00029894	HPGD	28.977	73.116	37.6	8	19	8
	P30530	Tyrosine-protein kinase receptor UFO OS=Homo sapiens OX=9606 GN=AXL	1.317	Up	0.022476	AXL	98.336	6.6658	5.9	4	4	3
	P05186	"Alkaline phosphatase, tissue-nonspecific isozyme OS=Homo sapiens OX=9606 GN=ALPL"	1.752	Up	0.000124122	ALPL	57.304	24.128	9.4	4	5	4
	P37840	Alpha-synuclein OS=Homo sapiens OX=9606 GN=SNCA	1.431	Up	0.0028602	SNCA	14.46	89.074	47.9	5	6	4
other | multicellular organismal catabolic process	P12955	Xaa-Pro dipeptidase OS=Homo sapiens OX=9606 GN=PEPD	1.305	Up	0.00193755	PEPD	54.548	111.85	21.3	10	17	10
	P24158	Myeloblastin OS=Homo sapiens OX=9606 GN=PRTN3	1.525	Up	0.00018293	PRTN3	27.807	2.5958	6.6	2	2	2
	P14780	Matrix metalloproteinase-9 OS=Homo sapiens OX=9606 GN=MMP9	1.304	Up	0.00131817	MMP9	78.457	35.047	15.1	8	8	8
other | cell differentiation	P02549	"Spectrin alpha chain, erythrocytic 1 OS=Homo sapiens OX=9606 GN=SPTA1"	1.315	Up	2.1125e-05	SPTA1	280.01	323.31	28.1	57	76	57
	Q96NL6	Sodium channel and clathrin linker 1 OS=Homo sapiens OX=9606 GN=SCLT1	1.856	Up	0.000101572	SCLT1	80.909	1.5946	1.3	1	1	1
	P16452	Erythrocyte membrane protein band 4.2 OS=Homo sapiens OX=9606 GN=EPB42	1.309	Up	3.9234e-05	EPB42	77.008	104.14	19.1	12	13	11
	P13591	Neural cell adhesion molecule 1 OS=Homo sapiens OX=9606 GN=NCAM1	1.591	Up	1.762e-06	NCAM1	94.573	28.094	9.1	7	8	7
	Q9BUP0	EF-hand domain-containing protein D1 OS=Homo sapiens OX=9606 GN=EFHD1	1.66	Up	4.0334e-05	EFHD1	26.927	18.856	28.5	8	12	6
	Q9ULU4	Protein kinase C-binding protein 1 OS=Homo sapiens OX=9606 GN=ZMYND8	1.379	Up	0.0065047	ZMYND8	131.69	23.89	3.7	3	4	3
	Q9NZD4	Alpha-hemoglobin-stabilizing protein OS=Homo sapiens OX=9606 GN=AHSP	1.349	Up	1.93641e-05	AHSP	11.84	11.659	22.5	2	4	2
	P02750	Leucine-rich alpha-2-glycoprotein OS=Homo sapiens OX=9606 GN=LRG1	1.301	Up	0.00031688	LRG1	38.177	11.731	10.7	4	5	4
	P24158	Myeloblastin OS=Homo sapiens OX=9606 GN=PRTN3	1.525	Up	0.00018293	PRTN3	27.807	2.5958	6.6	2	2	2
	P31213	3-oxo-5-alpha-steroid 4-dehydrogenase 2 OS=Homo sapiens OX=9606 GN=SRD5A2	1.706	Up	0.00030132	SRD5A2	28.393	1.7158	7.1	2	2	2
	P11277	"Spectrin beta chain, erythrocytic OS=Homo sapiens OX=9606 GN=SPTB"	1.326	Up	3.8768e-05	SPTB	246.47	229.78	25.9	52	77	45
	Q6Q788	Apolipoprotein A-V OS=Homo sapiens OX=9606 GN=APOA5	1.366	Up	0.00027791	APOA5	41.212	56.909	16.9	5	5	5
	P09210	Glutathione S-transferase A2 OS=Homo sapiens OX=9606 GN=GSTA2	1.422	Up	0.0130586	GSTA2	25.664	72.706	40.1	10	106	1
	P30273	High affinity immunoglobulin epsilon receptor subunit gamma OS=Homo sapiens OX=9606 GN=FCER1G	1.358	Up	0.00026273	FCER1G	9.6674	38.746	32.6	3	4	3
	P14780	Matrix metalloproteinase-9 OS=Homo sapiens OX=9606 GN=MMP9	1.304	Up	0.00131817	MMP9	78.457	35.047	15.1	8	8	8
	P30530	Tyrosine-protein kinase receptor UFO OS=Homo sapiens OX=9606 GN=AXL	1.317	Up	0.022476	AXL	98.336	6.6658	5.9	4	4	3
	P05186	"Alkaline phosphatase, tissue-nonspecific isozyme OS=Homo sapiens OX=9606 GN=ALPL"	1.752	Up	0.000124122	ALPL	57.304	24.128	9.4	4	5	4
	Q687X5	Metalloreductase STEAP4 OS=Homo sapiens OX=9606 GN=STEAP4	1.362	Up	1.87067e-05	STEAP4	51.981	66.039	18.1	6	15	6
	Q9BYE9	Cadherin-related family member 2 OS=Homo sapiens OX=9606 GN=CDHR2	1.322	Up	0.0060983	CDHR2	141.54	7.7691	2.1	2	2	2
other | cellular modified amino acid metabolic process	Q03013	Glutathione S-transferase Mu 4 OS=Homo sapiens OX=9606 GN=GSTM4	11.968	Up	1.7005e-06	GSTM4	25.561	26.39	41.7	10	32	2
	P09488	Glutathione S-transferase Mu 1 OS=Homo sapiens OX=9606 GN=GSTM1	13.258	Up	4.1266e-07	GSTM1	25.712	111.73	47.2	12	37	2
	P30711	Glutathione S-transferase theta-1 OS=Homo sapiens OX=9606 GN=GSTT1	2.087	Up	2.5736e-06	GSTT1	27.335	58.967	22.1	5	11	5
	O95497	Pantetheinase OS=Homo sapiens OX=9606 GN=VNN1	1.314	Up	0.0020232	VNN1	57.011	11.338	9.6	4	4	4
	O43708	Maleylacetoacetate isomerase OS=Homo sapiens OX=9606 GN=GSTZ1	1.301	Up	4.8519e-06	GSTZ1	24.212	30.549	17.6	4	11	4
	P09210	Glutathione S-transferase A2 OS=Homo sapiens OX=9606 GN=GSTA2	1.422	Up	0.0130586	GSTA2	25.664	72.706	40.1	10	106	1
other | organelle assembly	Q96NL6	Sodium channel and clathrin linker 1 OS=Homo sapiens OX=9606 GN=SCLT1	1.856	Up	0.000101572	SCLT1	80.909	1.5946	1.3	1	1	1
	Q9H799	Protein JBTS17 OS=Homo sapiens OX=9606 GN=C5orf42	1.398	Up	0.031303	C5orf42	361.74	2.9585	0.5	2	3	2
	Q9BW19	Kinesin-like protein KIFC1 OS=Homo sapiens OX=9606 GN=KIFC1	1.377	Up	0.0194561	KIFC1	73.747	-2	1.8	1	1	1
	Q9UFE4	Coiled-coil domain-containing protein 39 OS=Homo sapiens OX=9606 GN=CCDC39	2.239	Up	0.000102798	CCDC39	109.9	1.7371	0.9	1	1	1
	P14598	Neutrophil cytosol factor 1 OS=Homo sapiens OX=9606 GN=NCF1	1.301	Up	0.0037962	NCF1	44.651	24.259	18.7	6	6	6
other | positive regulation of signaling	Q13075	Baculoviral IAP repeat-containing protein 1 OS=Homo sapiens OX=9606 GN=NAIP	1.464	Up	0.0179762	NAIP	159.58	4.2229	1.6	2	2	2
	P02776	Platelet factor 4 OS=Homo sapiens OX=9606 GN=PF4	1.346	Up	0.0031449	PF4	10.845	10.648	25.7	2	2	2
	Q92530	Proteasome inhibitor PI31 subunit OS=Homo sapiens OX=9606 GN=PSMF1	1.376	Up	0.00028132	PSMF1	29.816	15.45	14.8	4	4	4
	P09601	Heme oxygenase 1 OS=Homo sapiens OX=9606 GN=HMOX1	1.309	Up	0.00046244	HMOX1	32.818	73.832	26.4	6	11	6
	P80511	Protein S100-A12 OS=Homo sapiens OX=9606 GN=S100A12	1.42	Up	0.00020279	S100A12	10.575	3.1943	16.3	2	3	2
	P02750	Leucine-rich alpha-2-glycoprotein OS=Homo sapiens OX=9606 GN=LRG1	1.301	Up	0.00031688	LRG1	38.177	11.731	10.7	4	5	4
	P53634	Dipeptidyl peptidase 1 OS=Homo sapiens OX=9606 GN=CTSC	1.525	Up	1.85843e-05	CTSC	51.853	94.677	11.4	5	7	5
	P14780	Matrix metalloproteinase-9 OS=Homo sapiens OX=9606 GN=MMP9	1.304	Up	0.00131817	MMP9	78.457	35.047	15.1	8	8	8
	P30530	Tyrosine-protein kinase receptor UFO OS=Homo sapiens OX=9606 GN=AXL	1.317	Up	0.022476	AXL	98.336	6.6658	5.9	4	4	3
	O94885	SAM and SH3 domain-containing protein 1 OS=Homo sapiens OX=9606 GN=SASH1	2.283	Up	2.1899e-06	SASH1	136.65	19.252	2.1	2	2	2
	P37840	Alpha-synuclein OS=Homo sapiens OX=9606 GN=SNCA	1.431	Up	0.0028602	SNCA	14.46	89.074	47.9	5	6	4
	P55290	Cadherin-13 OS=Homo sapiens OX=9606 GN=CDH13	1.332	Up	0.0076212	CDH13	78.286	24.533	9.7	5	6	5
other | viral process	Q95365	"HLA class I histocompatibility antigen, B-38 alpha chain OS=Homo sapiens OX=9606 GN=HLA-B"	1.825	Up	0.000140816	HLA-B	40.416	46.577	32.6	10	18	2
	P04114	Apolipoprotein B-100 OS=Homo sapiens OX=9606 GN=APOB	1.417	Up	4.7205e-07	APOB	515.6	323.31	28.5	114	203	114
	P13591	Neural cell adhesion molecule 1 OS=Homo sapiens OX=9606 GN=NCAM1	1.591	Up	1.762e-06	NCAM1	94.573	28.094	9.1	7	8	7
	P10321	"HLA class I histocompatibility antigen, Cw-7 alpha chain OS=Homo sapiens OX=9606 GN=HLA-C"	3.991	Up	4.8287e-06	HLA-C	40.648	-2	29.2	9	20	1
	P02724	Glycophorin-A OS=Homo sapiens OX=9606 GN=GYPA	1.308	Up	0.00024383	GYPA	16.331	20.044	20.7	2	3	2
	P30530	Tyrosine-protein kinase receptor UFO OS=Homo sapiens OX=9606 GN=AXL	1.317	Up	0.022476	AXL	98.336	6.6658	5.9	4	4	3
other | polysaccharide metabolic process	P10253	Lysosomal alpha-glucosidase OS=Homo sapiens OX=9606 GN=GAA	1.483	Up	9.9324e-05	GAA	105.32	104.79	16.1	13	33	13
other | blood circulation	P09601	Heme oxygenase 1 OS=Homo sapiens OX=9606 GN=HMOX1	1.309	Up	0.00046244	HMOX1	32.818	73.832	26.4	6	11	6
	P08473	Neprilysin OS=Homo sapiens OX=9606 GN=MME	1.301	Up	0.00097895	MME	85.513	22.203	11.3	8	8	8
	P10253	Lysosomal alpha-glucosidase OS=Homo sapiens OX=9606 GN=GAA	1.483	Up	9.9324e-05	GAA	105.32	104.79	16.1	13	33	13
	P68871	Hemoglobin subunit beta OS=Homo sapiens OX=9606 GN=HBB	1.44	Up	4.5303e-06	HBB	15.998	323.31	76.9	11	372	5
	P02741	C-reactive protein OS=Homo sapiens OX=9606 GN=CRP	5.412	Up	3.8895e-07	CRP	25.038	7.8962	4.5	1	1	1
other | cellular response to oxygen levels	Q92530	Proteasome inhibitor PI31 subunit OS=Homo sapiens OX=9606 GN=PSMF1	1.376	Up	0.00028132	PSMF1	29.816	15.45	14.8	4	4	4
	P09601	Heme oxygenase 1 OS=Homo sapiens OX=9606 GN=HMOX1	1.309	Up	0.00046244	HMOX1	32.818	73.832	26.4	6	11	6
	P35558	"Phosphoenolpyruvate carboxykinase, cytosolic [GTP] OS=Homo sapiens OX=9606 GN=PCK1"	1.654	Up	2.6875e-06	PCK1	69.194	133.22	44.7	23	53	21
other | macromolecule biosynthetic process	O43895	Xaa-Pro aminopeptidase 2 OS=Homo sapiens OX=9606 GN=XPNPEP2	2.482	Up	1.5253e-06	XPNPEP2	75.624	13.219	5	3	4	3
	Q5T619	Zinc finger protein 648 OS=Homo sapiens OX=9606 GN=ZNF648	1.469	Up	0.00053951	ZNF648	62.34	1.7442	2.1	1	5	1
	O95497	Pantetheinase OS=Homo sapiens OX=9606 GN=VNN1	1.314	Up	0.0020232	VNN1	57.011	11.338	9.6	4	4	4
	P04114	Apolipoprotein B-100 OS=Homo sapiens OX=9606 GN=APOB	1.417	Up	4.7205e-07	APOB	515.6	323.31	28.5	114	203	114
	Q9ULU4	Protein kinase C-binding protein 1 OS=Homo sapiens OX=9606 GN=ZMYND8	1.379	Up	0.0065047	ZMYND8	131.69	23.89	3.7	3	4	3
	Q969S9	"Ribosome-releasing factor 2, mitochondrial OS=Homo sapiens OX=9606 GN=GFM2"	1.349	Up	0.024164	GFM2	86.6	3.6593	2.2	1	1	1
	Q9NR34	"Mannosyl-oligosaccharide 1,2-alpha-mannosidase IC OS=Homo sapiens OX=9606 GN=MAN1C1"	1.398	Up	0.00086265	MAN1C1	70.91	1.6174	2.2	2	2	2
	Q9UBS0	Ribosomal protein S6 kinase beta-2 OS=Homo sapiens OX=9606 GN=RPS6KB2	1.303	Up	9.7617e-05	RPS6KB2	53.455	9.9396	4.4	2	2	1
	P05186	"Alkaline phosphatase, tissue-nonspecific isozyme OS=Homo sapiens OX=9606 GN=ALPL"	1.752	Up	0.000124122	ALPL	57.304	24.128	9.4	4	5	4
	P62304	Small nuclear ribonucleoprotein E OS=Homo sapiens OX=9606 GN=SNRPE	1.35	Up	0.0071753	SNRPE	10.803	2.2448	13	1	1	1
other | cellular response to radiation	P08473	Neprilysin OS=Homo sapiens OX=9606 GN=MME	1.301	Up	0.00097895	MME	85.513	22.203	11.3	8	8	8
other | regulation of cell differentiation	O95497	Pantetheinase OS=Homo sapiens OX=9606 GN=VNN1	1.314	Up	0.0020232	VNN1	57.011	11.338	9.6	4	4	4
	P04114	Apolipoprotein B-100 OS=Homo sapiens OX=9606 GN=APOB	1.417	Up	4.7205e-07	APOB	515.6	323.31	28.5	114	203	114
	Q9ULU4	Protein kinase C-binding protein 1 OS=Homo sapiens OX=9606 GN=ZMYND8	1.379	Up	0.0065047	ZMYND8	131.69	23.89	3.7	3	4	3
	P02776	Platelet factor 4 OS=Homo sapiens OX=9606 GN=PF4	1.346	Up	0.0031449	PF4	10.845	10.648	25.7	2	2	2
	P30530	Tyrosine-protein kinase receptor UFO OS=Homo sapiens OX=9606 GN=AXL	1.317	Up	0.022476	AXL	98.336	6.6658	5.9	4	4	3
	P02741	C-reactive protein OS=Homo sapiens OX=9606 GN=CRP	5.412	Up	3.8895e-07	CRP	25.038	7.8962	4.5	1	1	1
other | regulation of chromosome segregation	Q9UJX2	Cell division cycle protein 23 homolog OS=Homo sapiens OX=9606 GN=CDC23	1.505	Up	0.0079764	CDC23	68.833	9.3375	6	4	4	4
other | regulation of transport	P09601	Heme oxygenase 1 OS=Homo sapiens OX=9606 GN=HMOX1	1.309	Up	0.00046244	HMOX1	32.818	73.832	26.4	6	11	6
	P49913	Cathelicidin antimicrobial peptide OS=Homo sapiens OX=9606 GN=CAMP	1.34	Up	0.00111654	CAMP	19.301	21.319	30.6	7	10	7
	P24158	Myeloblastin OS=Homo sapiens OX=9606 GN=PRTN3	1.525	Up	0.00018293	PRTN3	27.807	2.5958	6.6	2	2	2
	P11226	Mannose-binding protein C OS=Homo sapiens OX=9606 GN=MBL2	1.514	Up	3.8324e-05	MBL2	26.143	115.75	36.7	7	16	7
	Q6Q788	Apolipoprotein A-V OS=Homo sapiens OX=9606 GN=APOA5	1.366	Up	0.00027791	APOA5	41.212	56.909	16.9	5	5	5
	P30273	High affinity immunoglobulin epsilon receptor subunit gamma OS=Homo sapiens OX=9606 GN=FCER1G	1.358	Up	0.00026273	FCER1G	9.6674	38.746	32.6	3	4	3
	P14780	Matrix metalloproteinase-9 OS=Homo sapiens OX=9606 GN=MMP9	1.304	Up	0.00131817	MMP9	78.457	35.047	15.1	8	8	8
	P30530	Tyrosine-protein kinase receptor UFO OS=Homo sapiens OX=9606 GN=AXL	1.317	Up	0.022476	AXL	98.336	6.6658	5.9	4	4	3
	P37840	Alpha-synuclein OS=Homo sapiens OX=9606 GN=SNCA	1.431	Up	0.0028602	SNCA	14.46	89.074	47.9	5	6	4
	P02741	C-reactive protein OS=Homo sapiens OX=9606 GN=CRP	5.412	Up	3.8895e-07	CRP	25.038	7.8962	4.5	1	1	1
	P0C0L4	Complement C4-A OS=Homo sapiens OX=9606 GN=C4A	1.907	Up	0.00029636	C4A	192.78	323.31	32.9	53	98	2
	P55290	Cadherin-13 OS=Homo sapiens OX=9606 GN=CDH13	1.332	Up	0.0076212	CDH13	78.286	24.533	9.7	5	6	5
other | antigen processing and presentation of peptide antigen via MHC class I	Q95365	"HLA class I histocompatibility antigen, B-38 alpha chain OS=Homo sapiens OX=9606 GN=HLA-B"	1.825	Up	0.000140816	HLA-B	40.416	46.577	32.6	10	18	2
	P10321	"HLA class I histocompatibility antigen, Cw-7 alpha chain OS=Homo sapiens OX=9606 GN=HLA-C"	3.991	Up	4.8287e-06	HLA-C	40.648	-2	29.2	9	20	1
	Q92530	Proteasome inhibitor PI31 subunit OS=Homo sapiens OX=9606 GN=PSMF1	1.376	Up	0.00028132	PSMF1	29.816	15.45	14.8	4	4	4
	P14598	Neutrophil cytosol factor 1 OS=Homo sapiens OX=9606 GN=NCF1	1.301	Up	0.0037962	NCF1	44.651	24.259	18.7	6	6	6
	P30273	High affinity immunoglobulin epsilon receptor subunit gamma OS=Homo sapiens OX=9606 GN=FCER1G	1.358	Up	0.00026273	FCER1G	9.6674	38.746	32.6	3	4	3
other | regulation of cell adhesion mediated by integrin	P04196	Histidine-rich glycoprotein OS=Homo sapiens OX=9606 GN=HRG	1.469	Up	4.2765e-05	HRG	59.578	108.42	15.8	7	13	7
other | vesicle organization	P53634	Dipeptidyl peptidase 1 OS=Homo sapiens OX=9606 GN=CTSC	1.525	Up	1.85843e-05	CTSC	51.853	94.677	11.4	5	7	5
other | single-organism membrane organization	P02549	"Spectrin alpha chain, erythrocytic 1 OS=Homo sapiens OX=9606 GN=SPTA1"	1.315	Up	2.1125e-05	SPTA1	280.01	323.31	28.1	57	76	57
	Q96NL6	Sodium channel and clathrin linker 1 OS=Homo sapiens OX=9606 GN=SCLT1	1.856	Up	0.000101572	SCLT1	80.909	1.5946	1.3	1	1	1
	P30273	High affinity immunoglobulin epsilon receptor subunit gamma OS=Homo sapiens OX=9606 GN=FCER1G	1.358	Up	0.00026273	FCER1G	9.6674	38.746	32.6	3	4	3
	P37840	Alpha-synuclein OS=Homo sapiens OX=9606 GN=SNCA	1.431	Up	0.0028602	SNCA	14.46	89.074	47.9	5	6	4
other | protein destabilization	P37840	Alpha-synuclein OS=Homo sapiens OX=9606 GN=SNCA	1.431	Up	0.0028602	SNCA	14.46	89.074	47.9	5	6	4
other | response to gold nanoparticle	P05164	Myeloperoxidase OS=Homo sapiens OX=9606 GN=MPO	1.306	Up	3.1557e-06	MPO	83.868	74.43	21.5	14	23	12
other | regulation of cell-cell adhesion	P02549	"Spectrin alpha chain, erythrocytic 1 OS=Homo sapiens OX=9606 GN=SPTA1"	1.315	Up	2.1125e-05	SPTA1	280.01	323.31	28.1	57	76	57
	P79483	"HLA class II histocompatibility antigen, DR beta 3 chain OS=Homo sapiens OX=9606 GN=HLA-DRB3"	1.408	Up	0.0040398	HLA-DRB3	29.962	2.8769	21.1	6	7	1
	O95497	Pantetheinase OS=Homo sapiens OX=9606 GN=VNN1	1.314	Up	0.0020232	VNN1	57.011	11.338	9.6	4	4	4
	P55008	Allograft inflammatory factor 1 OS=Homo sapiens OX=9606 GN=AIF1	1.347	Up	1.0032e-07	AIF1	16.703	8.954	23.1	4	6	4
	P20039	"HLA class II histocompatibility antigen, DRB1-11 beta chain OS=Homo sapiens OX=9606 GN=HLA-DRB1"	1.864	Up	0.00113741	HLA-DRB1	30.16	21.473	19.2	6	7	1
	P01920	"HLA class II histocompatibility antigen, DQ beta 1 chain OS=Homo sapiens OX=9606 GN=HLA-DQB1"	1.856	Up	0.00162142	HLA-DQB1	29.991	10.143	12.3	3	4	2
	Q9GIY3	"HLA class II histocompatibility antigen, DRB1-14 beta chain OS=Homo sapiens OX=9606 GN=HLA-DRB1"	1.695	Up	0.00140242	HLA-DRB1	30.139	3.6588	12.4	4	5	1
other | negative regulation of multi-organism process	P05164	Myeloperoxidase OS=Homo sapiens OX=9606 GN=MPO	1.306	Up	3.1557e-06	MPO	83.868	74.43	21.5	14	23	12
	P49913	Cathelicidin antimicrobial peptide OS=Homo sapiens OX=9606 GN=CAMP	1.34	Up	0.00111654	CAMP	19.301	21.319	30.6	7	10	7
	P11226	Mannose-binding protein C OS=Homo sapiens OX=9606 GN=MBL2	1.514	Up	3.8324e-05	MBL2	26.143	115.75	36.7	7	16	7
other | positive regulation of catalytic activity	B7ZBB8	Protein phosphatase 1 regulatory subunit 3G OS=Homo sapiens OX=9606 GN=PPP1R3G	1.399	Up	0.00052229	PPP1R3G	38.018	5.5294	3.4	1	1	1
	P02549	"Spectrin alpha chain, erythrocytic 1 OS=Homo sapiens OX=9606 GN=SPTA1"	1.315	Up	2.1125e-05	SPTA1	280.01	323.31	28.1	57	76	57
	P13591	Neural cell adhesion molecule 1 OS=Homo sapiens OX=9606 GN=NCAM1	1.591	Up	1.762e-06	NCAM1	94.573	28.094	9.1	7	8	7
	Q92530	Proteasome inhibitor PI31 subunit OS=Homo sapiens OX=9606 GN=PSMF1	1.376	Up	0.00028132	PSMF1	29.816	15.45	14.8	4	4	4
	P80511	Protein S100-A12 OS=Homo sapiens OX=9606 GN=S100A12	1.42	Up	0.00020279	S100A12	10.575	3.1943	16.3	2	3	2
	Q5JRX3	"Presequence protease, mitochondrial OS=Homo sapiens OX=9606 GN=PITRM1"	1.335	Up	0.000176342	PITRM1	117.41	149.46	23.4	23	32	23
	P11277	"Spectrin beta chain, erythrocytic OS=Homo sapiens OX=9606 GN=SPTB"	1.326	Up	3.8768e-05	SPTB	246.47	229.78	25.9	52	77	45
	Q9BRR9	Rho GTPase-activating protein 9 OS=Homo sapiens OX=9606 GN=ARHGAP9	1.325	Up	0.011097	ARHGAP9	83.259	1.8967	2	2	2	2
	P14598	Neutrophil cytosol factor 1 OS=Homo sapiens OX=9606 GN=NCF1	1.301	Up	0.0037962	NCF1	44.651	24.259	18.7	6	6	6
	Q6Q788	Apolipoprotein A-V OS=Homo sapiens OX=9606 GN=APOA5	1.366	Up	0.00027791	APOA5	41.212	56.909	16.9	5	5	5
	O94885	SAM and SH3 domain-containing protein 1 OS=Homo sapiens OX=9606 GN=SASH1	2.283	Up	2.1899e-06	SASH1	136.65	19.252	2.1	2	2	2
	Q86VW2	Rho guanine nucleotide exchange factor 25 OS=Homo sapiens OX=9606 GN=ARHGEF25	3.246	Up	1.2961e-06	ARHGEF25	63.842	1.7039	1.7	1	1	1
	P37840	Alpha-synuclein OS=Homo sapiens OX=9606 GN=SNCA	1.431	Up	0.0028602	SNCA	14.46	89.074	47.9	5	6	4
	Q9BZ29	Dedicator of cytokinesis protein 9 OS=Homo sapiens OX=9606 GN=DOCK9	1.452	Up	0.0003808	DOCK9	236.44	6.5336	1.4	3	3	2
	Q9UJX2	Cell division cycle protein 23 homolog OS=Homo sapiens OX=9606 GN=CDC23	1.505	Up	0.0079764	CDC23	68.833	9.3375	6	4	4	4
other | appendage development	Q9H799	Protein JBTS17 OS=Homo sapiens OX=9606 GN=C5orf42	1.398	Up	0.031303	C5orf42	361.74	2.9585	0.5	2	3	2
other | microtubule-based movement	Q9BW19	Kinesin-like protein KIFC1 OS=Homo sapiens OX=9606 GN=KIFC1	1.377	Up	0.0194561	KIFC1	73.747	-2	1.8	1	1	1
	Q9UFE4	Coiled-coil domain-containing protein 39 OS=Homo sapiens OX=9606 GN=CCDC39	2.239	Up	0.000102798	CCDC39	109.9	1.7371	0.9	1	1	1
	Q9ULI4	Kinesin-like protein KIF26A OS=Homo sapiens OX=9606 GN=KIF26A	1.436	Up	0.0098434	KIF26A	194.59	-2	0.4	1	1	1
other | organonitrogen compound catabolic process	Q8TD30	Alanine aminotransferase 2 OS=Homo sapiens OX=9606 GN=GPT2	1.381	Up	0.0110225	GPT2	57.903	11.326	20.1	8	13	6
	P20815	Cytochrome P450 3A5 OS=Homo sapiens OX=9606 GN=CYP3A5	2.307	Up	3.3804e-07	CYP3A5	57.108	109.22	35.9	16	37	13
	P17735	Tyrosine aminotransferase OS=Homo sapiens OX=9606 GN=TAT	1.304	Up	0.00040409	TAT	50.399	110.76	44.3	17	25	17
	Q63HM1	Kynurenine formamidase OS=Homo sapiens OX=9606 GN=AFMID	1.479	Up	0.000119896	AFMID	33.991	35.175	32.7	8	10	8
	P06280	Alpha-galactosidase A OS=Homo sapiens OX=9606 GN=GLA	1.529	Up	0.00030248	GLA	48.766	3.0048	2.8	1	1	1
	Q9BVM4	Gamma-glutamylaminecyclotransferase OS=Homo sapiens OX=9606 GN=GGACT	1.392	Up	0.0002218	GGACT	17.328	41.276	17	2	3	2
	P09601	Heme oxygenase 1 OS=Homo sapiens OX=9606 GN=HMOX1	1.309	Up	0.00046244	HMOX1	32.818	73.832	26.4	6	11	6
	P22309	UDP-glucuronosyltransferase 1-1 OS=Homo sapiens OX=9606 GN=UGT1A1	1.383	Up	0.0040392	UGT1A1	59.591	20.48	14.1	6	26	4
	O43708	Maleylacetoacetate isomerase OS=Homo sapiens OX=9606 GN=GSTZ1	1.301	Up	4.8519e-06	GSTZ1	24.212	30.549	17.6	4	11	4
	P20132	L-serine dehydratase/L-threonine deaminase OS=Homo sapiens OX=9606 GN=SDS	1.39	Up	3.7283e-06	SDS	34.625	11.393	10.4	4	5	4
	P32320	Cytidine deaminase OS=Homo sapiens OX=9606 GN=CDA	1.342	Up	0.00061997	CDA	16.185	134.26	53.4	5	9	5
	Q7L5Y1	Mitochondrial enolase superfamily member 1 OS=Homo sapiens OX=9606 GN=ENOSF1	1.395	Up	0.00105931	ENOSF1	49.786	76.988	28.4	12	19	12
other | cellular response to oxygen-containing compound	P05164	Myeloperoxidase OS=Homo sapiens OX=9606 GN=MPO	1.306	Up	3.1557e-06	MPO	83.868	74.43	21.5	14	23	12
	P04114	Apolipoprotein B-100 OS=Homo sapiens OX=9606 GN=APOB	1.417	Up	4.7205e-07	APOB	515.6	323.31	28.5	114	203	114
	P55008	Allograft inflammatory factor 1 OS=Homo sapiens OX=9606 GN=AIF1	1.347	Up	1.0032e-07	AIF1	16.703	8.954	23.1	4	6	4
	P22309	UDP-glucuronosyltransferase 1-1 OS=Homo sapiens OX=9606 GN=UGT1A1	1.383	Up	0.0040392	UGT1A1	59.591	20.48	14.1	6	26	4
	P35558	"Phosphoenolpyruvate carboxykinase, cytosolic [GTP] OS=Homo sapiens OX=9606 GN=PCK1"	1.654	Up	2.6875e-06	PCK1	69.194	133.22	44.7	23	53	21
	P30530	Tyrosine-protein kinase receptor UFO OS=Homo sapiens OX=9606 GN=AXL	1.317	Up	0.022476	AXL	98.336	6.6658	5.9	4	4	3
	P37840	Alpha-synuclein OS=Homo sapiens OX=9606 GN=SNCA	1.431	Up	0.0028602	SNCA	14.46	89.074	47.9	5	6	4
other | cellular nitrogen compound biosynthetic process	P02549	"Spectrin alpha chain, erythrocytic 1 OS=Homo sapiens OX=9606 GN=SPTA1"	1.315	Up	2.1125e-05	SPTA1	280.01	323.31	28.1	57	76	57
	Q5T619	Zinc finger protein 648 OS=Homo sapiens OX=9606 GN=ZNF648	1.469	Up	0.00053951	ZNF648	62.34	1.7442	2.1	1	5	1
	Q9ULU4	Protein kinase C-binding protein 1 OS=Homo sapiens OX=9606 GN=ZMYND8	1.379	Up	0.0065047	ZMYND8	131.69	23.89	3.7	3	4	3
	Q969S9	"Ribosome-releasing factor 2, mitochondrial OS=Homo sapiens OX=9606 GN=GFM2"	1.349	Up	0.024164	GFM2	86.6	3.6593	2.2	1	1	1
	Q9UBS0	Ribosomal protein S6 kinase beta-2 OS=Homo sapiens OX=9606 GN=RPS6KB2	1.303	Up	9.7617e-05	RPS6KB2	53.455	9.9396	4.4	2	2	1
	P32320	Cytidine deaminase OS=Homo sapiens OX=9606 GN=CDA	1.342	Up	0.00061997	CDA	16.185	134.26	53.4	5	9	5
	P62304	Small nuclear ribonucleoprotein E OS=Homo sapiens OX=9606 GN=SNRPE	1.35	Up	0.0071753	SNRPE	10.803	2.2448	13	1	1	1
other | positive regulation of immune system process	P02748	Complement component C9 OS=Homo sapiens OX=9606 GN=C9	1.332	Up	0.00040346	C9	63.173	18.217	12.7	7	9	7
	P02549	"Spectrin alpha chain, erythrocytic 1 OS=Homo sapiens OX=9606 GN=SPTA1"	1.315	Up	2.1125e-05	SPTA1	280.01	323.31	28.1	57	76	57
	P79483	"HLA class II histocompatibility antigen, DR beta 3 chain OS=Homo sapiens OX=9606 GN=HLA-DRB3"	1.408	Up	0.0040398	HLA-DRB3	29.962	2.8769	21.1	6	7	1
	O95497	Pantetheinase OS=Homo sapiens OX=9606 GN=VNN1	1.314	Up	0.0020232	VNN1	57.011	11.338	9.6	4	4	4
	P04114	Apolipoprotein B-100 OS=Homo sapiens OX=9606 GN=APOB	1.417	Up	4.7205e-07	APOB	515.6	323.31	28.5	114	203	114
	Q15485	Ficolin-2 OS=Homo sapiens OX=9606 GN=FCN2	1.669	Up	3.217e-06	FCN2	34.001	3.0226	5.1	2	3	2
	P55008	Allograft inflammatory factor 1 OS=Homo sapiens OX=9606 GN=AIF1	1.347	Up	1.0032e-07	AIF1	16.703	8.954	23.1	4	6	4
	P02776	Platelet factor 4 OS=Homo sapiens OX=9606 GN=PF4	1.346	Up	0.0031449	PF4	10.845	10.648	25.7	2	2	2
	P20039	"HLA class II histocompatibility antigen, DRB1-11 beta chain OS=Homo sapiens OX=9606 GN=HLA-DRB1"	1.864	Up	0.00113741	HLA-DRB1	30.16	21.473	19.2	6	7	1
	P01920	"HLA class II histocompatibility antigen, DQ beta 1 chain OS=Homo sapiens OX=9606 GN=HLA-DQB1"	1.856	Up	0.00162142	HLA-DQB1	29.991	10.143	12.3	3	4	2
	Q9GIY3	"HLA class II histocompatibility antigen, DRB1-14 beta chain OS=Homo sapiens OX=9606 GN=HLA-DRB1"	1.695	Up	0.00140242	HLA-DRB1	30.139	3.6588	12.4	4	5	1
	Q92530	Proteasome inhibitor PI31 subunit OS=Homo sapiens OX=9606 GN=PSMF1	1.376	Up	0.00028132	PSMF1	29.816	15.45	14.8	4	4	4
	P09601	Heme oxygenase 1 OS=Homo sapiens OX=9606 GN=HMOX1	1.309	Up	0.00046244	HMOX1	32.818	73.832	26.4	6	11	6
	P02775	Platelet basic protein OS=Homo sapiens OX=9606 GN=PPBP	1.334	Up	0.00090129	PPBP	13.894	8.9343	26.6	3	3	3
	A0A075B6P5	Immunoglobulin kappa variable 2-28 OS=Homo sapiens OX=9606 GN=IGKV2-28	1.811	Up	1.78981e-05	IGKV2-28	12.957	13.371	16.7	2	3	2
	P08637	Low affinity immunoglobulin gamma Fc region receptor III-A OS=Homo sapiens OX=9606 GN=FCGR3A	1.305	Up	0.0024021	FCGR3A	29.089	9.4279	10.6	3	3	3
	P11226	Mannose-binding protein C OS=Homo sapiens OX=9606 GN=MBL2	1.514	Up	3.8324e-05	MBL2	26.143	115.75	36.7	7	16	7
	P04196	Histidine-rich glycoprotein OS=Homo sapiens OX=9606 GN=HRG	1.469	Up	4.2765e-05	HRG	59.578	108.42	15.8	7	13	7
	P30273	High affinity immunoglobulin epsilon receptor subunit gamma OS=Homo sapiens OX=9606 GN=FCER1G	1.358	Up	0.00026273	FCER1G	9.6674	38.746	32.6	3	4	3
	P30530	Tyrosine-protein kinase receptor UFO OS=Homo sapiens OX=9606 GN=AXL	1.317	Up	0.022476	AXL	98.336	6.6658	5.9	4	4	3
	P01861	Immunoglobulin heavy constant gamma 4 OS=Homo sapiens OX=9606 GN=IGHG4	1.487	Up	0.00042432	IGHG4	35.94	33.526	35.8	8	25	4
	P0C0L4	Complement C4-A OS=Homo sapiens OX=9606 GN=C4A	1.907	Up	0.00029636	C4A	192.78	323.31	32.9	53	98	2
other | regulation of cytokine production	P02776	Platelet factor 4 OS=Homo sapiens OX=9606 GN=PF4	1.346	Up	0.0031449	PF4	10.845	10.648	25.7	2	2	2
	P09601	Heme oxygenase 1 OS=Homo sapiens OX=9606 GN=HMOX1	1.309	Up	0.00046244	HMOX1	32.818	73.832	26.4	6	11	6
	P49913	Cathelicidin antimicrobial peptide OS=Homo sapiens OX=9606 GN=CAMP	1.34	Up	0.00111654	CAMP	19.301	21.319	30.6	7	10	7
	P02763	Alpha-1-acid glycoprotein 1 OS=Homo sapiens OX=9606 GN=ORM1	1.384	Up	0.0039581	ORM1	23.511	105.05	40.3	7	21	5
	P30273	High affinity immunoglobulin epsilon receptor subunit gamma OS=Homo sapiens OX=9606 GN=FCER1G	1.358	Up	0.00026273	FCER1G	9.6674	38.746	32.6	3	4	3
	P30530	Tyrosine-protein kinase receptor UFO OS=Homo sapiens OX=9606 GN=AXL	1.317	Up	0.022476	AXL	98.336	6.6658	5.9	4	4	3
	P02741	C-reactive protein OS=Homo sapiens OX=9606 GN=CRP	5.412	Up	3.8895e-07	CRP	25.038	7.8962	4.5	1	1	1
other | gene expression	Q5T619	Zinc finger protein 648 OS=Homo sapiens OX=9606 GN=ZNF648	1.469	Up	0.00053951	ZNF648	62.34	1.7442	2.1	1	5	1
	Q9ULU4	Protein kinase C-binding protein 1 OS=Homo sapiens OX=9606 GN=ZMYND8	1.379	Up	0.0065047	ZMYND8	131.69	23.89	3.7	3	4	3
	Q969S9	"Ribosome-releasing factor 2, mitochondrial OS=Homo sapiens OX=9606 GN=GFM2"	1.349	Up	0.024164	GFM2	86.6	3.6593	2.2	1	1	1
	P08473	Neprilysin OS=Homo sapiens OX=9606 GN=MME	1.301	Up	0.00097895	MME	85.513	22.203	11.3	8	8	8
	Q9UBS0	Ribosomal protein S6 kinase beta-2 OS=Homo sapiens OX=9606 GN=RPS6KB2	1.303	Up	9.7617e-05	RPS6KB2	53.455	9.9396	4.4	2	2	1
	P62304	Small nuclear ribonucleoprotein E OS=Homo sapiens OX=9606 GN=SNRPE	1.35	Up	0.0071753	SNRPE	10.803	2.2448	13	1	1	1
other | cell-cell adhesion via plasma-membrane adhesion molecules	P04921	Glycophorin-C OS=Homo sapiens OX=9606 GN=GYPC	1.314	Up	0.040039	GYPC	13.81	31.826	27.3	2	2	1
	Q9BYE9	Cadherin-related family member 2 OS=Homo sapiens OX=9606 GN=CDHR2	1.322	Up	0.0060983	CDHR2	141.54	7.7691	2.1	2	2	2
	P55290	Cadherin-13 OS=Homo sapiens OX=9606 GN=CDH13	1.332	Up	0.0076212	CDH13	78.286	24.533	9.7	5	6	5
other | cell cycle process	Q14CZ8	Hepatocyte cell adhesion molecule OS=Homo sapiens OX=9606 GN=HEPACAM	1.923	Up	0.000139206	HEPACAM	46.026	16.786	11.5	3	4	3
	Q92530	Proteasome inhibitor PI31 subunit OS=Homo sapiens OX=9606 GN=PSMF1	1.376	Up	0.00028132	PSMF1	29.816	15.45	14.8	4	4	4
	Q9BW19	Kinesin-like protein KIFC1 OS=Homo sapiens OX=9606 GN=KIFC1	1.377	Up	0.0194561	KIFC1	73.747	-2	1.8	1	1	1
	Q9UJX2	Cell division cycle protein 23 homolog OS=Homo sapiens OX=9606 GN=CDC23	1.505	Up	0.0079764	CDC23	68.833	9.3375	6	4	4	4
other | regulation of mitochondrial membrane potential	Q9BYV7	"Beta,beta-carotene 9',10'-oxygenase OS=Homo sapiens OX=9606 GN=BCO2"	1.397	Up	0.00027642	BCO2	65.673	75.662	19.3	9	13	9
other | positive regulation of cellular component biogenesis	Q9ULU4	Protein kinase C-binding protein 1 OS=Homo sapiens OX=9606 GN=ZMYND8	1.379	Up	0.0065047	ZMYND8	131.69	23.89	3.7	3	4	3
	P04196	Histidine-rich glycoprotein OS=Homo sapiens OX=9606 GN=HRG	1.469	Up	4.2765e-05	HRG	59.578	108.42	15.8	7	13	7
other | response to ketone	P31213	3-oxo-5-alpha-steroid 4-dehydrogenase 2 OS=Homo sapiens OX=9606 GN=SRD5A2	1.706	Up	0.00030132	SRD5A2	28.393	1.7158	7.1	2	2	2
other | superoxide metabolic process	P05164	Myeloperoxidase OS=Homo sapiens OX=9606 GN=MPO	1.306	Up	3.1557e-06	MPO	83.868	74.43	21.5	14	23	12
	P14598	Neutrophil cytosol factor 1 OS=Homo sapiens OX=9606 GN=NCF1	1.301	Up	0.0037962	NCF1	44.651	24.259	18.7	6	6	6
other | oxidative demethylation	P20815	Cytochrome P450 3A5 OS=Homo sapiens OX=9606 GN=CYP3A5	2.307	Up	3.3804e-07	CYP3A5	57.108	109.22	35.9	16	37	13
other | leukocyte activation	P09917	Arachidonate 5-lipoxygenase OS=Homo sapiens OX=9606 GN=ALOX5	1.302	Up	0.030717	ALOX5	77.982	6.6217	4.6	3	3	3
	P35237	Serpin B6 OS=Homo sapiens OX=9606 GN=SERPINB6	1.329	Up	6.2158e-05	SERPINB6	42.621	72.209	29.3	10	14	9
	P05164	Myeloperoxidase OS=Homo sapiens OX=9606 GN=MPO	1.306	Up	3.1557e-06	MPO	83.868	74.43	21.5	14	23	12
	O95497	Pantetheinase OS=Homo sapiens OX=9606 GN=VNN1	1.314	Up	0.0020232	VNN1	57.011	11.338	9.6	4	4	4
	P02792	Ferritin light chain OS=Homo sapiens OX=9606 GN=FTL	1.333	Up	0.00121645	FTL	20.019	50.869	45.1	6	12	6
	P06280	Alpha-galactosidase A OS=Homo sapiens OX=9606 GN=GLA	1.529	Up	0.00030248	GLA	48.766	3.0048	2.8	1	1	1
	P55008	Allograft inflammatory factor 1 OS=Homo sapiens OX=9606 GN=AIF1	1.347	Up	1.0032e-07	AIF1	16.703	8.954	23.1	4	6	4
	P10321	"HLA class I histocompatibility antigen, Cw-7 alpha chain OS=Homo sapiens OX=9606 GN=HLA-C"	3.991	Up	4.8287e-06	HLA-C	40.648	-2	29.2	9	20	1
	P08473	Neprilysin OS=Homo sapiens OX=9606 GN=MME	1.301	Up	0.00097895	MME	85.513	22.203	11.3	8	8	8
	P49913	Cathelicidin antimicrobial peptide OS=Homo sapiens OX=9606 GN=CAMP	1.34	Up	0.00111654	CAMP	19.301	21.319	30.6	7	10	7
	P80511	Protein S100-A12 OS=Homo sapiens OX=9606 GN=S100A12	1.42	Up	0.00020279	S100A12	10.575	3.1943	16.3	2	3	2
	P02775	Platelet basic protein OS=Homo sapiens OX=9606 GN=PPBP	1.334	Up	0.00090129	PPBP	13.894	8.9343	26.6	3	3	3
	P02750	Leucine-rich alpha-2-glycoprotein OS=Homo sapiens OX=9606 GN=LRG1	1.301	Up	0.00031688	LRG1	38.177	11.731	10.7	4	5	4
	P24158	Myeloblastin OS=Homo sapiens OX=9606 GN=PRTN3	1.525	Up	0.00018293	PRTN3	27.807	2.5958	6.6	2	2	2
	P10253	Lysosomal alpha-glucosidase OS=Homo sapiens OX=9606 GN=GAA	1.483	Up	9.9324e-05	GAA	105.32	104.79	16.1	13	33	13
	P32320	Cytidine deaminase OS=Homo sapiens OX=9606 GN=CDA	1.342	Up	0.00061997	CDA	16.185	134.26	53.4	5	9	5
	P02763	Alpha-1-acid glycoprotein 1 OS=Homo sapiens OX=9606 GN=ORM1	1.384	Up	0.0039581	ORM1	23.511	105.05	40.3	7	21	5
	Q9BRR9	Rho GTPase-activating protein 9 OS=Homo sapiens OX=9606 GN=ARHGAP9	1.325	Up	0.011097	ARHGAP9	83.259	1.8967	2	2	2	2
	P53634	Dipeptidyl peptidase 1 OS=Homo sapiens OX=9606 GN=CTSC	1.525	Up	1.85843e-05	CTSC	51.853	94.677	11.4	5	7	5
	P68871	Hemoglobin subunit beta OS=Homo sapiens OX=9606 GN=HBB	1.44	Up	4.5303e-06	HBB	15.998	323.31	76.9	11	372	5
	P30273	High affinity immunoglobulin epsilon receptor subunit gamma OS=Homo sapiens OX=9606 GN=FCER1G	1.358	Up	0.00026273	FCER1G	9.6674	38.746	32.6	3	4	3
	P14780	Matrix metalloproteinase-9 OS=Homo sapiens OX=9606 GN=MMP9	1.304	Up	0.00131817	MMP9	78.457	35.047	15.1	8	8	8
	P30530	Tyrosine-protein kinase receptor UFO OS=Homo sapiens OX=9606 GN=AXL	1.317	Up	0.022476	AXL	98.336	6.6658	5.9	4	4	3
	P37840	Alpha-synuclein OS=Homo sapiens OX=9606 GN=SNCA	1.431	Up	0.0028602	SNCA	14.46	89.074	47.9	5	6	4
	P00738	Haptoglobin OS=Homo sapiens OX=9606 GN=HP	1.313	Up	2.1729e-05	HP	45.205	323.31	54.2	21	85	9
other | renal absorption	P68871	Hemoglobin subunit beta OS=Homo sapiens OX=9606 GN=HBB	1.44	Up	4.5303e-06	HBB	15.998	323.31	76.9	11	372	5
other | cellular component morphogenesis	P02549	"Spectrin alpha chain, erythrocytic 1 OS=Homo sapiens OX=9606 GN=SPTA1"	1.315	Up	2.1125e-05	SPTA1	280.01	323.31	28.1	57	76	57
	P16452	Erythrocyte membrane protein band 4.2 OS=Homo sapiens OX=9606 GN=EPB42	1.309	Up	3.9234e-05	EPB42	77.008	104.14	19.1	12	13	11
	P13591	Neural cell adhesion molecule 1 OS=Homo sapiens OX=9606 GN=NCAM1	1.591	Up	1.762e-06	NCAM1	94.573	28.094	9.1	7	8	7
	P11277	"Spectrin beta chain, erythrocytic OS=Homo sapiens OX=9606 GN=SPTB"	1.326	Up	3.8768e-05	SPTB	246.47	229.78	25.9	52	77	45
	P30530	Tyrosine-protein kinase receptor UFO OS=Homo sapiens OX=9606 GN=AXL	1.317	Up	0.022476	AXL	98.336	6.6658	5.9	4	4	3
other | sulfur compound biosynthetic process	Q96GX9	Methylthioribulose-1-phosphate dehydratase OS=Homo sapiens OX=9606 GN=APIP	1.356	Up	0.00031634	APIP	27.125	24.567	28.9	5	6	5
	Q03013	Glutathione S-transferase Mu 4 OS=Homo sapiens OX=9606 GN=GSTM4	11.968	Up	1.7005e-06	GSTM4	25.561	26.39	41.7	10	32	2
	P09488	Glutathione S-transferase Mu 1 OS=Homo sapiens OX=9606 GN=GSTM1	13.258	Up	4.1266e-07	GSTM1	25.712	111.73	47.2	12	37	2
	P30711	Glutathione S-transferase theta-1 OS=Homo sapiens OX=9606 GN=GSTT1	2.087	Up	2.5736e-06	GSTT1	27.335	58.967	22.1	5	11	5
	O43708	Maleylacetoacetate isomerase OS=Homo sapiens OX=9606 GN=GSTZ1	1.301	Up	4.8519e-06	GSTZ1	24.212	30.549	17.6	4	11	4
	P09210	Glutathione S-transferase A2 OS=Homo sapiens OX=9606 GN=GSTA2	1.422	Up	0.0130586	GSTA2	25.664	72.706	40.1	10	106	1
	Q4G176	"Acyl-CoA synthetase family member 3, mitochondrial OS=Homo sapiens OX=9606 GN=ACSF3"	1.301	Up	4.4306e-05	ACSF3	64.129	8.6797	7.8	5	5	5
other | glutathione derivative metabolic process	Q03013	Glutathione S-transferase Mu 4 OS=Homo sapiens OX=9606 GN=GSTM4	11.968	Up	1.7005e-06	GSTM4	25.561	26.39	41.7	10	32	2
	P09488	Glutathione S-transferase Mu 1 OS=Homo sapiens OX=9606 GN=GSTM1	13.258	Up	4.1266e-07	GSTM1	25.712	111.73	47.2	12	37	2
	P30711	Glutathione S-transferase theta-1 OS=Homo sapiens OX=9606 GN=GSTT1	2.087	Up	2.5736e-06	GSTT1	27.335	58.967	22.1	5	11	5
	O43708	Maleylacetoacetate isomerase OS=Homo sapiens OX=9606 GN=GSTZ1	1.301	Up	4.8519e-06	GSTZ1	24.212	30.549	17.6	4	11	4
	P09210	Glutathione S-transferase A2 OS=Homo sapiens OX=9606 GN=GSTA2	1.422	Up	0.0130586	GSTA2	25.664	72.706	40.1	10	106	1
other | muscle adaptation	P09601	Heme oxygenase 1 OS=Homo sapiens OX=9606 GN=HMOX1	1.309	Up	0.00046244	HMOX1	32.818	73.832	26.4	6	11	6
other | cofactor catabolic process	P09601	Heme oxygenase 1 OS=Homo sapiens OX=9606 GN=HMOX1	1.309	Up	0.00046244	HMOX1	32.818	73.832	26.4	6	11	6
	P22309	UDP-glucuronosyltransferase 1-1 OS=Homo sapiens OX=9606 GN=UGT1A1	1.383	Up	0.0040392	UGT1A1	59.591	20.48	14.1	6	26	4
other | positive regulation of multicellular organismal process	O95497	Pantetheinase OS=Homo sapiens OX=9606 GN=VNN1	1.314	Up	0.0020232	VNN1	57.011	11.338	9.6	4	4	4
	Q9ULU4	Protein kinase C-binding protein 1 OS=Homo sapiens OX=9606 GN=ZMYND8	1.379	Up	0.0065047	ZMYND8	131.69	23.89	3.7	3	4	3
	P55008	Allograft inflammatory factor 1 OS=Homo sapiens OX=9606 GN=AIF1	1.347	Up	1.0032e-07	AIF1	16.703	8.954	23.1	4	6	4
	P02776	Platelet factor 4 OS=Homo sapiens OX=9606 GN=PF4	1.346	Up	0.0031449	PF4	10.845	10.648	25.7	2	2	2
	P09601	Heme oxygenase 1 OS=Homo sapiens OX=9606 GN=HMOX1	1.309	Up	0.00046244	HMOX1	32.818	73.832	26.4	6	11	6
	P49913	Cathelicidin antimicrobial peptide OS=Homo sapiens OX=9606 GN=CAMP	1.34	Up	0.00111654	CAMP	19.301	21.319	30.6	7	10	7
	P02750	Leucine-rich alpha-2-glycoprotein OS=Homo sapiens OX=9606 GN=LRG1	1.301	Up	0.00031688	LRG1	38.177	11.731	10.7	4	5	4
	P07204	Thrombomodulin OS=Homo sapiens OX=9606 GN=THBD	1.601	Up	0.00058277	THBD	60.329	6.1576	2.4	1	1	1
	P04196	Histidine-rich glycoprotein OS=Homo sapiens OX=9606 GN=HRG	1.469	Up	4.2765e-05	HRG	59.578	108.42	15.8	7	13	7
	Q6Q788	Apolipoprotein A-V OS=Homo sapiens OX=9606 GN=APOA5	1.366	Up	0.00027791	APOA5	41.212	56.909	16.9	5	5	5
	P30273	High affinity immunoglobulin epsilon receptor subunit gamma OS=Homo sapiens OX=9606 GN=FCER1G	1.358	Up	0.00026273	FCER1G	9.6674	38.746	32.6	3	4	3
	P14780	Matrix metalloproteinase-9 OS=Homo sapiens OX=9606 GN=MMP9	1.304	Up	0.00131817	MMP9	78.457	35.047	15.1	8	8	8
	P30530	Tyrosine-protein kinase receptor UFO OS=Homo sapiens OX=9606 GN=AXL	1.317	Up	0.022476	AXL	98.336	6.6658	5.9	4	4	3
	O94885	SAM and SH3 domain-containing protein 1 OS=Homo sapiens OX=9606 GN=SASH1	2.283	Up	2.1899e-06	SASH1	136.65	19.252	2.1	2	2	2
other | cellular carbohydrate metabolic process	P10253	Lysosomal alpha-glucosidase OS=Homo sapiens OX=9606 GN=GAA	1.483	Up	9.9324e-05	GAA	105.32	104.79	16.1	13	33	13
	P35558	"Phosphoenolpyruvate carboxykinase, cytosolic [GTP] OS=Homo sapiens OX=9606 GN=PCK1"	1.654	Up	2.6875e-06	PCK1	69.194	133.22	44.7	23	53	21
	Q7L5Y1	Mitochondrial enolase superfamily member 1 OS=Homo sapiens OX=9606 GN=ENOSF1	1.395	Up	0.00105931	ENOSF1	49.786	76.988	28.4	12	19	12
other | cellular ketone metabolic process	Q63HM1	Kynurenine formamidase OS=Homo sapiens OX=9606 GN=AFMID	1.479	Up	0.000119896	AFMID	33.991	35.175	32.7	8	10	8
	P31213	3-oxo-5-alpha-steroid 4-dehydrogenase 2 OS=Homo sapiens OX=9606 GN=SRD5A2	1.706	Up	0.00030132	SRD5A2	28.393	1.7158	7.1	2	2	2
other | response to heat	P09601	Heme oxygenase 1 OS=Homo sapiens OX=9606 GN=HMOX1	1.309	Up	0.00046244	HMOX1	32.818	73.832	26.4	6	11	6
other | response to growth factor	P15428	15-hydroxyprostaglandin dehydrogenase [NAD(+)] OS=Homo sapiens OX=9606 GN=HPGD	1.781	Up	0.00029894	HPGD	28.977	73.116	37.6	8	19	8
	P37840	Alpha-synuclein OS=Homo sapiens OX=9606 GN=SNCA	1.431	Up	0.0028602	SNCA	14.46	89.074	47.9	5	6	4
other | protein metabolic process	P02748	Complement component C9 OS=Homo sapiens OX=9606 GN=C9	1.332	Up	0.00040346	C9	63.173	18.217	12.7	7	9	7
	O43895	Xaa-Pro aminopeptidase 2 OS=Homo sapiens OX=9606 GN=XPNPEP2	2.482	Up	1.5253e-06	XPNPEP2	75.624	13.219	5	3	4	3
	P02549	"Spectrin alpha chain, erythrocytic 1 OS=Homo sapiens OX=9606 GN=SPTA1"	1.315	Up	2.1125e-05	SPTA1	280.01	323.31	28.1	57	76	57
	P12544	Granzyme A OS=Homo sapiens OX=9606 GN=GZMA	1.531	Up	0.00182296	GZMA	28.999	9.1179	6.9	1	1	1
	O95497	Pantetheinase OS=Homo sapiens OX=9606 GN=VNN1	1.314	Up	0.0020232	VNN1	57.011	11.338	9.6	4	4	4
	P16452	Erythrocyte membrane protein band 4.2 OS=Homo sapiens OX=9606 GN=EPB42	1.309	Up	3.9234e-05	EPB42	77.008	104.14	19.1	12	13	11
	P04114	Apolipoprotein B-100 OS=Homo sapiens OX=9606 GN=APOB	1.417	Up	4.7205e-07	APOB	515.6	323.31	28.5	114	203	114
	Q15485	Ficolin-2 OS=Homo sapiens OX=9606 GN=FCN2	1.669	Up	3.217e-06	FCN2	34.001	3.0226	5.1	2	3	2
	P13591	Neural cell adhesion molecule 1 OS=Homo sapiens OX=9606 GN=NCAM1	1.591	Up	1.762e-06	NCAM1	94.573	28.094	9.1	7	8	7
	Q13075	Baculoviral IAP repeat-containing protein 1 OS=Homo sapiens OX=9606 GN=NAIP	1.464	Up	0.0179762	NAIP	159.58	4.2229	1.6	2	2	2
	Q9ULU4	Protein kinase C-binding protein 1 OS=Homo sapiens OX=9606 GN=ZMYND8	1.379	Up	0.0065047	ZMYND8	131.69	23.89	3.7	3	4	3
	Q969S9	"Ribosome-releasing factor 2, mitochondrial OS=Homo sapiens OX=9606 GN=GFM2"	1.349	Up	0.024164	GFM2	86.6	3.6593	2.2	1	1	1
	Q92530	Proteasome inhibitor PI31 subunit OS=Homo sapiens OX=9606 GN=PSMF1	1.376	Up	0.00028132	PSMF1	29.816	15.45	14.8	4	4	4
	P08473	Neprilysin OS=Homo sapiens OX=9606 GN=MME	1.301	Up	0.00097895	MME	85.513	22.203	11.3	8	8	8
	Q9NZD4	Alpha-hemoglobin-stabilizing protein OS=Homo sapiens OX=9606 GN=AHSP	1.349	Up	1.93641e-05	AHSP	11.84	11.659	22.5	2	4	2
	P12955	Xaa-Pro dipeptidase OS=Homo sapiens OX=9606 GN=PEPD	1.305	Up	0.00193755	PEPD	54.548	111.85	21.3	10	17	10
	Q9NR34	"Mannosyl-oligosaccharide 1,2-alpha-mannosidase IC OS=Homo sapiens OX=9606 GN=MAN1C1"	1.398	Up	0.00086265	MAN1C1	70.91	1.6174	2.2	2	2	2
	P24158	Myeloblastin OS=Homo sapiens OX=9606 GN=PRTN3	1.525	Up	0.00018293	PRTN3	27.807	2.5958	6.6	2	2	2
	Q9UBS0	Ribosomal protein S6 kinase beta-2 OS=Homo sapiens OX=9606 GN=RPS6KB2	1.303	Up	9.7617e-05	RPS6KB2	53.455	9.9396	4.4	2	2	1
	A0A075B6P5	Immunoglobulin kappa variable 2-28 OS=Homo sapiens OX=9606 GN=IGKV2-28	1.811	Up	1.78981e-05	IGKV2-28	12.957	13.371	16.7	2	3	2
	P35558	"Phosphoenolpyruvate carboxykinase, cytosolic [GTP] OS=Homo sapiens OX=9606 GN=PCK1"	1.654	Up	2.6875e-06	PCK1	69.194	133.22	44.7	23	53	21
	Q5JRX3	"Presequence protease, mitochondrial OS=Homo sapiens OX=9606 GN=PITRM1"	1.335	Up	0.000176342	PITRM1	117.41	149.46	23.4	23	32	23
	P11226	Mannose-binding protein C OS=Homo sapiens OX=9606 GN=MBL2	1.514	Up	3.8324e-05	MBL2	26.143	115.75	36.7	7	16	7
	P11277	"Spectrin beta chain, erythrocytic OS=Homo sapiens OX=9606 GN=SPTB"	1.326	Up	3.8768e-05	SPTB	246.47	229.78	25.9	52	77	45
	P53634	Dipeptidyl peptidase 1 OS=Homo sapiens OX=9606 GN=CTSC	1.525	Up	1.85843e-05	CTSC	51.853	94.677	11.4	5	7	5
	Q6Q788	Apolipoprotein A-V OS=Homo sapiens OX=9606 GN=APOA5	1.366	Up	0.00027791	APOA5	41.212	56.909	16.9	5	5	5
	P10412	Histone H1.4 OS=Homo sapiens OX=9606 GN=HIST1H1E	1.694	Up	1.88352e-05	HIST1H1E	21.865	77.045	41.1	11	36	4
	P14780	Matrix metalloproteinase-9 OS=Homo sapiens OX=9606 GN=MMP9	1.304	Up	0.00131817	MMP9	78.457	35.047	15.1	8	8	8
	P30530	Tyrosine-protein kinase receptor UFO OS=Homo sapiens OX=9606 GN=AXL	1.317	Up	0.022476	AXL	98.336	6.6658	5.9	4	4	3
	P05186	"Alkaline phosphatase, tissue-nonspecific isozyme OS=Homo sapiens OX=9606 GN=ALPL"	1.752	Up	0.000124122	ALPL	57.304	24.128	9.4	4	5	4
	O94885	SAM and SH3 domain-containing protein 1 OS=Homo sapiens OX=9606 GN=SASH1	2.283	Up	2.1899e-06	SASH1	136.65	19.252	2.1	2	2	2
	P01861	Immunoglobulin heavy constant gamma 4 OS=Homo sapiens OX=9606 GN=IGHG4	1.487	Up	0.00042432	IGHG4	35.94	33.526	35.8	8	25	4
	P37840	Alpha-synuclein OS=Homo sapiens OX=9606 GN=SNCA	1.431	Up	0.0028602	SNCA	14.46	89.074	47.9	5	6	4
	Q9UJX2	Cell division cycle protein 23 homolog OS=Homo sapiens OX=9606 GN=CDC23	1.505	Up	0.0079764	CDC23	68.833	9.3375	6	4	4	4
	P0C0L4	Complement C4-A OS=Homo sapiens OX=9606 GN=C4A	1.907	Up	0.00029636	C4A	192.78	323.31	32.9	53	98	2
	P00738	Haptoglobin OS=Homo sapiens OX=9606 GN=HP	1.313	Up	2.1729e-05	HP	45.205	323.31	54.2	21	85	9
other | response to carbohydrate	P04114	Apolipoprotein B-100 OS=Homo sapiens OX=9606 GN=APOB	1.417	Up	4.7205e-07	APOB	515.6	323.31	28.5	114	203	114
	P35558	"Phosphoenolpyruvate carboxykinase, cytosolic [GTP] OS=Homo sapiens OX=9606 GN=PCK1"	1.654	Up	2.6875e-06	PCK1	69.194	133.22	44.7	23	53	21
other | maintenance of location in cell	P02792	Ferritin light chain OS=Homo sapiens OX=9606 GN=FTL	1.333	Up	0.00121645	FTL	20.019	50.869	45.1	6	12	6
	P10253	Lysosomal alpha-glucosidase OS=Homo sapiens OX=9606 GN=GAA	1.483	Up	9.9324e-05	GAA	105.32	104.79	16.1	13	33	13
other | multicellular organismal macromolecule metabolic process	P12955	Xaa-Pro dipeptidase OS=Homo sapiens OX=9606 GN=PEPD	1.305	Up	0.00193755	PEPD	54.548	111.85	21.3	10	17	10
	P24158	Myeloblastin OS=Homo sapiens OX=9606 GN=PRTN3	1.525	Up	0.00018293	PRTN3	27.807	2.5958	6.6	2	2	2
	P14780	Matrix metalloproteinase-9 OS=Homo sapiens OX=9606 GN=MMP9	1.304	Up	0.00131817	MMP9	78.457	35.047	15.1	8	8	8
other | response to organic cyclic compound	P17735	Tyrosine aminotransferase OS=Homo sapiens OX=9606 GN=TAT	1.304	Up	0.00040409	TAT	50.399	110.76	44.3	17	25	17
	P04114	Apolipoprotein B-100 OS=Homo sapiens OX=9606 GN=APOB	1.417	Up	4.7205e-07	APOB	515.6	323.31	28.5	114	203	114
	P55008	Allograft inflammatory factor 1 OS=Homo sapiens OX=9606 GN=AIF1	1.347	Up	1.0032e-07	AIF1	16.703	8.954	23.1	4	6	4
	P09601	Heme oxygenase 1 OS=Homo sapiens OX=9606 GN=HMOX1	1.309	Up	0.00046244	HMOX1	32.818	73.832	26.4	6	11	6
	P22309	UDP-glucuronosyltransferase 1-1 OS=Homo sapiens OX=9606 GN=UGT1A1	1.383	Up	0.0040392	UGT1A1	59.591	20.48	14.1	6	26	4
	P31213	3-oxo-5-alpha-steroid 4-dehydrogenase 2 OS=Homo sapiens OX=9606 GN=SRD5A2	1.706	Up	0.00030132	SRD5A2	28.393	1.7158	7.1	2	2	2
	P35558	"Phosphoenolpyruvate carboxykinase, cytosolic [GTP] OS=Homo sapiens OX=9606 GN=PCK1"	1.654	Up	2.6875e-06	PCK1	69.194	133.22	44.7	23	53	21
	P07204	Thrombomodulin OS=Homo sapiens OX=9606 GN=THBD	1.601	Up	0.00058277	THBD	60.329	6.1576	2.4	1	1	1
	Q99541	Perilipin-2 OS=Homo sapiens OX=9606 GN=PLIN2	1.301	Up	0.00020141	PLIN2	48.075	60.656	22.9	10	15	10
	P15428	15-hydroxyprostaglandin dehydrogenase [NAD(+)] OS=Homo sapiens OX=9606 GN=HPGD	1.781	Up	0.00029894	HPGD	28.977	73.116	37.6	8	19	8
	P05186	"Alkaline phosphatase, tissue-nonspecific isozyme OS=Homo sapiens OX=9606 GN=ALPL"	1.752	Up	0.000124122	ALPL	57.304	24.128	9.4	4	5	4
	P37840	Alpha-synuclein OS=Homo sapiens OX=9606 GN=SNCA	1.431	Up	0.0028602	SNCA	14.46	89.074	47.9	5	6	4
other | heterocycle biosynthetic process	P02549	"Spectrin alpha chain, erythrocytic 1 OS=Homo sapiens OX=9606 GN=SPTA1"	1.315	Up	2.1125e-05	SPTA1	280.01	323.31	28.1	57	76	57
	Q5T619	Zinc finger protein 648 OS=Homo sapiens OX=9606 GN=ZNF648	1.469	Up	0.00053951	ZNF648	62.34	1.7442	2.1	1	5	1
	Q9ULU4	Protein kinase C-binding protein 1 OS=Homo sapiens OX=9606 GN=ZMYND8	1.379	Up	0.0065047	ZMYND8	131.69	23.89	3.7	3	4	3
	P32320	Cytidine deaminase OS=Homo sapiens OX=9606 GN=CDA	1.342	Up	0.00061997	CDA	16.185	134.26	53.4	5	9	5
	P62304	Small nuclear ribonucleoprotein E OS=Homo sapiens OX=9606 GN=SNRPE	1.35	Up	0.0071753	SNRPE	10.803	2.2448	13	1	1	1
other | regulation of catabolic process	P07738	Bisphosphoglycerate mutase OS=Homo sapiens OX=9606 GN=BPGM	1.419	Up	1.64331e-05	BPGM	30.005	75.171	34.4	7	10	7
	Q92530	Proteasome inhibitor PI31 subunit OS=Homo sapiens OX=9606 GN=PSMF1	1.376	Up	0.00028132	PSMF1	29.816	15.45	14.8	4	4	4
	P09601	Heme oxygenase 1 OS=Homo sapiens OX=9606 GN=HMOX1	1.309	Up	0.00046244	HMOX1	32.818	73.832	26.4	6	11	6
	P53634	Dipeptidyl peptidase 1 OS=Homo sapiens OX=9606 GN=CTSC	1.525	Up	1.85843e-05	CTSC	51.853	94.677	11.4	5	7	5
	Q6Q788	Apolipoprotein A-V OS=Homo sapiens OX=9606 GN=APOA5	1.366	Up	0.00027791	APOA5	41.212	56.909	16.9	5	5	5
	P37840	Alpha-synuclein OS=Homo sapiens OX=9606 GN=SNCA	1.431	Up	0.0028602	SNCA	14.46	89.074	47.9	5	6	4
	Q9UJX2	Cell division cycle protein 23 homolog OS=Homo sapiens OX=9606 GN=CDC23	1.505	Up	0.0079764	CDC23	68.833	9.3375	6	4	4	4
	P00738	Haptoglobin OS=Homo sapiens OX=9606 GN=HP	1.313	Up	2.1729e-05	HP	45.205	323.31	54.2	21	85	9
other | response to reactive oxygen species	P18283	Glutathione peroxidase 2 OS=Homo sapiens OX=9606 GN=GPX2	1.577	Up	4.2482e-05	GPX2	21.954	67.954	55.3	8	13	8
	P05164	Myeloperoxidase OS=Homo sapiens OX=9606 GN=MPO	1.306	Up	3.1557e-06	MPO	83.868	74.43	21.5	14	23	12
	P09601	Heme oxygenase 1 OS=Homo sapiens OX=9606 GN=HMOX1	1.309	Up	0.00046244	HMOX1	32.818	73.832	26.4	6	11	6
	P14598	Neutrophil cytosol factor 1 OS=Homo sapiens OX=9606 GN=NCF1	1.301	Up	0.0037962	NCF1	44.651	24.259	18.7	6	6	6
	P68871	Hemoglobin subunit beta OS=Homo sapiens OX=9606 GN=HBB	1.44	Up	4.5303e-06	HBB	15.998	323.31	76.9	11	372	5
	P30530	Tyrosine-protein kinase receptor UFO OS=Homo sapiens OX=9606 GN=AXL	1.317	Up	0.022476	AXL	98.336	6.6658	5.9	4	4	3
	P00738	Haptoglobin OS=Homo sapiens OX=9606 GN=HP	1.313	Up	2.1729e-05	HP	45.205	323.31	54.2	21	85	9
other | sexual reproduction	P04114	Apolipoprotein B-100 OS=Homo sapiens OX=9606 GN=APOB	1.417	Up	4.7205e-07	APOB	515.6	323.31	28.5	114	203	114
	Q9BW19	Kinesin-like protein KIFC1 OS=Homo sapiens OX=9606 GN=KIFC1	1.377	Up	0.0194561	KIFC1	73.747	-2	1.8	1	1	1
	P15428	15-hydroxyprostaglandin dehydrogenase [NAD(+)] OS=Homo sapiens OX=9606 GN=HPGD	1.781	Up	0.00029894	HPGD	28.977	73.116	37.6	8	19	8
	P30530	Tyrosine-protein kinase receptor UFO OS=Homo sapiens OX=9606 GN=AXL	1.317	Up	0.022476	AXL	98.336	6.6658	5.9	4	4	3
other | purine-containing compound metabolic process	P07738	Bisphosphoglycerate mutase OS=Homo sapiens OX=9606 GN=BPGM	1.419	Up	1.64331e-05	BPGM	30.005	75.171	34.4	7	10	7
	P37840	Alpha-synuclein OS=Homo sapiens OX=9606 GN=SNCA	1.431	Up	0.0028602	SNCA	14.46	89.074	47.9	5	6	4
	P56556	NADH dehydrogenase [ubiquinone] 1 alpha subcomplex subunit 6 OS=Homo sapiens OX=9606 GN=NDUFA6	1.431	Up	5.7039e-05	NDUFA6	17.871	9.1849	12.3	2	3	2
other | organic hydroxy compound biosynthetic process	Q9H1P3	Oxysterol-binding protein-related protein 2 OS=Homo sapiens OX=9606 GN=OSBPL2	1.703	Up	1.91561e-05	OSBPL2	55.201	9.2957	8.5	3	3	3
	P31213	3-oxo-5-alpha-steroid 4-dehydrogenase 2 OS=Homo sapiens OX=9606 GN=SRD5A2	1.706	Up	0.00030132	SRD5A2	28.393	1.7158	7.1	2	2	2
	P35558	"Phosphoenolpyruvate carboxykinase, cytosolic [GTP] OS=Homo sapiens OX=9606 GN=PCK1"	1.654	Up	2.6875e-06	PCK1	69.194	133.22	44.7	23	53	21
	Q6Q788	Apolipoprotein A-V OS=Homo sapiens OX=9606 GN=APOA5	1.366	Up	0.00027791	APOA5	41.212	56.909	16.9	5	5	5
	P37840	Alpha-synuclein OS=Homo sapiens OX=9606 GN=SNCA	1.431	Up	0.0028602	SNCA	14.46	89.074	47.9	5	6	4
other | coenzyme metabolic process	O95497	Pantetheinase OS=Homo sapiens OX=9606 GN=VNN1	1.314	Up	0.0020232	VNN1	57.011	11.338	9.6	4	4	4
	Q08AH1	"Acyl-coenzyme A synthetase ACSM1, mitochondrial OS=Homo sapiens OX=9606 GN=ACSM1"	1.363	Up	0.00096261	ACSM1	65.272	15.87	6.4	4	6	2
	P07738	Bisphosphoglycerate mutase OS=Homo sapiens OX=9606 GN=BPGM	1.419	Up	1.64331e-05	BPGM	30.005	75.171	34.4	7	10	7
	Q4G176	"Acyl-CoA synthetase family member 3, mitochondrial OS=Homo sapiens OX=9606 GN=ACSF3"	1.301	Up	4.4306e-05	ACSF3	64.129	8.6797	7.8	5	5	5
other | regulation of cellular metabolic process	B7ZBB8	Protein phosphatase 1 regulatory subunit 3G OS=Homo sapiens OX=9606 GN=PPP1R3G	1.399	Up	0.00052229	PPP1R3G	38.018	5.5294	3.4	1	1	1
	P12544	Granzyme A OS=Homo sapiens OX=9606 GN=GZMA	1.531	Up	0.00182296	GZMA	28.999	9.1179	6.9	1	1	1
	Q96GX9	Methylthioribulose-1-phosphate dehydratase OS=Homo sapiens OX=9606 GN=APIP	1.356	Up	0.00031634	APIP	27.125	24.567	28.9	5	6	5
	P35237	Serpin B6 OS=Homo sapiens OX=9606 GN=SERPINB6	1.329	Up	6.2158e-05	SERPINB6	42.621	72.209	29.3	10	14	9
	Q5T619	Zinc finger protein 648 OS=Homo sapiens OX=9606 GN=ZNF648	1.469	Up	0.00053951	ZNF648	62.34	1.7442	2.1	1	5	1
	Q13075	Baculoviral IAP repeat-containing protein 1 OS=Homo sapiens OX=9606 GN=NAIP	1.464	Up	0.0179762	NAIP	159.58	4.2229	1.6	2	2	2
	P07738	Bisphosphoglycerate mutase OS=Homo sapiens OX=9606 GN=BPGM	1.419	Up	1.64331e-05	BPGM	30.005	75.171	34.4	7	10	7
	P06280	Alpha-galactosidase A OS=Homo sapiens OX=9606 GN=GLA	1.529	Up	0.00030248	GLA	48.766	3.0048	2.8	1	1	1
	Q9ULU4	Protein kinase C-binding protein 1 OS=Homo sapiens OX=9606 GN=ZMYND8	1.379	Up	0.0065047	ZMYND8	131.69	23.89	3.7	3	4	3
	P55008	Allograft inflammatory factor 1 OS=Homo sapiens OX=9606 GN=AIF1	1.347	Up	1.0032e-07	AIF1	16.703	8.954	23.1	4	6	4
	P02776	Platelet factor 4 OS=Homo sapiens OX=9606 GN=PF4	1.346	Up	0.0031449	PF4	10.845	10.648	25.7	2	2	2
	Q9BYV7	"Beta,beta-carotene 9',10'-oxygenase OS=Homo sapiens OX=9606 GN=BCO2"	1.397	Up	0.00027642	BCO2	65.673	75.662	19.3	9	13	9
	Q92530	Proteasome inhibitor PI31 subunit OS=Homo sapiens OX=9606 GN=PSMF1	1.376	Up	0.00028132	PSMF1	29.816	15.45	14.8	4	4	4
	P09601	Heme oxygenase 1 OS=Homo sapiens OX=9606 GN=HMOX1	1.309	Up	0.00046244	HMOX1	32.818	73.832	26.4	6	11	6
	P22309	UDP-glucuronosyltransferase 1-1 OS=Homo sapiens OX=9606 GN=UGT1A1	1.383	Up	0.0040392	UGT1A1	59.591	20.48	14.1	6	26	4
	P80511	Protein S100-A12 OS=Homo sapiens OX=9606 GN=S100A12	1.42	Up	0.00020279	S100A12	10.575	3.1943	16.3	2	3	2
	P05413	"Fatty acid-binding protein, heart OS=Homo sapiens OX=9606 GN=FABP3"	1.44	Up	0.0025352	FABP3	14.858	42.997	35.3	5	7	4
	Q9UBS0	Ribosomal protein S6 kinase beta-2 OS=Homo sapiens OX=9606 GN=RPS6KB2	1.303	Up	9.7617e-05	RPS6KB2	53.455	9.9396	4.4	2	2	1
	P35558	"Phosphoenolpyruvate carboxykinase, cytosolic [GTP] OS=Homo sapiens OX=9606 GN=PCK1"	1.654	Up	2.6875e-06	PCK1	69.194	133.22	44.7	23	53	21
	P32320	Cytidine deaminase OS=Homo sapiens OX=9606 GN=CDA	1.342	Up	0.00061997	CDA	16.185	134.26	53.4	5	9	5
	P04196	Histidine-rich glycoprotein OS=Homo sapiens OX=9606 GN=HRG	1.469	Up	4.2765e-05	HRG	59.578	108.42	15.8	7	13	7
	P53634	Dipeptidyl peptidase 1 OS=Homo sapiens OX=9606 GN=CTSC	1.525	Up	1.85843e-05	CTSC	51.853	94.677	11.4	5	7	5
	Q6Q788	Apolipoprotein A-V OS=Homo sapiens OX=9606 GN=APOA5	1.366	Up	0.00027791	APOA5	41.212	56.909	16.9	5	5	5
	P68871	Hemoglobin subunit beta OS=Homo sapiens OX=9606 GN=HBB	1.44	Up	4.5303e-06	HBB	15.998	323.31	76.9	11	372	5
	P10412	Histone H1.4 OS=Homo sapiens OX=9606 GN=HIST1H1E	1.694	Up	1.88352e-05	HIST1H1E	21.865	77.045	41.1	11	36	4
	P14780	Matrix metalloproteinase-9 OS=Homo sapiens OX=9606 GN=MMP9	1.304	Up	0.00131817	MMP9	78.457	35.047	15.1	8	8	8
	O94885	SAM and SH3 domain-containing protein 1 OS=Homo sapiens OX=9606 GN=SASH1	2.283	Up	2.1899e-06	SASH1	136.65	19.252	2.1	2	2	2
	P37840	Alpha-synuclein OS=Homo sapiens OX=9606 GN=SNCA	1.431	Up	0.0028602	SNCA	14.46	89.074	47.9	5	6	4
	P02741	C-reactive protein OS=Homo sapiens OX=9606 GN=CRP	5.412	Up	3.8895e-07	CRP	25.038	7.8962	4.5	1	1	1
	Q9UJX2	Cell division cycle protein 23 homolog OS=Homo sapiens OX=9606 GN=CDC23	1.505	Up	0.0079764	CDC23	68.833	9.3375	6	4	4	4
	P0C0L4	Complement C4-A OS=Homo sapiens OX=9606 GN=C4A	1.907	Up	0.00029636	C4A	192.78	323.31	32.9	53	98	2
	P55290	Cadherin-13 OS=Homo sapiens OX=9606 GN=CDH13	1.332	Up	0.0076212	CDH13	78.286	24.533	9.7	5	6	5
	P00738	Haptoglobin OS=Homo sapiens OX=9606 GN=HP	1.313	Up	2.1729e-05	HP	45.205	323.31	54.2	21	85	9
other | import into cell	P37840	Alpha-synuclein OS=Homo sapiens OX=9606 GN=SNCA	1.431	Up	0.0028602	SNCA	14.46	89.074	47.9	5	6	4
	Q687X5	Metalloreductase STEAP4 OS=Homo sapiens OX=9606 GN=STEAP4	1.362	Up	1.87067e-05	STEAP4	51.981	66.039	18.1	6	15	6
other | regulation of oxidoreductase activity	P12544	Granzyme A OS=Homo sapiens OX=9606 GN=GZMA	1.531	Up	0.00182296	GZMA	28.999	9.1179	6.9	1	1	1
	P06280	Alpha-galactosidase A OS=Homo sapiens OX=9606 GN=GLA	1.529	Up	0.00030248	GLA	48.766	3.0048	2.8	1	1	1
	P37840	Alpha-synuclein OS=Homo sapiens OX=9606 GN=SNCA	1.431	Up	0.0028602	SNCA	14.46	89.074	47.9	5	6	4
	P00738	Haptoglobin OS=Homo sapiens OX=9606 GN=HP	1.313	Up	2.1729e-05	HP	45.205	323.31	54.2	21	85	9
other | homeostasis of number of cells	P02549	"Spectrin alpha chain, erythrocytic 1 OS=Homo sapiens OX=9606 GN=SPTA1"	1.315	Up	2.1125e-05	SPTA1	280.01	323.31	28.1	57	76	57
	P16452	Erythrocyte membrane protein band 4.2 OS=Homo sapiens OX=9606 GN=EPB42	1.309	Up	3.9234e-05	EPB42	77.008	104.14	19.1	12	13	11
	P09601	Heme oxygenase 1 OS=Homo sapiens OX=9606 GN=HMOX1	1.309	Up	0.00046244	HMOX1	32.818	73.832	26.4	6	11	6
	Q9NZD4	Alpha-hemoglobin-stabilizing protein OS=Homo sapiens OX=9606 GN=AHSP	1.349	Up	1.93641e-05	AHSP	11.84	11.659	22.5	2	4	2
	P30530	Tyrosine-protein kinase receptor UFO OS=Homo sapiens OX=9606 GN=AXL	1.317	Up	0.022476	AXL	98.336	6.6658	5.9	4	4	3
other | cell aging	P08473	Neprilysin OS=Homo sapiens OX=9606 GN=MME	1.301	Up	0.00097895	MME	85.513	22.203	11.3	8	8	8
other | regulation of hydrolase activity	P02549	"Spectrin alpha chain, erythrocytic 1 OS=Homo sapiens OX=9606 GN=SPTA1"	1.315	Up	2.1125e-05	SPTA1	280.01	323.31	28.1	57	76	57
	P12544	Granzyme A OS=Homo sapiens OX=9606 GN=GZMA	1.531	Up	0.00182296	GZMA	28.999	9.1179	6.9	1	1	1
	P35237	Serpin B6 OS=Homo sapiens OX=9606 GN=SERPINB6	1.329	Up	6.2158e-05	SERPINB6	42.621	72.209	29.3	10	14	9
	P13591	Neural cell adhesion molecule 1 OS=Homo sapiens OX=9606 GN=NCAM1	1.591	Up	1.762e-06	NCAM1	94.573	28.094	9.1	7	8	7
	Q13075	Baculoviral IAP repeat-containing protein 1 OS=Homo sapiens OX=9606 GN=NAIP	1.464	Up	0.0179762	NAIP	159.58	4.2229	1.6	2	2	2
	Q92530	Proteasome inhibitor PI31 subunit OS=Homo sapiens OX=9606 GN=PSMF1	1.376	Up	0.00028132	PSMF1	29.816	15.45	14.8	4	4	4
	P11277	"Spectrin beta chain, erythrocytic OS=Homo sapiens OX=9606 GN=SPTB"	1.326	Up	3.8768e-05	SPTB	246.47	229.78	25.9	52	77	45
	P04196	Histidine-rich glycoprotein OS=Homo sapiens OX=9606 GN=HRG	1.469	Up	4.2765e-05	HRG	59.578	108.42	15.8	7	13	7
	Q9BRR9	Rho GTPase-activating protein 9 OS=Homo sapiens OX=9606 GN=ARHGAP9	1.325	Up	0.011097	ARHGAP9	83.259	1.8967	2	2	2	2
	Q6Q788	Apolipoprotein A-V OS=Homo sapiens OX=9606 GN=APOA5	1.366	Up	0.00027791	APOA5	41.212	56.909	16.9	5	5	5
	P14780	Matrix metalloproteinase-9 OS=Homo sapiens OX=9606 GN=MMP9	1.304	Up	0.00131817	MMP9	78.457	35.047	15.1	8	8	8
	Q86VW2	Rho guanine nucleotide exchange factor 25 OS=Homo sapiens OX=9606 GN=ARHGEF25	3.246	Up	1.2961e-06	ARHGEF25	63.842	1.7039	1.7	1	1	1
	P37840	Alpha-synuclein OS=Homo sapiens OX=9606 GN=SNCA	1.431	Up	0.0028602	SNCA	14.46	89.074	47.9	5	6	4
	Q9BZ29	Dedicator of cytokinesis protein 9 OS=Homo sapiens OX=9606 GN=DOCK9	1.452	Up	0.0003808	DOCK9	236.44	6.5336	1.4	3	3	2
	P0C0L4	Complement C4-A OS=Homo sapiens OX=9606 GN=C4A	1.907	Up	0.00029636	C4A	192.78	323.31	32.9	53	98	2
other | regulation of response to cytokine stimulus	P30530	Tyrosine-protein kinase receptor UFO OS=Homo sapiens OX=9606 GN=AXL	1.317	Up	0.022476	AXL	98.336	6.6658	5.9	4	4	3
other | phenol-containing compound metabolic process	P37840	Alpha-synuclein OS=Homo sapiens OX=9606 GN=SNCA	1.431	Up	0.0028602	SNCA	14.46	89.074	47.9	5	6	4
other | cellular response to osmotic stress	P35237	Serpin B6 OS=Homo sapiens OX=9606 GN=SERPINB6	1.329	Up	6.2158e-05	SERPINB6	42.621	72.209	29.3	10	14	9
other | electron transport chain	P37840	Alpha-synuclein OS=Homo sapiens OX=9606 GN=SNCA	1.431	Up	0.0028602	SNCA	14.46	89.074	47.9	5	6	4
	P56556	NADH dehydrogenase [ubiquinone] 1 alpha subcomplex subunit 6 OS=Homo sapiens OX=9606 GN=NDUFA6	1.431	Up	5.7039e-05	NDUFA6	17.871	9.1849	12.3	2	3	2
other | heart process	P10253	Lysosomal alpha-glucosidase OS=Homo sapiens OX=9606 GN=GAA	1.483	Up	9.9324e-05	GAA	105.32	104.79	16.1	13	33	13
other | righting reflex	P47895	Aldehyde dehydrogenase family 1 member A3 OS=Homo sapiens OX=9606 GN=ALDH1A3	1.594	Up	4.5715e-06	ALDH1A3	56.108	45.386	23.6	12	17	9
other | positive regulation of developmental process	O95497	Pantetheinase OS=Homo sapiens OX=9606 GN=VNN1	1.314	Up	0.0020232	VNN1	57.011	11.338	9.6	4	4	4
	P04114	Apolipoprotein B-100 OS=Homo sapiens OX=9606 GN=APOB	1.417	Up	4.7205e-07	APOB	515.6	323.31	28.5	114	203	114
	Q9ULU4	Protein kinase C-binding protein 1 OS=Homo sapiens OX=9606 GN=ZMYND8	1.379	Up	0.0065047	ZMYND8	131.69	23.89	3.7	3	4	3
	P02776	Platelet factor 4 OS=Homo sapiens OX=9606 GN=PF4	1.346	Up	0.0031449	PF4	10.845	10.648	25.7	2	2	2
	P09601	Heme oxygenase 1 OS=Homo sapiens OX=9606 GN=HMOX1	1.309	Up	0.00046244	HMOX1	32.818	73.832	26.4	6	11	6
	P02750	Leucine-rich alpha-2-glycoprotein OS=Homo sapiens OX=9606 GN=LRG1	1.301	Up	0.00031688	LRG1	38.177	11.731	10.7	4	5	4
	P30530	Tyrosine-protein kinase receptor UFO OS=Homo sapiens OX=9606 GN=AXL	1.317	Up	0.022476	AXL	98.336	6.6658	5.9	4	4	3
	O94885	SAM and SH3 domain-containing protein 1 OS=Homo sapiens OX=9606 GN=SASH1	2.283	Up	2.1899e-06	SASH1	136.65	19.252	2.1	2	2	2
other | organic cyclic compound biosynthetic process	P02549	"Spectrin alpha chain, erythrocytic 1 OS=Homo sapiens OX=9606 GN=SPTA1"	1.315	Up	2.1125e-05	SPTA1	280.01	323.31	28.1	57	76	57
	Q5T619	Zinc finger protein 648 OS=Homo sapiens OX=9606 GN=ZNF648	1.469	Up	0.00053951	ZNF648	62.34	1.7442	2.1	1	5	1
	Q9ULU4	Protein kinase C-binding protein 1 OS=Homo sapiens OX=9606 GN=ZMYND8	1.379	Up	0.0065047	ZMYND8	131.69	23.89	3.7	3	4	3
	Q9H1P3	Oxysterol-binding protein-related protein 2 OS=Homo sapiens OX=9606 GN=OSBPL2	1.703	Up	1.91561e-05	OSBPL2	55.201	9.2957	8.5	3	3	3
	P31213	3-oxo-5-alpha-steroid 4-dehydrogenase 2 OS=Homo sapiens OX=9606 GN=SRD5A2	1.706	Up	0.00030132	SRD5A2	28.393	1.7158	7.1	2	2	2
	P32320	Cytidine deaminase OS=Homo sapiens OX=9606 GN=CDA	1.342	Up	0.00061997	CDA	16.185	134.26	53.4	5	9	5
	Q6Q788	Apolipoprotein A-V OS=Homo sapiens OX=9606 GN=APOA5	1.366	Up	0.00027791	APOA5	41.212	56.909	16.9	5	5	5
	P37840	Alpha-synuclein OS=Homo sapiens OX=9606 GN=SNCA	1.431	Up	0.0028602	SNCA	14.46	89.074	47.9	5	6	4
	P62304	Small nuclear ribonucleoprotein E OS=Homo sapiens OX=9606 GN=SNRPE	1.35	Up	0.0071753	SNRPE	10.803	2.2448	13	1	1	1
other | intracellular transport	P02549	"Spectrin alpha chain, erythrocytic 1 OS=Homo sapiens OX=9606 GN=SPTA1"	1.315	Up	2.1125e-05	SPTA1	280.01	323.31	28.1	57	76	57
	Q9Y5J9	Mitochondrial import inner membrane translocase subunit Tim8 B OS=Homo sapiens OX=9606 GN=TIMM8B	1.358	Up	0.0021964	TIMM8B	9.3435	4.5719	22.9	2	2	2
	P11277	"Spectrin beta chain, erythrocytic OS=Homo sapiens OX=9606 GN=SPTB"	1.326	Up	3.8768e-05	SPTB	246.47	229.78	25.9	52	77	45
	P53634	Dipeptidyl peptidase 1 OS=Homo sapiens OX=9606 GN=CTSC	1.525	Up	1.85843e-05	CTSC	51.853	94.677	11.4	5	7	5
	P14598	Neutrophil cytosol factor 1 OS=Homo sapiens OX=9606 GN=NCF1	1.301	Up	0.0037962	NCF1	44.651	24.259	18.7	6	6	6
	P37840	Alpha-synuclein OS=Homo sapiens OX=9606 GN=SNCA	1.431	Up	0.0028602	SNCA	14.46	89.074	47.9	5	6	4
	P62304	Small nuclear ribonucleoprotein E OS=Homo sapiens OX=9606 GN=SNRPE	1.35	Up	0.0071753	SNRPE	10.803	2.2448	13	1	1	1
other | regulation of cell proliferation	P02549	"Spectrin alpha chain, erythrocytic 1 OS=Homo sapiens OX=9606 GN=SPTA1"	1.315	Up	2.1125e-05	SPTA1	280.01	323.31	28.1	57	76	57
	P55008	Allograft inflammatory factor 1 OS=Homo sapiens OX=9606 GN=AIF1	1.347	Up	1.0032e-07	AIF1	16.703	8.954	23.1	4	6	4
	P02776	Platelet factor 4 OS=Homo sapiens OX=9606 GN=PF4	1.346	Up	0.0031449	PF4	10.845	10.648	25.7	2	2	2
	P09601	Heme oxygenase 1 OS=Homo sapiens OX=9606 GN=HMOX1	1.309	Up	0.00046244	HMOX1	32.818	73.832	26.4	6	11	6
	P02775	Platelet basic protein OS=Homo sapiens OX=9606 GN=PPBP	1.334	Up	0.00090129	PPBP	13.894	8.9343	26.6	3	3	3
	P05413	"Fatty acid-binding protein, heart OS=Homo sapiens OX=9606 GN=FABP3"	1.44	Up	0.0025352	FABP3	14.858	42.997	35.3	5	7	4
	P02750	Leucine-rich alpha-2-glycoprotein OS=Homo sapiens OX=9606 GN=LRG1	1.301	Up	0.00031688	LRG1	38.177	11.731	10.7	4	5	4
	P24158	Myeloblastin OS=Homo sapiens OX=9606 GN=PRTN3	1.525	Up	0.00018293	PRTN3	27.807	2.5958	6.6	2	2	2
	P04196	Histidine-rich glycoprotein OS=Homo sapiens OX=9606 GN=HRG	1.469	Up	4.2765e-05	HRG	59.578	108.42	15.8	7	13	7
	P14780	Matrix metalloproteinase-9 OS=Homo sapiens OX=9606 GN=MMP9	1.304	Up	0.00131817	MMP9	78.457	35.047	15.1	8	8	8
	P15428	15-hydroxyprostaglandin dehydrogenase [NAD(+)] OS=Homo sapiens OX=9606 GN=HPGD	1.781	Up	0.00029894	HPGD	28.977	73.116	37.6	8	19	8
	P55290	Cadherin-13 OS=Homo sapiens OX=9606 GN=CDH13	1.332	Up	0.0076212	CDH13	78.286	24.533	9.7	5	6	5
other | epithelium migration	P55290	Cadherin-13 OS=Homo sapiens OX=9606 GN=CDH13	1.332	Up	0.0076212	CDH13	78.286	24.533	9.7	5	6	5
other | regulation of response to stress	P02748	Complement component C9 OS=Homo sapiens OX=9606 GN=C9	1.332	Up	0.00040346	C9	63.173	18.217	12.7	7	9	7
	O95497	Pantetheinase OS=Homo sapiens OX=9606 GN=VNN1	1.314	Up	0.0020232	VNN1	57.011	11.338	9.6	4	4	4
	P04114	Apolipoprotein B-100 OS=Homo sapiens OX=9606 GN=APOB	1.417	Up	4.7205e-07	APOB	515.6	323.31	28.5	114	203	114
	P19075	Tetraspanin-8 OS=Homo sapiens OX=9606 GN=TSPAN8	1.501	Up	3.9616e-05	TSPAN8	26.044	3.2514	4.2	1	2	1
	Q92530	Proteasome inhibitor PI31 subunit OS=Homo sapiens OX=9606 GN=PSMF1	1.376	Up	0.00028132	PSMF1	29.816	15.45	14.8	4	4	4
	P80511	Protein S100-A12 OS=Homo sapiens OX=9606 GN=S100A12	1.42	Up	0.00020279	S100A12	10.575	3.1943	16.3	2	3	2
	P07204	Thrombomodulin OS=Homo sapiens OX=9606 GN=THBD	1.601	Up	0.00058277	THBD	60.329	6.1576	2.4	1	1	1
	P04196	Histidine-rich glycoprotein OS=Homo sapiens OX=9606 GN=HRG	1.469	Up	4.2765e-05	HRG	59.578	108.42	15.8	7	13	7
	P30273	High affinity immunoglobulin epsilon receptor subunit gamma OS=Homo sapiens OX=9606 GN=FCER1G	1.358	Up	0.00026273	FCER1G	9.6674	38.746	32.6	3	4	3
	O94885	SAM and SH3 domain-containing protein 1 OS=Homo sapiens OX=9606 GN=SASH1	2.283	Up	2.1899e-06	SASH1	136.65	19.252	2.1	2	2	2
	P0C0L4	Complement C4-A OS=Homo sapiens OX=9606 GN=C4A	1.907	Up	0.00029636	C4A	192.78	323.31	32.9	53	98	2
other | negative regulation of cellular process	P02549	"Spectrin alpha chain, erythrocytic 1 OS=Homo sapiens OX=9606 GN=SPTA1"	1.315	Up	2.1125e-05	SPTA1	280.01	323.31	28.1	57	76	57
	P12544	Granzyme A OS=Homo sapiens OX=9606 GN=GZMA	1.531	Up	0.00182296	GZMA	28.999	9.1179	6.9	1	1	1
	Q96GX9	Methylthioribulose-1-phosphate dehydratase OS=Homo sapiens OX=9606 GN=APIP	1.356	Up	0.00031634	APIP	27.125	24.567	28.9	5	6	5
	P35237	Serpin B6 OS=Homo sapiens OX=9606 GN=SERPINB6	1.329	Up	6.2158e-05	SERPINB6	42.621	72.209	29.3	10	14	9
	P05164	Myeloperoxidase OS=Homo sapiens OX=9606 GN=MPO	1.306	Up	3.1557e-06	MPO	83.868	74.43	21.5	14	23	12
	O95497	Pantetheinase OS=Homo sapiens OX=9606 GN=VNN1	1.314	Up	0.0020232	VNN1	57.011	11.338	9.6	4	4	4
	Q14CZ8	Hepatocyte cell adhesion molecule OS=Homo sapiens OX=9606 GN=HEPACAM	1.923	Up	0.000139206	HEPACAM	46.026	16.786	11.5	3	4	3
	Q13075	Baculoviral IAP repeat-containing protein 1 OS=Homo sapiens OX=9606 GN=NAIP	1.464	Up	0.0179762	NAIP	159.58	4.2229	1.6	2	2	2
	P06280	Alpha-galactosidase A OS=Homo sapiens OX=9606 GN=GLA	1.529	Up	0.00030248	GLA	48.766	3.0048	2.8	1	1	1
	Q9ULU4	Protein kinase C-binding protein 1 OS=Homo sapiens OX=9606 GN=ZMYND8	1.379	Up	0.0065047	ZMYND8	131.69	23.89	3.7	3	4	3
	P55008	Allograft inflammatory factor 1 OS=Homo sapiens OX=9606 GN=AIF1	1.347	Up	1.0032e-07	AIF1	16.703	8.954	23.1	4	6	4
	P02776	Platelet factor 4 OS=Homo sapiens OX=9606 GN=PF4	1.346	Up	0.0031449	PF4	10.845	10.648	25.7	2	2	2
	Q92530	Proteasome inhibitor PI31 subunit OS=Homo sapiens OX=9606 GN=PSMF1	1.376	Up	0.00028132	PSMF1	29.816	15.45	14.8	4	4	4
	P09601	Heme oxygenase 1 OS=Homo sapiens OX=9606 GN=HMOX1	1.309	Up	0.00046244	HMOX1	32.818	73.832	26.4	6	11	6
	P22309	UDP-glucuronosyltransferase 1-1 OS=Homo sapiens OX=9606 GN=UGT1A1	1.383	Up	0.0040392	UGT1A1	59.591	20.48	14.1	6	26	4
	P05413	"Fatty acid-binding protein, heart OS=Homo sapiens OX=9606 GN=FABP3"	1.44	Up	0.0025352	FABP3	14.858	42.997	35.3	5	7	4
	P24158	Myeloblastin OS=Homo sapiens OX=9606 GN=PRTN3	1.525	Up	0.00018293	PRTN3	27.807	2.5958	6.6	2	2	2
	P32320	Cytidine deaminase OS=Homo sapiens OX=9606 GN=CDA	1.342	Up	0.00061997	CDA	16.185	134.26	53.4	5	9	5
	P07204	Thrombomodulin OS=Homo sapiens OX=9606 GN=THBD	1.601	Up	0.00058277	THBD	60.329	6.1576	2.4	1	1	1
	P11226	Mannose-binding protein C OS=Homo sapiens OX=9606 GN=MBL2	1.514	Up	3.8324e-05	MBL2	26.143	115.75	36.7	7	16	7
	P11277	"Spectrin beta chain, erythrocytic OS=Homo sapiens OX=9606 GN=SPTB"	1.326	Up	3.8768e-05	SPTB	246.47	229.78	25.9	52	77	45
	P04196	Histidine-rich glycoprotein OS=Homo sapiens OX=9606 GN=HRG	1.469	Up	4.2765e-05	HRG	59.578	108.42	15.8	7	13	7
	P10412	Histone H1.4 OS=Homo sapiens OX=9606 GN=HIST1H1E	1.694	Up	1.88352e-05	HIST1H1E	21.865	77.045	41.1	11	36	4
	P30273	High affinity immunoglobulin epsilon receptor subunit gamma OS=Homo sapiens OX=9606 GN=FCER1G	1.358	Up	0.00026273	FCER1G	9.6674	38.746	32.6	3	4	3
	P14780	Matrix metalloproteinase-9 OS=Homo sapiens OX=9606 GN=MMP9	1.304	Up	0.00131817	MMP9	78.457	35.047	15.1	8	8	8
	P15428	15-hydroxyprostaglandin dehydrogenase [NAD(+)] OS=Homo sapiens OX=9606 GN=HPGD	1.781	Up	0.00029894	HPGD	28.977	73.116	37.6	8	19	8
	P30530	Tyrosine-protein kinase receptor UFO OS=Homo sapiens OX=9606 GN=AXL	1.317	Up	0.022476	AXL	98.336	6.6658	5.9	4	4	3
	Q9ULI4	Kinesin-like protein KIF26A OS=Homo sapiens OX=9606 GN=KIF26A	1.436	Up	0.0098434	KIF26A	194.59	-2	0.4	1	1	1
	P37840	Alpha-synuclein OS=Homo sapiens OX=9606 GN=SNCA	1.431	Up	0.0028602	SNCA	14.46	89.074	47.9	5	6	4
	P02741	C-reactive protein OS=Homo sapiens OX=9606 GN=CRP	5.412	Up	3.8895e-07	CRP	25.038	7.8962	4.5	1	1	1
	Q9UJX2	Cell division cycle protein 23 homolog OS=Homo sapiens OX=9606 GN=CDC23	1.505	Up	0.0079764	CDC23	68.833	9.3375	6	4	4	4
	Q9BYE9	Cadherin-related family member 2 OS=Homo sapiens OX=9606 GN=CDHR2	1.322	Up	0.0060983	CDHR2	141.54	7.7691	2.1	2	2	2
	P0C0L4	Complement C4-A OS=Homo sapiens OX=9606 GN=C4A	1.907	Up	0.00029636	C4A	192.78	323.31	32.9	53	98	2
	P55290	Cadherin-13 OS=Homo sapiens OX=9606 GN=CDH13	1.332	Up	0.0076212	CDH13	78.286	24.533	9.7	5	6	5
	P00738	Haptoglobin OS=Homo sapiens OX=9606 GN=HP	1.313	Up	2.1729e-05	HP	45.205	323.31	54.2	21	85	9
other | anatomical structure homeostasis	P10253	Lysosomal alpha-glucosidase OS=Homo sapiens OX=9606 GN=GAA	1.483	Up	9.9324e-05	GAA	105.32	104.79	16.1	13	33	13
other | ovulation cycle	P30530	Tyrosine-protein kinase receptor UFO OS=Homo sapiens OX=9606 GN=AXL	1.317	Up	0.022476	AXL	98.336	6.6658	5.9	4	4	3
other | regulation of cellular localization	Q9ULU4	Protein kinase C-binding protein 1 OS=Homo sapiens OX=9606 GN=ZMYND8	1.379	Up	0.0065047	ZMYND8	131.69	23.89	3.7	3	4	3
	P09601	Heme oxygenase 1 OS=Homo sapiens OX=9606 GN=HMOX1	1.309	Up	0.00046244	HMOX1	32.818	73.832	26.4	6	11	6
	P30273	High affinity immunoglobulin epsilon receptor subunit gamma OS=Homo sapiens OX=9606 GN=FCER1G	1.358	Up	0.00026273	FCER1G	9.6674	38.746	32.6	3	4	3
	P37840	Alpha-synuclein OS=Homo sapiens OX=9606 GN=SNCA	1.431	Up	0.0028602	SNCA	14.46	89.074	47.9	5	6	4
other | ruffle organization	P55008	Allograft inflammatory factor 1 OS=Homo sapiens OX=9606 GN=AIF1	1.347	Up	1.0032e-07	AIF1	16.703	8.954	23.1	4	6	4
other | female pregnancy	P07204	Thrombomodulin OS=Homo sapiens OX=9606 GN=THBD	1.601	Up	0.00058277	THBD	60.329	6.1576	2.4	1	1	1
	P14780	Matrix metalloproteinase-9 OS=Homo sapiens OX=9606 GN=MMP9	1.304	Up	0.00131817	MMP9	78.457	35.047	15.1	8	8	8
	P15428	15-hydroxyprostaglandin dehydrogenase [NAD(+)] OS=Homo sapiens OX=9606 GN=HPGD	1.781	Up	0.00029894	HPGD	28.977	73.116	37.6	8	19	8
other | regulation of cytolysis	P02776	Platelet factor 4 OS=Homo sapiens OX=9606 GN=PF4	1.346	Up	0.0031449	PF4	10.845	10.648	25.7	2	2	2
other | aromatic compound biosynthetic process	P02549	"Spectrin alpha chain, erythrocytic 1 OS=Homo sapiens OX=9606 GN=SPTA1"	1.315	Up	2.1125e-05	SPTA1	280.01	323.31	28.1	57	76	57
	Q5T619	Zinc finger protein 648 OS=Homo sapiens OX=9606 GN=ZNF648	1.469	Up	0.00053951	ZNF648	62.34	1.7442	2.1	1	5	1
	Q9ULU4	Protein kinase C-binding protein 1 OS=Homo sapiens OX=9606 GN=ZMYND8	1.379	Up	0.0065047	ZMYND8	131.69	23.89	3.7	3	4	3
	P32320	Cytidine deaminase OS=Homo sapiens OX=9606 GN=CDA	1.342	Up	0.00061997	CDA	16.185	134.26	53.4	5	9	5
	P37840	Alpha-synuclein OS=Homo sapiens OX=9606 GN=SNCA	1.431	Up	0.0028602	SNCA	14.46	89.074	47.9	5	6	4
	P62304	Small nuclear ribonucleoprotein E OS=Homo sapiens OX=9606 GN=SNRPE	1.35	Up	0.0071753	SNRPE	10.803	2.2448	13	1	1	1
other | blood vessel remodeling	P30530	Tyrosine-protein kinase receptor UFO OS=Homo sapiens OX=9606 GN=AXL	1.317	Up	0.022476	AXL	98.336	6.6658	5.9	4	4	3
other | regulation of transferase activity	B7ZBB8	Protein phosphatase 1 regulatory subunit 3G OS=Homo sapiens OX=9606 GN=PPP1R3G	1.399	Up	0.00052229	PPP1R3G	38.018	5.5294	3.4	1	1	1
	Q92530	Proteasome inhibitor PI31 subunit OS=Homo sapiens OX=9606 GN=PSMF1	1.376	Up	0.00028132	PSMF1	29.816	15.45	14.8	4	4	4
	P22309	UDP-glucuronosyltransferase 1-1 OS=Homo sapiens OX=9606 GN=UGT1A1	1.383	Up	0.0040392	UGT1A1	59.591	20.48	14.1	6	26	4
	P80511	Protein S100-A12 OS=Homo sapiens OX=9606 GN=S100A12	1.42	Up	0.00020279	S100A12	10.575	3.1943	16.3	2	3	2
	O94885	SAM and SH3 domain-containing protein 1 OS=Homo sapiens OX=9606 GN=SASH1	2.283	Up	2.1899e-06	SASH1	136.65	19.252	2.1	2	2	2
	P37840	Alpha-synuclein OS=Homo sapiens OX=9606 GN=SNCA	1.431	Up	0.0028602	SNCA	14.46	89.074	47.9	5	6	4
	Q9UJX2	Cell division cycle protein 23 homolog OS=Homo sapiens OX=9606 GN=CDC23	1.505	Up	0.0079764	CDC23	68.833	9.3375	6	4	4	4
other | regulation of nitrogen compound metabolic process	P12544	Granzyme A OS=Homo sapiens OX=9606 GN=GZMA	1.531	Up	0.00182296	GZMA	28.999	9.1179	6.9	1	1	1
	Q5T619	Zinc finger protein 648 OS=Homo sapiens OX=9606 GN=ZNF648	1.469	Up	0.00053951	ZNF648	62.34	1.7442	2.1	1	5	1
	P07738	Bisphosphoglycerate mutase OS=Homo sapiens OX=9606 GN=BPGM	1.419	Up	1.64331e-05	BPGM	30.005	75.171	34.4	7	10	7
	P06280	Alpha-galactosidase A OS=Homo sapiens OX=9606 GN=GLA	1.529	Up	0.00030248	GLA	48.766	3.0048	2.8	1	1	1
	Q9ULU4	Protein kinase C-binding protein 1 OS=Homo sapiens OX=9606 GN=ZMYND8	1.379	Up	0.0065047	ZMYND8	131.69	23.89	3.7	3	4	3
	P55008	Allograft inflammatory factor 1 OS=Homo sapiens OX=9606 GN=AIF1	1.347	Up	1.0032e-07	AIF1	16.703	8.954	23.1	4	6	4
	P02776	Platelet factor 4 OS=Homo sapiens OX=9606 GN=PF4	1.346	Up	0.0031449	PF4	10.845	10.648	25.7	2	2	2
	Q92530	Proteasome inhibitor PI31 subunit OS=Homo sapiens OX=9606 GN=PSMF1	1.376	Up	0.00028132	PSMF1	29.816	15.45	14.8	4	4	4
	P09601	Heme oxygenase 1 OS=Homo sapiens OX=9606 GN=HMOX1	1.309	Up	0.00046244	HMOX1	32.818	73.832	26.4	6	11	6
	P80511	Protein S100-A12 OS=Homo sapiens OX=9606 GN=S100A12	1.42	Up	0.00020279	S100A12	10.575	3.1943	16.3	2	3	2
	P05413	"Fatty acid-binding protein, heart OS=Homo sapiens OX=9606 GN=FABP3"	1.44	Up	0.0025352	FABP3	14.858	42.997	35.3	5	7	4
	Q9UBS0	Ribosomal protein S6 kinase beta-2 OS=Homo sapiens OX=9606 GN=RPS6KB2	1.303	Up	9.7617e-05	RPS6KB2	53.455	9.9396	4.4	2	2	1
	P35558	"Phosphoenolpyruvate carboxykinase, cytosolic [GTP] OS=Homo sapiens OX=9606 GN=PCK1"	1.654	Up	2.6875e-06	PCK1	69.194	133.22	44.7	23	53	21
	P32320	Cytidine deaminase OS=Homo sapiens OX=9606 GN=CDA	1.342	Up	0.00061997	CDA	16.185	134.26	53.4	5	9	5
	P68871	Hemoglobin subunit beta OS=Homo sapiens OX=9606 GN=HBB	1.44	Up	4.5303e-06	HBB	15.998	323.31	76.9	11	372	5
	P10412	Histone H1.4 OS=Homo sapiens OX=9606 GN=HIST1H1E	1.694	Up	1.88352e-05	HIST1H1E	21.865	77.045	41.1	11	36	4
	P37840	Alpha-synuclein OS=Homo sapiens OX=9606 GN=SNCA	1.431	Up	0.0028602	SNCA	14.46	89.074	47.9	5	6	4
	P55290	Cadherin-13 OS=Homo sapiens OX=9606 GN=CDH13	1.332	Up	0.0076212	CDH13	78.286	24.533	9.7	5	6	5
other | sex differentiation	P31213	3-oxo-5-alpha-steroid 4-dehydrogenase 2 OS=Homo sapiens OX=9606 GN=SRD5A2	1.706	Up	0.00030132	SRD5A2	28.393	1.7158	7.1	2	2	2
	P30530	Tyrosine-protein kinase receptor UFO OS=Homo sapiens OX=9606 GN=AXL	1.317	Up	0.022476	AXL	98.336	6.6658	5.9	4	4	3
other | regulation of protein localization	Q9ULU4	Protein kinase C-binding protein 1 OS=Homo sapiens OX=9606 GN=ZMYND8	1.379	Up	0.0065047	ZMYND8	131.69	23.89	3.7	3	4	3
	P49913	Cathelicidin antimicrobial peptide OS=Homo sapiens OX=9606 GN=CAMP	1.34	Up	0.00111654	CAMP	19.301	21.319	30.6	7	10	7
	P02741	C-reactive protein OS=Homo sapiens OX=9606 GN=CRP	5.412	Up	3.8895e-07	CRP	25.038	7.8962	4.5	1	1	1
other | cytoskeleton organization	P02549	"Spectrin alpha chain, erythrocytic 1 OS=Homo sapiens OX=9606 GN=SPTA1"	1.315	Up	2.1125e-05	SPTA1	280.01	323.31	28.1	57	76	57
	P16452	Erythrocyte membrane protein band 4.2 OS=Homo sapiens OX=9606 GN=EPB42	1.309	Up	3.9234e-05	EPB42	77.008	104.14	19.1	12	13	11
	P55008	Allograft inflammatory factor 1 OS=Homo sapiens OX=9606 GN=AIF1	1.347	Up	1.0032e-07	AIF1	16.703	8.954	23.1	4	6	4
	Q9BW19	Kinesin-like protein KIFC1 OS=Homo sapiens OX=9606 GN=KIFC1	1.377	Up	0.0194561	KIFC1	73.747	-2	1.8	1	1	1
	P11277	"Spectrin beta chain, erythrocytic OS=Homo sapiens OX=9606 GN=SPTB"	1.326	Up	3.8768e-05	SPTB	246.47	229.78	25.9	52	77	45
	Q9UFE4	Coiled-coil domain-containing protein 39 OS=Homo sapiens OX=9606 GN=CCDC39	2.239	Up	0.000102798	CCDC39	109.9	1.7371	0.9	1	1	1
other | lipid catabolic process	O60240	Perilipin-1 OS=Homo sapiens OX=9606 GN=PLIN1	1.572	Up	0.00076446	PLIN1	55.99	64.66	20.7	8	10	8
	P04114	Apolipoprotein B-100 OS=Homo sapiens OX=9606 GN=APOB	1.417	Up	4.7205e-07	APOB	515.6	323.31	28.5	114	203	114
	P06280	Alpha-galactosidase A OS=Homo sapiens OX=9606 GN=GLA	1.529	Up	0.00030248	GLA	48.766	3.0048	2.8	1	1	1
	Q9BYV7	"Beta,beta-carotene 9',10'-oxygenase OS=Homo sapiens OX=9606 GN=BCO2"	1.397	Up	0.00027642	BCO2	65.673	75.662	19.3	9	13	9
	P05413	"Fatty acid-binding protein, heart OS=Homo sapiens OX=9606 GN=FABP3"	1.44	Up	0.0025352	FABP3	14.858	42.997	35.3	5	7	4
	P31213	3-oxo-5-alpha-steroid 4-dehydrogenase 2 OS=Homo sapiens OX=9606 GN=SRD5A2	1.706	Up	0.00030132	SRD5A2	28.393	1.7158	7.1	2	2	2
	Q6Q788	Apolipoprotein A-V OS=Homo sapiens OX=9606 GN=APOA5	1.366	Up	0.00027791	APOA5	41.212	56.909	16.9	5	5	5
	O00519	Fatty-acid amide hydrolase 1 OS=Homo sapiens OX=9606 GN=FAAH	1.419	Up	0.00060009	FAAH	63.065	37.235	10.7	5	8	5
other | benzene-containing compound metabolic process	P09488	Glutathione S-transferase Mu 1 OS=Homo sapiens OX=9606 GN=GSTM1	13.258	Up	4.1266e-07	GSTM1	25.712	111.73	47.2	12	37	2
	Q08AH1	"Acyl-coenzyme A synthetase ACSM1, mitochondrial OS=Homo sapiens OX=9606 GN=ACSM1"	1.363	Up	0.00096261	ACSM1	65.272	15.87	6.4	4	6	2
	Q63HM1	Kynurenine formamidase OS=Homo sapiens OX=9606 GN=AFMID	1.479	Up	0.000119896	AFMID	33.991	35.175	32.7	8	10	8
	P22309	UDP-glucuronosyltransferase 1-1 OS=Homo sapiens OX=9606 GN=UGT1A1	1.383	Up	0.0040392	UGT1A1	59.591	20.48	14.1	6	26	4
	P31213	3-oxo-5-alpha-steroid 4-dehydrogenase 2 OS=Homo sapiens OX=9606 GN=SRD5A2	1.706	Up	0.00030132	SRD5A2	28.393	1.7158	7.1	2	2	2
other | system development	P02549	"Spectrin alpha chain, erythrocytic 1 OS=Homo sapiens OX=9606 GN=SPTA1"	1.315	Up	2.1125e-05	SPTA1	280.01	323.31	28.1	57	76	57
	Q96NL6	Sodium channel and clathrin linker 1 OS=Homo sapiens OX=9606 GN=SCLT1	1.856	Up	0.000101572	SCLT1	80.909	1.5946	1.3	1	1	1
	Q9H799	Protein JBTS17 OS=Homo sapiens OX=9606 GN=C5orf42	1.398	Up	0.031303	C5orf42	361.74	2.9585	0.5	2	3	2
	P16452	Erythrocyte membrane protein band 4.2 OS=Homo sapiens OX=9606 GN=EPB42	1.309	Up	3.9234e-05	EPB42	77.008	104.14	19.1	12	13	11
	P04114	Apolipoprotein B-100 OS=Homo sapiens OX=9606 GN=APOB	1.417	Up	4.7205e-07	APOB	515.6	323.31	28.5	114	203	114
	P13591	Neural cell adhesion molecule 1 OS=Homo sapiens OX=9606 GN=NCAM1	1.591	Up	1.762e-06	NCAM1	94.573	28.094	9.1	7	8	7
	Q13075	Baculoviral IAP repeat-containing protein 1 OS=Homo sapiens OX=9606 GN=NAIP	1.464	Up	0.0179762	NAIP	159.58	4.2229	1.6	2	2	2
	Q9BUP0	EF-hand domain-containing protein D1 OS=Homo sapiens OX=9606 GN=EFHD1	1.66	Up	4.0334e-05	EFHD1	26.927	18.856	28.5	8	12	6
	Q9ULU4	Protein kinase C-binding protein 1 OS=Homo sapiens OX=9606 GN=ZMYND8	1.379	Up	0.0065047	ZMYND8	131.69	23.89	3.7	3	4	3
	P09601	Heme oxygenase 1 OS=Homo sapiens OX=9606 GN=HMOX1	1.309	Up	0.00046244	HMOX1	32.818	73.832	26.4	6	11	6
	P08473	Neprilysin OS=Homo sapiens OX=9606 GN=MME	1.301	Up	0.00097895	MME	85.513	22.203	11.3	8	8	8
	Q9NZD4	Alpha-hemoglobin-stabilizing protein OS=Homo sapiens OX=9606 GN=AHSP	1.349	Up	1.93641e-05	AHSP	11.84	11.659	22.5	2	4	2
	P22309	UDP-glucuronosyltransferase 1-1 OS=Homo sapiens OX=9606 GN=UGT1A1	1.383	Up	0.0040392	UGT1A1	59.591	20.48	14.1	6	26	4
	P24158	Myeloblastin OS=Homo sapiens OX=9606 GN=PRTN3	1.525	Up	0.00018293	PRTN3	27.807	2.5958	6.6	2	2	2
	P31213	3-oxo-5-alpha-steroid 4-dehydrogenase 2 OS=Homo sapiens OX=9606 GN=SRD5A2	1.706	Up	0.00030132	SRD5A2	28.393	1.7158	7.1	2	2	2
	P10253	Lysosomal alpha-glucosidase OS=Homo sapiens OX=9606 GN=GAA	1.483	Up	9.9324e-05	GAA	105.32	104.79	16.1	13	33	13
	P11277	"Spectrin beta chain, erythrocytic OS=Homo sapiens OX=9606 GN=SPTB"	1.326	Up	3.8768e-05	SPTB	246.47	229.78	25.9	52	77	45
	P04196	Histidine-rich glycoprotein OS=Homo sapiens OX=9606 GN=HRG	1.469	Up	4.2765e-05	HRG	59.578	108.42	15.8	7	13	7
	Q9UFE4	Coiled-coil domain-containing protein 39 OS=Homo sapiens OX=9606 GN=CCDC39	2.239	Up	0.000102798	CCDC39	109.9	1.7371	0.9	1	1	1
	Q6Q788	Apolipoprotein A-V OS=Homo sapiens OX=9606 GN=APOA5	1.366	Up	0.00027791	APOA5	41.212	56.909	16.9	5	5	5
	P30273	High affinity immunoglobulin epsilon receptor subunit gamma OS=Homo sapiens OX=9606 GN=FCER1G	1.358	Up	0.00026273	FCER1G	9.6674	38.746	32.6	3	4	3
	P14780	Matrix metalloproteinase-9 OS=Homo sapiens OX=9606 GN=MMP9	1.304	Up	0.00131817	MMP9	78.457	35.047	15.1	8	8	8
	P15428	15-hydroxyprostaglandin dehydrogenase [NAD(+)] OS=Homo sapiens OX=9606 GN=HPGD	1.781	Up	0.00029894	HPGD	28.977	73.116	37.6	8	19	8
	P30530	Tyrosine-protein kinase receptor UFO OS=Homo sapiens OX=9606 GN=AXL	1.317	Up	0.022476	AXL	98.336	6.6658	5.9	4	4	3
	P05186	"Alkaline phosphatase, tissue-nonspecific isozyme OS=Homo sapiens OX=9606 GN=ALPL"	1.752	Up	0.000124122	ALPL	57.304	24.128	9.4	4	5	4
	Q9ULI4	Kinesin-like protein KIF26A OS=Homo sapiens OX=9606 GN=KIF26A	1.436	Up	0.0098434	KIF26A	194.59	-2	0.4	1	1	1
	Q96JA1	Leucine-rich repeats and immunoglobulin-like domains protein 1 OS=Homo sapiens OX=9606 GN=LRIG1	1.465	Up	1.8399e-05	LRIG1	119.11	1.842	1.4	2	2	2
	P47895	Aldehyde dehydrogenase family 1 member A3 OS=Homo sapiens OX=9606 GN=ALDH1A3	1.594	Up	4.5715e-06	ALDH1A3	56.108	45.386	23.6	12	17	9
	P55290	Cadherin-13 OS=Homo sapiens OX=9606 GN=CDH13	1.332	Up	0.0076212	CDH13	78.286	24.533	9.7	5	6	5
other | regulation of postsynaptic membrane potential	P37840	Alpha-synuclein OS=Homo sapiens OX=9606 GN=SNCA	1.431	Up	0.0028602	SNCA	14.46	89.074	47.9	5	6	4
other | vesicle-mediated transport	P09917	Arachidonate 5-lipoxygenase OS=Homo sapiens OX=9606 GN=ALOX5	1.302	Up	0.030717	ALOX5	77.982	6.6217	4.6	3	3	3
	P02549	"Spectrin alpha chain, erythrocytic 1 OS=Homo sapiens OX=9606 GN=SPTA1"	1.315	Up	2.1125e-05	SPTA1	280.01	323.31	28.1	57	76	57
	P35237	Serpin B6 OS=Homo sapiens OX=9606 GN=SERPINB6	1.329	Up	6.2158e-05	SERPINB6	42.621	72.209	29.3	10	14	9
	P05164	Myeloperoxidase OS=Homo sapiens OX=9606 GN=MPO	1.306	Up	3.1557e-06	MPO	83.868	74.43	21.5	14	23	12
	O95497	Pantetheinase OS=Homo sapiens OX=9606 GN=VNN1	1.314	Up	0.0020232	VNN1	57.011	11.338	9.6	4	4	4
	P04114	Apolipoprotein B-100 OS=Homo sapiens OX=9606 GN=APOB	1.417	Up	4.7205e-07	APOB	515.6	323.31	28.5	114	203	114
	Q15485	Ficolin-2 OS=Homo sapiens OX=9606 GN=FCN2	1.669	Up	3.217e-06	FCN2	34.001	3.0226	5.1	2	3	2
	P02792	Ferritin light chain OS=Homo sapiens OX=9606 GN=FTL	1.333	Up	0.00121645	FTL	20.019	50.869	45.1	6	12	6
	P06280	Alpha-galactosidase A OS=Homo sapiens OX=9606 GN=GLA	1.529	Up	0.00030248	GLA	48.766	3.0048	2.8	1	1	1
	P55008	Allograft inflammatory factor 1 OS=Homo sapiens OX=9606 GN=AIF1	1.347	Up	1.0032e-07	AIF1	16.703	8.954	23.1	4	6	4
	P02776	Platelet factor 4 OS=Homo sapiens OX=9606 GN=PF4	1.346	Up	0.0031449	PF4	10.845	10.648	25.7	2	2	2
	P10321	"HLA class I histocompatibility antigen, Cw-7 alpha chain OS=Homo sapiens OX=9606 GN=HLA-C"	3.991	Up	4.8287e-06	HLA-C	40.648	-2	29.2	9	20	1
	P08473	Neprilysin OS=Homo sapiens OX=9606 GN=MME	1.301	Up	0.00097895	MME	85.513	22.203	11.3	8	8	8
	P49913	Cathelicidin antimicrobial peptide OS=Homo sapiens OX=9606 GN=CAMP	1.34	Up	0.00111654	CAMP	19.301	21.319	30.6	7	10	7
	P80511	Protein S100-A12 OS=Homo sapiens OX=9606 GN=S100A12	1.42	Up	0.00020279	S100A12	10.575	3.1943	16.3	2	3	2
	P02775	Platelet basic protein OS=Homo sapiens OX=9606 GN=PPBP	1.334	Up	0.00090129	PPBP	13.894	8.9343	26.6	3	3	3
	P02750	Leucine-rich alpha-2-glycoprotein OS=Homo sapiens OX=9606 GN=LRG1	1.301	Up	0.00031688	LRG1	38.177	11.731	10.7	4	5	4
	P24158	Myeloblastin OS=Homo sapiens OX=9606 GN=PRTN3	1.525	Up	0.00018293	PRTN3	27.807	2.5958	6.6	2	2	2
	A0A075B6P5	Immunoglobulin kappa variable 2-28 OS=Homo sapiens OX=9606 GN=IGKV2-28	1.811	Up	1.78981e-05	IGKV2-28	12.957	13.371	16.7	2	3	2
	P10253	Lysosomal alpha-glucosidase OS=Homo sapiens OX=9606 GN=GAA	1.483	Up	9.9324e-05	GAA	105.32	104.79	16.1	13	33	13
	P32320	Cytidine deaminase OS=Homo sapiens OX=9606 GN=CDA	1.342	Up	0.00061997	CDA	16.185	134.26	53.4	5	9	5
	P08637	Low affinity immunoglobulin gamma Fc region receptor III-A OS=Homo sapiens OX=9606 GN=FCGR3A	1.305	Up	0.0024021	FCGR3A	29.089	9.4279	10.6	3	3	3
	P11226	Mannose-binding protein C OS=Homo sapiens OX=9606 GN=MBL2	1.514	Up	3.8324e-05	MBL2	26.143	115.75	36.7	7	16	7
	P02763	Alpha-1-acid glycoprotein 1 OS=Homo sapiens OX=9606 GN=ORM1	1.384	Up	0.0039581	ORM1	23.511	105.05	40.3	7	21	5
	P11277	"Spectrin beta chain, erythrocytic OS=Homo sapiens OX=9606 GN=SPTB"	1.326	Up	3.8768e-05	SPTB	246.47	229.78	25.9	52	77	45
	P04196	Histidine-rich glycoprotein OS=Homo sapiens OX=9606 GN=HRG	1.469	Up	4.2765e-05	HRG	59.578	108.42	15.8	7	13	7
	Q9BRR9	Rho GTPase-activating protein 9 OS=Homo sapiens OX=9606 GN=ARHGAP9	1.325	Up	0.011097	ARHGAP9	83.259	1.8967	2	2	2	2
	P53634	Dipeptidyl peptidase 1 OS=Homo sapiens OX=9606 GN=CTSC	1.525	Up	1.85843e-05	CTSC	51.853	94.677	11.4	5	7	5
	P68871	Hemoglobin subunit beta OS=Homo sapiens OX=9606 GN=HBB	1.44	Up	4.5303e-06	HBB	15.998	323.31	76.9	11	372	5
	P30273	High affinity immunoglobulin epsilon receptor subunit gamma OS=Homo sapiens OX=9606 GN=FCER1G	1.358	Up	0.00026273	FCER1G	9.6674	38.746	32.6	3	4	3
	P14780	Matrix metalloproteinase-9 OS=Homo sapiens OX=9606 GN=MMP9	1.304	Up	0.00131817	MMP9	78.457	35.047	15.1	8	8	8
	P30530	Tyrosine-protein kinase receptor UFO OS=Homo sapiens OX=9606 GN=AXL	1.317	Up	0.022476	AXL	98.336	6.6658	5.9	4	4	3
	Q9ULI4	Kinesin-like protein KIF26A OS=Homo sapiens OX=9606 GN=KIF26A	1.436	Up	0.0098434	KIF26A	194.59	-2	0.4	1	1	1
	P01861	Immunoglobulin heavy constant gamma 4 OS=Homo sapiens OX=9606 GN=IGHG4	1.487	Up	0.00042432	IGHG4	35.94	33.526	35.8	8	25	4
	P37840	Alpha-synuclein OS=Homo sapiens OX=9606 GN=SNCA	1.431	Up	0.0028602	SNCA	14.46	89.074	47.9	5	6	4
	P02741	C-reactive protein OS=Homo sapiens OX=9606 GN=CRP	5.412	Up	3.8895e-07	CRP	25.038	7.8962	4.5	1	1	1
	P00738	Haptoglobin OS=Homo sapiens OX=9606 GN=HP	1.313	Up	2.1729e-05	HP	45.205	323.31	54.2	21	85	9
other | fatty acid derivative biosynthetic process	P09917	Arachidonate 5-lipoxygenase OS=Homo sapiens OX=9606 GN=ALOX5	1.302	Up	0.030717	ALOX5	77.982	6.6217	4.6	3	3	3
other | thioester metabolic process	Q08AH1	"Acyl-coenzyme A synthetase ACSM1, mitochondrial OS=Homo sapiens OX=9606 GN=ACSM1"	1.363	Up	0.00096261	ACSM1	65.272	15.87	6.4	4	6	2
	Q4G176	"Acyl-CoA synthetase family member 3, mitochondrial OS=Homo sapiens OX=9606 GN=ACSF3"	1.301	Up	4.4306e-05	ACSF3	64.129	8.6797	7.8	5	5	5
other | carbohydrate derivative catabolic process	P06280	Alpha-galactosidase A OS=Homo sapiens OX=9606 GN=GLA	1.529	Up	0.00030248	GLA	48.766	3.0048	2.8	1	1	1
	P32320	Cytidine deaminase OS=Homo sapiens OX=9606 GN=CDA	1.342	Up	0.00061997	CDA	16.185	134.26	53.4	5	9	5
other | organic substance transport	Q02161	Blood group Rh(D) polypeptide OS=Homo sapiens OX=9606 GN=RHD	1.448	Up	0.000161517	RHD	45.21	1.9484	2.2	1	1	1
	P04114	Apolipoprotein B-100 OS=Homo sapiens OX=9606 GN=APOB	1.417	Up	4.7205e-07	APOB	515.6	323.31	28.5	114	203	114
	Q9Y5J9	Mitochondrial import inner membrane translocase subunit Tim8 B OS=Homo sapiens OX=9606 GN=TIMM8B	1.358	Up	0.0021964	TIMM8B	9.3435	4.5719	22.9	2	2	2
	P00915	Carbonic anhydrase 1 OS=Homo sapiens OX=9606 GN=CA1	1.385	Up	2.345e-05	CA1	28.87	171.19	50.6	12	51	12
	Q9H1P3	Oxysterol-binding protein-related protein 2 OS=Homo sapiens OX=9606 GN=OSBPL2	1.703	Up	1.91561e-05	OSBPL2	55.201	9.2957	8.5	3	3	3
	P80511	Protein S100-A12 OS=Homo sapiens OX=9606 GN=S100A12	1.42	Up	0.00020279	S100A12	10.575	3.1943	16.3	2	3	2
	P02775	Platelet basic protein OS=Homo sapiens OX=9606 GN=PPBP	1.334	Up	0.00090129	PPBP	13.894	8.9343	26.6	3	3	3
	P05413	"Fatty acid-binding protein, heart OS=Homo sapiens OX=9606 GN=FABP3"	1.44	Up	0.0025352	FABP3	14.858	42.997	35.3	5	7	4
	P04196	Histidine-rich glycoprotein OS=Homo sapiens OX=9606 GN=HRG	1.469	Up	4.2765e-05	HRG	59.578	108.42	15.8	7	13	7
	Q99541	Perilipin-2 OS=Homo sapiens OX=9606 GN=PLIN2	1.301	Up	0.00020141	PLIN2	48.075	60.656	22.9	10	15	10
	P14598	Neutrophil cytosol factor 1 OS=Homo sapiens OX=9606 GN=NCF1	1.301	Up	0.0037962	NCF1	44.651	24.259	18.7	6	6	6
	Q6Q788	Apolipoprotein A-V OS=Homo sapiens OX=9606 GN=APOA5	1.366	Up	0.00027791	APOA5	41.212	56.909	16.9	5	5	5
	P68871	Hemoglobin subunit beta OS=Homo sapiens OX=9606 GN=HBB	1.44	Up	4.5303e-06	HBB	15.998	323.31	76.9	11	372	5
	P30273	High affinity immunoglobulin epsilon receptor subunit gamma OS=Homo sapiens OX=9606 GN=FCER1G	1.358	Up	0.00026273	FCER1G	9.6674	38.746	32.6	3	4	3
	P37840	Alpha-synuclein OS=Homo sapiens OX=9606 GN=SNCA	1.431	Up	0.0028602	SNCA	14.46	89.074	47.9	5	6	4
other | response to alcohol	P22309	UDP-glucuronosyltransferase 1-1 OS=Homo sapiens OX=9606 GN=UGT1A1	1.383	Up	0.0040392	UGT1A1	59.591	20.48	14.1	6	26	4
	P15428	15-hydroxyprostaglandin dehydrogenase [NAD(+)] OS=Homo sapiens OX=9606 GN=HPGD	1.781	Up	0.00029894	HPGD	28.977	73.116	37.6	8	19	8
other | response to selenium ion	P04114	Apolipoprotein B-100 OS=Homo sapiens OX=9606 GN=APOB	1.417	Up	4.7205e-07	APOB	515.6	323.31	28.5	114	203	114
other | establishment of organelle localization	Q9BW19	Kinesin-like protein KIFC1 OS=Homo sapiens OX=9606 GN=KIFC1	1.377	Up	0.0194561	KIFC1	73.747	-2	1.8	1	1	1
	P53634	Dipeptidyl peptidase 1 OS=Homo sapiens OX=9606 GN=CTSC	1.525	Up	1.85843e-05	CTSC	51.853	94.677	11.4	5	7	5
	P37840	Alpha-synuclein OS=Homo sapiens OX=9606 GN=SNCA	1.431	Up	0.0028602	SNCA	14.46	89.074	47.9	5	6	4
	Q9UJX2	Cell division cycle protein 23 homolog OS=Homo sapiens OX=9606 GN=CDC23	1.505	Up	0.0079764	CDC23	68.833	9.3375	6	4	4	4
other | negative regulation of metabolic process	P12544	Granzyme A OS=Homo sapiens OX=9606 GN=GZMA	1.531	Up	0.00182296	GZMA	28.999	9.1179	6.9	1	1	1
	P35237	Serpin B6 OS=Homo sapiens OX=9606 GN=SERPINB6	1.329	Up	6.2158e-05	SERPINB6	42.621	72.209	29.3	10	14	9
	Q13075	Baculoviral IAP repeat-containing protein 1 OS=Homo sapiens OX=9606 GN=NAIP	1.464	Up	0.0179762	NAIP	159.58	4.2229	1.6	2	2	2
	P06280	Alpha-galactosidase A OS=Homo sapiens OX=9606 GN=GLA	1.529	Up	0.00030248	GLA	48.766	3.0048	2.8	1	1	1
	Q9ULU4	Protein kinase C-binding protein 1 OS=Homo sapiens OX=9606 GN=ZMYND8	1.379	Up	0.0065047	ZMYND8	131.69	23.89	3.7	3	4	3
	P55008	Allograft inflammatory factor 1 OS=Homo sapiens OX=9606 GN=AIF1	1.347	Up	1.0032e-07	AIF1	16.703	8.954	23.1	4	6	4
	P02776	Platelet factor 4 OS=Homo sapiens OX=9606 GN=PF4	1.346	Up	0.0031449	PF4	10.845	10.648	25.7	2	2	2
	Q92530	Proteasome inhibitor PI31 subunit OS=Homo sapiens OX=9606 GN=PSMF1	1.376	Up	0.00028132	PSMF1	29.816	15.45	14.8	4	4	4
	P09601	Heme oxygenase 1 OS=Homo sapiens OX=9606 GN=HMOX1	1.309	Up	0.00046244	HMOX1	32.818	73.832	26.4	6	11	6
	P22309	UDP-glucuronosyltransferase 1-1 OS=Homo sapiens OX=9606 GN=UGT1A1	1.383	Up	0.0040392	UGT1A1	59.591	20.48	14.1	6	26	4
	P32320	Cytidine deaminase OS=Homo sapiens OX=9606 GN=CDA	1.342	Up	0.00061997	CDA	16.185	134.26	53.4	5	9	5
	P04196	Histidine-rich glycoprotein OS=Homo sapiens OX=9606 GN=HRG	1.469	Up	4.2765e-05	HRG	59.578	108.42	15.8	7	13	7
	P10412	Histone H1.4 OS=Homo sapiens OX=9606 GN=HIST1H1E	1.694	Up	1.88352e-05	HIST1H1E	21.865	77.045	41.1	11	36	4
	P14780	Matrix metalloproteinase-9 OS=Homo sapiens OX=9606 GN=MMP9	1.304	Up	0.00131817	MMP9	78.457	35.047	15.1	8	8	8
	P37840	Alpha-synuclein OS=Homo sapiens OX=9606 GN=SNCA	1.431	Up	0.0028602	SNCA	14.46	89.074	47.9	5	6	4
	Q9UJX2	Cell division cycle protein 23 homolog OS=Homo sapiens OX=9606 GN=CDC23	1.505	Up	0.0079764	CDC23	68.833	9.3375	6	4	4	4
	P0C0L4	Complement C4-A OS=Homo sapiens OX=9606 GN=C4A	1.907	Up	0.00029636	C4A	192.78	323.31	32.9	53	98	2
	P00738	Haptoglobin OS=Homo sapiens OX=9606 GN=HP	1.313	Up	2.1729e-05	HP	45.205	323.31	54.2	21	85	9
other | cell projection assembly	Q96NL6	Sodium channel and clathrin linker 1 OS=Homo sapiens OX=9606 GN=SCLT1	1.856	Up	0.000101572	SCLT1	80.909	1.5946	1.3	1	1	1
	Q9H799	Protein JBTS17 OS=Homo sapiens OX=9606 GN=C5orf42	1.398	Up	0.031303	C5orf42	361.74	2.9585	0.5	2	3	2
	P55008	Allograft inflammatory factor 1 OS=Homo sapiens OX=9606 GN=AIF1	1.347	Up	1.0032e-07	AIF1	16.703	8.954	23.1	4	6	4
	Q9UFE4	Coiled-coil domain-containing protein 39 OS=Homo sapiens OX=9606 GN=CCDC39	2.239	Up	0.000102798	CCDC39	109.9	1.7371	0.9	1	1	1
	P55290	Cadherin-13 OS=Homo sapiens OX=9606 GN=CDH13	1.332	Up	0.0076212	CDH13	78.286	24.533	9.7	5	6	5
other | cellular response to extracellular stimulus	P55008	Allograft inflammatory factor 1 OS=Homo sapiens OX=9606 GN=AIF1	1.347	Up	1.0032e-07	AIF1	16.703	8.954	23.1	4	6	4
	P09601	Heme oxygenase 1 OS=Homo sapiens OX=9606 GN=HMOX1	1.309	Up	0.00046244	HMOX1	32.818	73.832	26.4	6	11	6
	P35558	"Phosphoenolpyruvate carboxykinase, cytosolic [GTP] OS=Homo sapiens OX=9606 GN=PCK1"	1.654	Up	2.6875e-06	PCK1	69.194	133.22	44.7	23	53	21
	P30530	Tyrosine-protein kinase receptor UFO OS=Homo sapiens OX=9606 GN=AXL	1.317	Up	0.022476	AXL	98.336	6.6658	5.9	4	4	3
	Q9ULI4	Kinesin-like protein KIF26A OS=Homo sapiens OX=9606 GN=KIF26A	1.436	Up	0.0098434	KIF26A	194.59	-2	0.4	1	1	1
other | establishment of protein localization	P04114	Apolipoprotein B-100 OS=Homo sapiens OX=9606 GN=APOB	1.417	Up	4.7205e-07	APOB	515.6	323.31	28.5	114	203	114
	Q9Y5J9	Mitochondrial import inner membrane translocase subunit Tim8 B OS=Homo sapiens OX=9606 GN=TIMM8B	1.358	Up	0.0021964	TIMM8B	9.3435	4.5719	22.9	2	2	2
	P80511	Protein S100-A12 OS=Homo sapiens OX=9606 GN=S100A12	1.42	Up	0.00020279	S100A12	10.575	3.1943	16.3	2	3	2
	P14598	Neutrophil cytosol factor 1 OS=Homo sapiens OX=9606 GN=NCF1	1.301	Up	0.0037962	NCF1	44.651	24.259	18.7	6	6	6
other | transmembrane transport	Q02161	Blood group Rh(D) polypeptide OS=Homo sapiens OX=9606 GN=RHD	1.448	Up	0.000161517	RHD	45.21	1.9484	2.2	1	1	1
	Q9Y5J9	Mitochondrial import inner membrane translocase subunit Tim8 B OS=Homo sapiens OX=9606 GN=TIMM8B	1.358	Up	0.0021964	TIMM8B	9.3435	4.5719	22.9	2	2	2
	Q92530	Proteasome inhibitor PI31 subunit OS=Homo sapiens OX=9606 GN=PSMF1	1.376	Up	0.00028132	PSMF1	29.816	15.45	14.8	4	4	4
	P02775	Platelet basic protein OS=Homo sapiens OX=9606 GN=PPBP	1.334	Up	0.00090129	PPBP	13.894	8.9343	26.6	3	3	3
	Q5R3K3	Calcium homeostasis modulator protein 6 OS=Homo sapiens OX=9606 GN=CALHM6	1.608	Up	0.0083215	CALHM6	34.458	4.2538	9.2	3	3	3
other | response to axon injury	Q13075	Baculoviral IAP repeat-containing protein 1 OS=Homo sapiens OX=9606 GN=NAIP	1.464	Up	0.0179762	NAIP	159.58	4.2229	1.6	2	2	2
	P55008	Allograft inflammatory factor 1 OS=Homo sapiens OX=9606 GN=AIF1	1.347	Up	1.0032e-07	AIF1	16.703	8.954	23.1	4	6	4
other | chromosome organization	Q9ULU4	Protein kinase C-binding protein 1 OS=Homo sapiens OX=9606 GN=ZMYND8	1.379	Up	0.0065047	ZMYND8	131.69	23.89	3.7	3	4	3
	Q9BW19	Kinesin-like protein KIFC1 OS=Homo sapiens OX=9606 GN=KIFC1	1.377	Up	0.0194561	KIFC1	73.747	-2	1.8	1	1	1
	P10412	Histone H1.4 OS=Homo sapiens OX=9606 GN=HIST1H1E	1.694	Up	1.88352e-05	HIST1H1E	21.865	77.045	41.1	11	36	4
	Q9UJX2	Cell division cycle protein 23 homolog OS=Homo sapiens OX=9606 GN=CDC23	1.505	Up	0.0079764	CDC23	68.833	9.3375	6	4	4	4
other | ion transport	Q02161	Blood group Rh(D) polypeptide OS=Homo sapiens OX=9606 GN=RHD	1.448	Up	0.000161517	RHD	45.21	1.9484	2.2	1	1	1
	P02792	Ferritin light chain OS=Homo sapiens OX=9606 GN=FTL	1.333	Up	0.00121645	FTL	20.019	50.869	45.1	6	12	6
	Q9Y5J9	Mitochondrial import inner membrane translocase subunit Tim8 B OS=Homo sapiens OX=9606 GN=TIMM8B	1.358	Up	0.0021964	TIMM8B	9.3435	4.5719	22.9	2	2	2
	P00915	Carbonic anhydrase 1 OS=Homo sapiens OX=9606 GN=CA1	1.385	Up	2.345e-05	CA1	28.87	171.19	50.6	12	51	12
	P05413	"Fatty acid-binding protein, heart OS=Homo sapiens OX=9606 GN=FABP3"	1.44	Up	0.0025352	FABP3	14.858	42.997	35.3	5	7	4
	Q5R3K3	Calcium homeostasis modulator protein 6 OS=Homo sapiens OX=9606 GN=CALHM6	1.608	Up	0.0083215	CALHM6	34.458	4.2538	9.2	3	3	3
	Q99541	Perilipin-2 OS=Homo sapiens OX=9606 GN=PLIN2	1.301	Up	0.00020141	PLIN2	48.075	60.656	22.9	10	15	10
	Q6Q788	Apolipoprotein A-V OS=Homo sapiens OX=9606 GN=APOA5	1.366	Up	0.00027791	APOA5	41.212	56.909	16.9	5	5	5
	P68871	Hemoglobin subunit beta OS=Homo sapiens OX=9606 GN=HBB	1.44	Up	4.5303e-06	HBB	15.998	323.31	76.9	11	372	5
	P30273	High affinity immunoglobulin epsilon receptor subunit gamma OS=Homo sapiens OX=9606 GN=FCER1G	1.358	Up	0.00026273	FCER1G	9.6674	38.746	32.6	3	4	3
	P37840	Alpha-synuclein OS=Homo sapiens OX=9606 GN=SNCA	1.431	Up	0.0028602	SNCA	14.46	89.074	47.9	5	6	4
	Q687X5	Metalloreductase STEAP4 OS=Homo sapiens OX=9606 GN=STEAP4	1.362	Up	1.87067e-05	STEAP4	51.981	66.039	18.1	6	15	6
other | lipid storage	Q99541	Perilipin-2 OS=Homo sapiens OX=9606 GN=PLIN2	1.301	Up	0.00020141	PLIN2	48.075	60.656	22.9	10	15	10
other | disruption of cells of other organism	P02748	Complement component C9 OS=Homo sapiens OX=9606 GN=C9	1.332	Up	0.00040346	C9	63.173	18.217	12.7	7	9	7
	P49913	Cathelicidin antimicrobial peptide OS=Homo sapiens OX=9606 GN=CAMP	1.34	Up	0.00111654	CAMP	19.301	21.319	30.6	7	10	7
	P80511	Protein S100-A12 OS=Homo sapiens OX=9606 GN=S100A12	1.42	Up	0.00020279	S100A12	10.575	3.1943	16.3	2	3	2
	P11226	Mannose-binding protein C OS=Homo sapiens OX=9606 GN=MBL2	1.514	Up	3.8324e-05	MBL2	26.143	115.75	36.7	7	16	7
other | adaptive immune response based on somatic recombination of immune receptors built from immunoglobulin superfamily domains	P02748	Complement component C9 OS=Homo sapiens OX=9606 GN=C9	1.332	Up	0.00040346	C9	63.173	18.217	12.7	7	9	7
	P01920	"HLA class II histocompatibility antigen, DQ beta 1 chain OS=Homo sapiens OX=9606 GN=HLA-DQB1"	1.856	Up	0.00162142	HLA-DQB1	29.991	10.143	12.3	3	4	2
	A0A075B6P5	Immunoglobulin kappa variable 2-28 OS=Homo sapiens OX=9606 GN=IGKV2-28	1.811	Up	1.78981e-05	IGKV2-28	12.957	13.371	16.7	2	3	2
	P11226	Mannose-binding protein C OS=Homo sapiens OX=9606 GN=MBL2	1.514	Up	3.8324e-05	MBL2	26.143	115.75	36.7	7	16	7
	P53634	Dipeptidyl peptidase 1 OS=Homo sapiens OX=9606 GN=CTSC	1.525	Up	1.85843e-05	CTSC	51.853	94.677	11.4	5	7	5
	P30273	High affinity immunoglobulin epsilon receptor subunit gamma OS=Homo sapiens OX=9606 GN=FCER1G	1.358	Up	0.00026273	FCER1G	9.6674	38.746	32.6	3	4	3
	P01861	Immunoglobulin heavy constant gamma 4 OS=Homo sapiens OX=9606 GN=IGHG4	1.487	Up	0.00042432	IGHG4	35.94	33.526	35.8	8	25	4
	P0C0L4	Complement C4-A OS=Homo sapiens OX=9606 GN=C4A	1.907	Up	0.00029636	C4A	192.78	323.31	32.9	53	98	2
other | programmed cell death	P12544	Granzyme A OS=Homo sapiens OX=9606 GN=GZMA	1.531	Up	0.00182296	GZMA	28.999	9.1179	6.9	1	1	1
	Q96GX9	Methylthioribulose-1-phosphate dehydratase OS=Homo sapiens OX=9606 GN=APIP	1.356	Up	0.00031634	APIP	27.125	24.567	28.9	5	6	5
	Q13075	Baculoviral IAP repeat-containing protein 1 OS=Homo sapiens OX=9606 GN=NAIP	1.464	Up	0.0179762	NAIP	159.58	4.2229	1.6	2	2	2
	P09601	Heme oxygenase 1 OS=Homo sapiens OX=9606 GN=HMOX1	1.309	Up	0.00046244	HMOX1	32.818	73.832	26.4	6	11	6
	P53634	Dipeptidyl peptidase 1 OS=Homo sapiens OX=9606 GN=CTSC	1.525	Up	1.85843e-05	CTSC	51.853	94.677	11.4	5	7	5
	P14598	Neutrophil cytosol factor 1 OS=Homo sapiens OX=9606 GN=NCF1	1.301	Up	0.0037962	NCF1	44.651	24.259	18.7	6	6	6
	P37840	Alpha-synuclein OS=Homo sapiens OX=9606 GN=SNCA	1.431	Up	0.0028602	SNCA	14.46	89.074	47.9	5	6	4
other | response to decreased oxygen levels	Q92530	Proteasome inhibitor PI31 subunit OS=Homo sapiens OX=9606 GN=PSMF1	1.376	Up	0.00028132	PSMF1	29.816	15.45	14.8	4	4	4
	P09601	Heme oxygenase 1 OS=Homo sapiens OX=9606 GN=HMOX1	1.309	Up	0.00046244	HMOX1	32.818	73.832	26.4	6	11	6
	P35558	"Phosphoenolpyruvate carboxykinase, cytosolic [GTP] OS=Homo sapiens OX=9606 GN=PCK1"	1.654	Up	2.6875e-06	PCK1	69.194	133.22	44.7	23	53	21
other | positive regulation of response to stimulus	P02748	Complement component C9 OS=Homo sapiens OX=9606 GN=C9	1.332	Up	0.00040346	C9	63.173	18.217	12.7	7	9	7
	P79483	"HLA class II histocompatibility antigen, DR beta 3 chain OS=Homo sapiens OX=9606 GN=HLA-DRB3"	1.408	Up	0.0040398	HLA-DRB3	29.962	2.8769	21.1	6	7	1
	P04114	Apolipoprotein B-100 OS=Homo sapiens OX=9606 GN=APOB	1.417	Up	4.7205e-07	APOB	515.6	323.31	28.5	114	203	114
	Q15485	Ficolin-2 OS=Homo sapiens OX=9606 GN=FCN2	1.669	Up	3.217e-06	FCN2	34.001	3.0226	5.1	2	3	2
	Q13075	Baculoviral IAP repeat-containing protein 1 OS=Homo sapiens OX=9606 GN=NAIP	1.464	Up	0.0179762	NAIP	159.58	4.2229	1.6	2	2	2
	P55008	Allograft inflammatory factor 1 OS=Homo sapiens OX=9606 GN=AIF1	1.347	Up	1.0032e-07	AIF1	16.703	8.954	23.1	4	6	4
	P02776	Platelet factor 4 OS=Homo sapiens OX=9606 GN=PF4	1.346	Up	0.0031449	PF4	10.845	10.648	25.7	2	2	2
	P20039	"HLA class II histocompatibility antigen, DRB1-11 beta chain OS=Homo sapiens OX=9606 GN=HLA-DRB1"	1.864	Up	0.00113741	HLA-DRB1	30.16	21.473	19.2	6	7	1
	P01920	"HLA class II histocompatibility antigen, DQ beta 1 chain OS=Homo sapiens OX=9606 GN=HLA-DQB1"	1.856	Up	0.00162142	HLA-DQB1	29.991	10.143	12.3	3	4	2
	Q9GIY3	"HLA class II histocompatibility antigen, DRB1-14 beta chain OS=Homo sapiens OX=9606 GN=HLA-DRB1"	1.695	Up	0.00140242	HLA-DRB1	30.139	3.6588	12.4	4	5	1
	Q92530	Proteasome inhibitor PI31 subunit OS=Homo sapiens OX=9606 GN=PSMF1	1.376	Up	0.00028132	PSMF1	29.816	15.45	14.8	4	4	4
	P09601	Heme oxygenase 1 OS=Homo sapiens OX=9606 GN=HMOX1	1.309	Up	0.00046244	HMOX1	32.818	73.832	26.4	6	11	6
	P80511	Protein S100-A12 OS=Homo sapiens OX=9606 GN=S100A12	1.42	Up	0.00020279	S100A12	10.575	3.1943	16.3	2	3	2
	P02775	Platelet basic protein OS=Homo sapiens OX=9606 GN=PPBP	1.334	Up	0.00090129	PPBP	13.894	8.9343	26.6	3	3	3
	P02750	Leucine-rich alpha-2-glycoprotein OS=Homo sapiens OX=9606 GN=LRG1	1.301	Up	0.00031688	LRG1	38.177	11.731	10.7	4	5	4
	A0A075B6P5	Immunoglobulin kappa variable 2-28 OS=Homo sapiens OX=9606 GN=IGKV2-28	1.811	Up	1.78981e-05	IGKV2-28	12.957	13.371	16.7	2	3	2
	P08637	Low affinity immunoglobulin gamma Fc region receptor III-A OS=Homo sapiens OX=9606 GN=FCGR3A	1.305	Up	0.0024021	FCGR3A	29.089	9.4279	10.6	3	3	3
	P07204	Thrombomodulin OS=Homo sapiens OX=9606 GN=THBD	1.601	Up	0.00058277	THBD	60.329	6.1576	2.4	1	1	1
	P11226	Mannose-binding protein C OS=Homo sapiens OX=9606 GN=MBL2	1.514	Up	3.8324e-05	MBL2	26.143	115.75	36.7	7	16	7
	P04196	Histidine-rich glycoprotein OS=Homo sapiens OX=9606 GN=HRG	1.469	Up	4.2765e-05	HRG	59.578	108.42	15.8	7	13	7
	P53634	Dipeptidyl peptidase 1 OS=Homo sapiens OX=9606 GN=CTSC	1.525	Up	1.85843e-05	CTSC	51.853	94.677	11.4	5	7	5
	P30273	High affinity immunoglobulin epsilon receptor subunit gamma OS=Homo sapiens OX=9606 GN=FCER1G	1.358	Up	0.00026273	FCER1G	9.6674	38.746	32.6	3	4	3
	P14780	Matrix metalloproteinase-9 OS=Homo sapiens OX=9606 GN=MMP9	1.304	Up	0.00131817	MMP9	78.457	35.047	15.1	8	8	8
	P30530	Tyrosine-protein kinase receptor UFO OS=Homo sapiens OX=9606 GN=AXL	1.317	Up	0.022476	AXL	98.336	6.6658	5.9	4	4	3
	O94885	SAM and SH3 domain-containing protein 1 OS=Homo sapiens OX=9606 GN=SASH1	2.283	Up	2.1899e-06	SASH1	136.65	19.252	2.1	2	2	2
	P01861	Immunoglobulin heavy constant gamma 4 OS=Homo sapiens OX=9606 GN=IGHG4	1.487	Up	0.00042432	IGHG4	35.94	33.526	35.8	8	25	4
	P37840	Alpha-synuclein OS=Homo sapiens OX=9606 GN=SNCA	1.431	Up	0.0028602	SNCA	14.46	89.074	47.9	5	6	4
	P0C0L4	Complement C4-A OS=Homo sapiens OX=9606 GN=C4A	1.907	Up	0.00029636	C4A	192.78	323.31	32.9	53	98	2
	P55290	Cadherin-13 OS=Homo sapiens OX=9606 GN=CDH13	1.332	Up	0.0076212	CDH13	78.286	24.533	9.7	5	6	5
other | regulation of cell-substrate adhesion	P04196	Histidine-rich glycoprotein OS=Homo sapiens OX=9606 GN=HRG	1.469	Up	4.2765e-05	HRG	59.578	108.42	15.8	7	13	7
	P55290	Cadherin-13 OS=Homo sapiens OX=9606 GN=CDH13	1.332	Up	0.0076212	CDH13	78.286	24.533	9.7	5	6	5
other | neuromuscular process	P10253	Lysosomal alpha-glucosidase OS=Homo sapiens OX=9606 GN=GAA	1.483	Up	9.9324e-05	GAA	105.32	104.79	16.1	13	33	13
	P47895	Aldehyde dehydrogenase family 1 member A3 OS=Homo sapiens OX=9606 GN=ALDH1A3	1.594	Up	4.5715e-06	ALDH1A3	56.108	45.386	23.6	12	17	9
other | flavone metabolic process	P22309	UDP-glucuronosyltransferase 1-1 OS=Homo sapiens OX=9606 GN=UGT1A1	1.383	Up	0.0040392	UGT1A1	59.591	20.48	14.1	6	26	4
other | macromolecular complex remodeling	P05164	Myeloperoxidase OS=Homo sapiens OX=9606 GN=MPO	1.306	Up	3.1557e-06	MPO	83.868	74.43	21.5	14	23	12
	P04114	Apolipoprotein B-100 OS=Homo sapiens OX=9606 GN=APOB	1.417	Up	4.7205e-07	APOB	515.6	323.31	28.5	114	203	114
	Q6Q788	Apolipoprotein A-V OS=Homo sapiens OX=9606 GN=APOA5	1.366	Up	0.00027791	APOA5	41.212	56.909	16.9	5	5	5
other | negative regulation of multicellular organismal process	P19075	Tetraspanin-8 OS=Homo sapiens OX=9606 GN=TSPAN8	1.501	Up	3.9616e-05	TSPAN8	26.044	3.2514	4.2	1	2	1
	P02776	Platelet factor 4 OS=Homo sapiens OX=9606 GN=PF4	1.346	Up	0.0031449	PF4	10.845	10.648	25.7	2	2	2
	P09601	Heme oxygenase 1 OS=Homo sapiens OX=9606 GN=HMOX1	1.309	Up	0.00046244	HMOX1	32.818	73.832	26.4	6	11	6
	P07204	Thrombomodulin OS=Homo sapiens OX=9606 GN=THBD	1.601	Up	0.00058277	THBD	60.329	6.1576	2.4	1	1	1
	P02763	Alpha-1-acid glycoprotein 1 OS=Homo sapiens OX=9606 GN=ORM1	1.384	Up	0.0039581	ORM1	23.511	105.05	40.3	7	21	5
	P04196	Histidine-rich glycoprotein OS=Homo sapiens OX=9606 GN=HRG	1.469	Up	4.2765e-05	HRG	59.578	108.42	15.8	7	13	7
	P30530	Tyrosine-protein kinase receptor UFO OS=Homo sapiens OX=9606 GN=AXL	1.317	Up	0.022476	AXL	98.336	6.6658	5.9	4	4	3
other | regulation of tissue remodeling	P04196	Histidine-rich glycoprotein OS=Homo sapiens OX=9606 GN=HRG	1.469	Up	4.2765e-05	HRG	59.578	108.42	15.8	7	13	7
other | synaptic vesicle cycle	P37840	Alpha-synuclein OS=Homo sapiens OX=9606 GN=SNCA	1.431	Up	0.0028602	SNCA	14.46	89.074	47.9	5	6	4
other | chromosome localization	Q9BW19	Kinesin-like protein KIFC1 OS=Homo sapiens OX=9606 GN=KIFC1	1.377	Up	0.0194561	KIFC1	73.747	-2	1.8	1	1	1
	Q9UJX2	Cell division cycle protein 23 homolog OS=Homo sapiens OX=9606 GN=CDC23	1.505	Up	0.0079764	CDC23	68.833	9.3375	6	4	4	4
other | regulation of cell communication	Q96GX9	Methylthioribulose-1-phosphate dehydratase OS=Homo sapiens OX=9606 GN=APIP	1.356	Up	0.00031634	APIP	27.125	24.567	28.9	5	6	5
	O95497	Pantetheinase OS=Homo sapiens OX=9606 GN=VNN1	1.314	Up	0.0020232	VNN1	57.011	11.338	9.6	4	4	4
	Q13075	Baculoviral IAP repeat-containing protein 1 OS=Homo sapiens OX=9606 GN=NAIP	1.464	Up	0.0179762	NAIP	159.58	4.2229	1.6	2	2	2
	Q9ULU4	Protein kinase C-binding protein 1 OS=Homo sapiens OX=9606 GN=ZMYND8	1.379	Up	0.0065047	ZMYND8	131.69	23.89	3.7	3	4	3
	P02776	Platelet factor 4 OS=Homo sapiens OX=9606 GN=PF4	1.346	Up	0.0031449	PF4	10.845	10.648	25.7	2	2	2
	Q92530	Proteasome inhibitor PI31 subunit OS=Homo sapiens OX=9606 GN=PSMF1	1.376	Up	0.00028132	PSMF1	29.816	15.45	14.8	4	4	4
	P09601	Heme oxygenase 1 OS=Homo sapiens OX=9606 GN=HMOX1	1.309	Up	0.00046244	HMOX1	32.818	73.832	26.4	6	11	6
	P80511	Protein S100-A12 OS=Homo sapiens OX=9606 GN=S100A12	1.42	Up	0.00020279	S100A12	10.575	3.1943	16.3	2	3	2
	P02750	Leucine-rich alpha-2-glycoprotein OS=Homo sapiens OX=9606 GN=LRG1	1.301	Up	0.00031688	LRG1	38.177	11.731	10.7	4	5	4
	P04196	Histidine-rich glycoprotein OS=Homo sapiens OX=9606 GN=HRG	1.469	Up	4.2765e-05	HRG	59.578	108.42	15.8	7	13	7
	Q9BRR9	Rho GTPase-activating protein 9 OS=Homo sapiens OX=9606 GN=ARHGAP9	1.325	Up	0.011097	ARHGAP9	83.259	1.8967	2	2	2	2
	P53634	Dipeptidyl peptidase 1 OS=Homo sapiens OX=9606 GN=CTSC	1.525	Up	1.85843e-05	CTSC	51.853	94.677	11.4	5	7	5
	P14780	Matrix metalloproteinase-9 OS=Homo sapiens OX=9606 GN=MMP9	1.304	Up	0.00131817	MMP9	78.457	35.047	15.1	8	8	8
	P30530	Tyrosine-protein kinase receptor UFO OS=Homo sapiens OX=9606 GN=AXL	1.317	Up	0.022476	AXL	98.336	6.6658	5.9	4	4	3
	Q9ULI4	Kinesin-like protein KIF26A OS=Homo sapiens OX=9606 GN=KIF26A	1.436	Up	0.0098434	KIF26A	194.59	-2	0.4	1	1	1
	O94885	SAM and SH3 domain-containing protein 1 OS=Homo sapiens OX=9606 GN=SASH1	2.283	Up	2.1899e-06	SASH1	136.65	19.252	2.1	2	2	2
	Q86VW2	Rho guanine nucleotide exchange factor 25 OS=Homo sapiens OX=9606 GN=ARHGEF25	3.246	Up	1.2961e-06	ARHGEF25	63.842	1.7039	1.7	1	1	1
	P37840	Alpha-synuclein OS=Homo sapiens OX=9606 GN=SNCA	1.431	Up	0.0028602	SNCA	14.46	89.074	47.9	5	6	4
	P55290	Cadherin-13 OS=Homo sapiens OX=9606 GN=CDH13	1.332	Up	0.0076212	CDH13	78.286	24.533	9.7	5	6	5
other | lipoprotein localization	P04114	Apolipoprotein B-100 OS=Homo sapiens OX=9606 GN=APOB	1.417	Up	4.7205e-07	APOB	515.6	323.31	28.5	114	203	114
other | molting cycle process	Q96JA1	Leucine-rich repeats and immunoglobulin-like domains protein 1 OS=Homo sapiens OX=9606 GN=LRIG1	1.465	Up	1.8399e-05	LRIG1	119.11	1.842	1.4	2	2	2
other | ribonucleoprotein complex subunit organization	Q969S9	"Ribosome-releasing factor 2, mitochondrial OS=Homo sapiens OX=9606 GN=GFM2"	1.349	Up	0.024164	GFM2	86.6	3.6593	2.2	1	1	1
	P62304	Small nuclear ribonucleoprotein E OS=Homo sapiens OX=9606 GN=SNRPE	1.35	Up	0.0071753	SNRPE	10.803	2.2448	13	1	1	1
other | organic cyclic compound catabolic process	P17735	Tyrosine aminotransferase OS=Homo sapiens OX=9606 GN=TAT	1.304	Up	0.00040409	TAT	50.399	110.76	44.3	17	25	17
	Q63HM1	Kynurenine formamidase OS=Homo sapiens OX=9606 GN=AFMID	1.479	Up	0.000119896	AFMID	33.991	35.175	32.7	8	10	8
	P09601	Heme oxygenase 1 OS=Homo sapiens OX=9606 GN=HMOX1	1.309	Up	0.00046244	HMOX1	32.818	73.832	26.4	6	11	6
	P22309	UDP-glucuronosyltransferase 1-1 OS=Homo sapiens OX=9606 GN=UGT1A1	1.383	Up	0.0040392	UGT1A1	59.591	20.48	14.1	6	26	4
	O43708	Maleylacetoacetate isomerase OS=Homo sapiens OX=9606 GN=GSTZ1	1.301	Up	4.8519e-06	GSTZ1	24.212	30.549	17.6	4	11	4
	P31213	3-oxo-5-alpha-steroid 4-dehydrogenase 2 OS=Homo sapiens OX=9606 GN=SRD5A2	1.706	Up	0.00030132	SRD5A2	28.393	1.7158	7.1	2	2	2
	P32320	Cytidine deaminase OS=Homo sapiens OX=9606 GN=CDA	1.342	Up	0.00061997	CDA	16.185	134.26	53.4	5	9	5
other | parturition	P15428	15-hydroxyprostaglandin dehydrogenase [NAD(+)] OS=Homo sapiens OX=9606 GN=HPGD	1.781	Up	0.00029894	HPGD	28.977	73.116	37.6	8	19	8
other | vacuole organization	P10253	Lysosomal alpha-glucosidase OS=Homo sapiens OX=9606 GN=GAA	1.483	Up	9.9324e-05	GAA	105.32	104.79	16.1	13	33	13
other | cellular response to oxidative stress	P05164	Myeloperoxidase OS=Homo sapiens OX=9606 GN=MPO	1.306	Up	3.1557e-06	MPO	83.868	74.43	21.5	14	23	12
	P55008	Allograft inflammatory factor 1 OS=Homo sapiens OX=9606 GN=AIF1	1.347	Up	1.0032e-07	AIF1	16.703	8.954	23.1	4	6	4
	P09601	Heme oxygenase 1 OS=Homo sapiens OX=9606 GN=HMOX1	1.309	Up	0.00046244	HMOX1	32.818	73.832	26.4	6	11	6
	P30530	Tyrosine-protein kinase receptor UFO OS=Homo sapiens OX=9606 GN=AXL	1.317	Up	0.022476	AXL	98.336	6.6658	5.9	4	4	3
	P37840	Alpha-synuclein OS=Homo sapiens OX=9606 GN=SNCA	1.431	Up	0.0028602	SNCA	14.46	89.074	47.9	5	6	4
other | regulation of immune effector process	P02748	Complement component C9 OS=Homo sapiens OX=9606 GN=C9	1.332	Up	0.00040346	C9	63.173	18.217	12.7	7	9	7
	P09601	Heme oxygenase 1 OS=Homo sapiens OX=9606 GN=HMOX1	1.309	Up	0.00046244	HMOX1	32.818	73.832	26.4	6	11	6
	P30273	High affinity immunoglobulin epsilon receptor subunit gamma OS=Homo sapiens OX=9606 GN=FCER1G	1.358	Up	0.00026273	FCER1G	9.6674	38.746	32.6	3	4	3
	P0C0L4	Complement C4-A OS=Homo sapiens OX=9606 GN=C4A	1.907	Up	0.00029636	C4A	192.78	323.31	32.9	53	98	2
other | tube development	Q9UFE4	Coiled-coil domain-containing protein 39 OS=Homo sapiens OX=9606 GN=CCDC39	2.239	Up	0.000102798	CCDC39	109.9	1.7371	0.9	1	1	1
other | epithelium development	Q9H799	Protein JBTS17 OS=Homo sapiens OX=9606 GN=C5orf42	1.398	Up	0.031303	C5orf42	361.74	2.9585	0.5	2	3	2
	Q9UFE4	Coiled-coil domain-containing protein 39 OS=Homo sapiens OX=9606 GN=CCDC39	2.239	Up	0.000102798	CCDC39	109.9	1.7371	0.9	1	1	1
	P09210	Glutathione S-transferase A2 OS=Homo sapiens OX=9606 GN=GSTA2	1.422	Up	0.0130586	GSTA2	25.664	72.706	40.1	10	106	1
	Q9BYE9	Cadherin-related family member 2 OS=Homo sapiens OX=9606 GN=CDHR2	1.322	Up	0.0060983	CDHR2	141.54	7.7691	2.1	2	2	2
	P47895	Aldehyde dehydrogenase family 1 member A3 OS=Homo sapiens OX=9606 GN=ALDH1A3	1.594	Up	4.5715e-06	ALDH1A3	56.108	45.386	23.6	12	17	9
other | hormone metabolic process	Q9BYV7	"Beta,beta-carotene 9',10'-oxygenase OS=Homo sapiens OX=9606 GN=BCO2"	1.397	Up	0.00027642	BCO2	65.673	75.662	19.3	9	13	9
	P08473	Neprilysin OS=Homo sapiens OX=9606 GN=MME	1.301	Up	0.00097895	MME	85.513	22.203	11.3	8	8	8
	P22309	UDP-glucuronosyltransferase 1-1 OS=Homo sapiens OX=9606 GN=UGT1A1	1.383	Up	0.0040392	UGT1A1	59.591	20.48	14.1	6	26	4
	P31213	3-oxo-5-alpha-steroid 4-dehydrogenase 2 OS=Homo sapiens OX=9606 GN=SRD5A2	1.706	Up	0.00030132	SRD5A2	28.393	1.7158	7.1	2	2	2
	P47895	Aldehyde dehydrogenase family 1 member A3 OS=Homo sapiens OX=9606 GN=ALDH1A3	1.594	Up	4.5715e-06	ALDH1A3	56.108	45.386	23.6	12	17	9
other | sensory perception	P35237	Serpin B6 OS=Homo sapiens OX=9606 GN=SERPINB6	1.329	Up	6.2158e-05	SERPINB6	42.621	72.209	29.3	10	14	9
	Q9Y5J9	Mitochondrial import inner membrane translocase subunit Tim8 B OS=Homo sapiens OX=9606 GN=TIMM8B	1.358	Up	0.0021964	TIMM8B	9.3435	4.5719	22.9	2	2	2
	P08473	Neprilysin OS=Homo sapiens OX=9606 GN=MME	1.301	Up	0.00097895	MME	85.513	22.203	11.3	8	8	8
	Q96JA1	Leucine-rich repeats and immunoglobulin-like domains protein 1 OS=Homo sapiens OX=9606 GN=LRIG1	1.465	Up	1.8399e-05	LRIG1	119.11	1.842	1.4	2	2	2
other | protein complex subunit organization	P02748	Complement component C9 OS=Homo sapiens OX=9606 GN=C9	1.332	Up	0.00040346	C9	63.173	18.217	12.7	7	9	7
	Q96GX9	Methylthioribulose-1-phosphate dehydratase OS=Homo sapiens OX=9606 GN=APIP	1.356	Up	0.00031634	APIP	27.125	24.567	28.9	5	6	5
	P55008	Allograft inflammatory factor 1 OS=Homo sapiens OX=9606 GN=AIF1	1.347	Up	1.0032e-07	AIF1	16.703	8.954	23.1	4	6	4
	Q969S9	"Ribosome-releasing factor 2, mitochondrial OS=Homo sapiens OX=9606 GN=GFM2"	1.349	Up	0.024164	GFM2	86.6	3.6593	2.2	1	1	1
	P09601	Heme oxygenase 1 OS=Homo sapiens OX=9606 GN=HMOX1	1.309	Up	0.00046244	HMOX1	32.818	73.832	26.4	6	11	6
	P32320	Cytidine deaminase OS=Homo sapiens OX=9606 GN=CDA	1.342	Up	0.00061997	CDA	16.185	134.26	53.4	5	9	5
	Q9UFE4	Coiled-coil domain-containing protein 39 OS=Homo sapiens OX=9606 GN=CCDC39	2.239	Up	0.000102798	CCDC39	109.9	1.7371	0.9	1	1	1
	P53634	Dipeptidyl peptidase 1 OS=Homo sapiens OX=9606 GN=CTSC	1.525	Up	1.85843e-05	CTSC	51.853	94.677	11.4	5	7	5
	P14598	Neutrophil cytosol factor 1 OS=Homo sapiens OX=9606 GN=NCF1	1.301	Up	0.0037962	NCF1	44.651	24.259	18.7	6	6	6
	P68871	Hemoglobin subunit beta OS=Homo sapiens OX=9606 GN=HBB	1.44	Up	4.5303e-06	HBB	15.998	323.31	76.9	11	372	5
	P47895	Aldehyde dehydrogenase family 1 member A3 OS=Homo sapiens OX=9606 GN=ALDH1A3	1.594	Up	4.5715e-06	ALDH1A3	56.108	45.386	23.6	12	17	9
	P56556	NADH dehydrogenase [ubiquinone] 1 alpha subcomplex subunit 6 OS=Homo sapiens OX=9606 GN=NDUFA6	1.431	Up	5.7039e-05	NDUFA6	17.871	9.1849	12.3	2	3	2
other | cellular homeostasis	P02792	Ferritin light chain OS=Homo sapiens OX=9606 GN=FTL	1.333	Up	0.00121645	FTL	20.019	50.869	45.1	6	12	6
	P09601	Heme oxygenase 1 OS=Homo sapiens OX=9606 GN=HMOX1	1.309	Up	0.00046244	HMOX1	32.818	73.832	26.4	6	11	6
	P10253	Lysosomal alpha-glucosidase OS=Homo sapiens OX=9606 GN=GAA	1.483	Up	9.9324e-05	GAA	105.32	104.79	16.1	13	33	13
	P02795	Metallothionein-2 OS=Homo sapiens OX=9606 GN=MT2A	1.364	Up	0.00050054	MT2A	6.0422	30.947	83.6	5	17	1
	P14598	Neutrophil cytosol factor 1 OS=Homo sapiens OX=9606 GN=NCF1	1.301	Up	0.0037962	NCF1	44.651	24.259	18.7	6	6	6
other | cellular amide metabolic process	Q03013	Glutathione S-transferase Mu 4 OS=Homo sapiens OX=9606 GN=GSTM4	11.968	Up	1.7005e-06	GSTM4	25.561	26.39	41.7	10	32	2
	P09488	Glutathione S-transferase Mu 1 OS=Homo sapiens OX=9606 GN=GSTM1	13.258	Up	4.1266e-07	GSTM1	25.712	111.73	47.2	12	37	2
	P30711	Glutathione S-transferase theta-1 OS=Homo sapiens OX=9606 GN=GSTT1	2.087	Up	2.5736e-06	GSTT1	27.335	58.967	22.1	5	11	5
	O95497	Pantetheinase OS=Homo sapiens OX=9606 GN=VNN1	1.314	Up	0.0020232	VNN1	57.011	11.338	9.6	4	4	4
	P06280	Alpha-galactosidase A OS=Homo sapiens OX=9606 GN=GLA	1.529	Up	0.00030248	GLA	48.766	3.0048	2.8	1	1	1
	Q969S9	"Ribosome-releasing factor 2, mitochondrial OS=Homo sapiens OX=9606 GN=GFM2"	1.349	Up	0.024164	GFM2	86.6	3.6593	2.2	1	1	1
	P08473	Neprilysin OS=Homo sapiens OX=9606 GN=MME	1.301	Up	0.00097895	MME	85.513	22.203	11.3	8	8	8
	O43708	Maleylacetoacetate isomerase OS=Homo sapiens OX=9606 GN=GSTZ1	1.301	Up	4.8519e-06	GSTZ1	24.212	30.549	17.6	4	11	4
	Q9UBS0	Ribosomal protein S6 kinase beta-2 OS=Homo sapiens OX=9606 GN=RPS6KB2	1.303	Up	9.7617e-05	RPS6KB2	53.455	9.9396	4.4	2	2	1
	P09210	Glutathione S-transferase A2 OS=Homo sapiens OX=9606 GN=GSTA2	1.422	Up	0.0130586	GSTA2	25.664	72.706	40.1	10	106	1
other | antigen processing and presentation of peptide antigen via MHC class II	P79483	"HLA class II histocompatibility antigen, DR beta 3 chain OS=Homo sapiens OX=9606 GN=HLA-DRB3"	1.408	Up	0.0040398	HLA-DRB3	29.962	2.8769	21.1	6	7	1
	P20039	"HLA class II histocompatibility antigen, DRB1-11 beta chain OS=Homo sapiens OX=9606 GN=HLA-DRB1"	1.864	Up	0.00113741	HLA-DRB1	30.16	21.473	19.2	6	7	1
	P01920	"HLA class II histocompatibility antigen, DQ beta 1 chain OS=Homo sapiens OX=9606 GN=HLA-DQB1"	1.856	Up	0.00162142	HLA-DQB1	29.991	10.143	12.3	3	4	2
	Q9GIY3	"HLA class II histocompatibility antigen, DRB1-14 beta chain OS=Homo sapiens OX=9606 GN=HLA-DRB1"	1.695	Up	0.00140242	HLA-DRB1	30.139	3.6588	12.4	4	5	1
	P30273	High affinity immunoglobulin epsilon receptor subunit gamma OS=Homo sapiens OX=9606 GN=FCER1G	1.358	Up	0.00026273	FCER1G	9.6674	38.746	32.6	3	4	3
	Q9ULI4	Kinesin-like protein KIF26A OS=Homo sapiens OX=9606 GN=KIF26A	1.436	Up	0.0098434	KIF26A	194.59	-2	0.4	1	1	1
other | negative regulation of immune system process	P02776	Platelet factor 4 OS=Homo sapiens OX=9606 GN=PF4	1.346	Up	0.0031449	PF4	10.845	10.648	25.7	2	2	2
	P09601	Heme oxygenase 1 OS=Homo sapiens OX=9606 GN=HMOX1	1.309	Up	0.00046244	HMOX1	32.818	73.832	26.4	6	11	6
	P30273	High affinity immunoglobulin epsilon receptor subunit gamma OS=Homo sapiens OX=9606 GN=FCER1G	1.358	Up	0.00026273	FCER1G	9.6674	38.746	32.6	3	4	3
	P30530	Tyrosine-protein kinase receptor UFO OS=Homo sapiens OX=9606 GN=AXL	1.317	Up	0.022476	AXL	98.336	6.6658	5.9	4	4	3
other | single-organism organelle organization	P02549	"Spectrin alpha chain, erythrocytic 1 OS=Homo sapiens OX=9606 GN=SPTA1"	1.315	Up	2.1125e-05	SPTA1	280.01	323.31	28.1	57	76	57
	Q96NL6	Sodium channel and clathrin linker 1 OS=Homo sapiens OX=9606 GN=SCLT1	1.856	Up	0.000101572	SCLT1	80.909	1.5946	1.3	1	1	1
	Q9H799	Protein JBTS17 OS=Homo sapiens OX=9606 GN=C5orf42	1.398	Up	0.031303	C5orf42	361.74	2.9585	0.5	2	3	2
	P55008	Allograft inflammatory factor 1 OS=Homo sapiens OX=9606 GN=AIF1	1.347	Up	1.0032e-07	AIF1	16.703	8.954	23.1	4	6	4
	Q969S9	"Ribosome-releasing factor 2, mitochondrial OS=Homo sapiens OX=9606 GN=GFM2"	1.349	Up	0.024164	GFM2	86.6	3.6593	2.2	1	1	1
	Q9BW19	Kinesin-like protein KIFC1 OS=Homo sapiens OX=9606 GN=KIFC1	1.377	Up	0.0194561	KIFC1	73.747	-2	1.8	1	1	1
	Q9UFE4	Coiled-coil domain-containing protein 39 OS=Homo sapiens OX=9606 GN=CCDC39	2.239	Up	0.000102798	CCDC39	109.9	1.7371	0.9	1	1	1
	P37840	Alpha-synuclein OS=Homo sapiens OX=9606 GN=SNCA	1.431	Up	0.0028602	SNCA	14.46	89.074	47.9	5	6	4
	Q9UJX2	Cell division cycle protein 23 homolog OS=Homo sapiens OX=9606 GN=CDC23	1.505	Up	0.0079764	CDC23	68.833	9.3375	6	4	4	4
other | regulation of cell activation	P02549	"Spectrin alpha chain, erythrocytic 1 OS=Homo sapiens OX=9606 GN=SPTA1"	1.315	Up	2.1125e-05	SPTA1	280.01	323.31	28.1	57	76	57
	P79483	"HLA class II histocompatibility antigen, DR beta 3 chain OS=Homo sapiens OX=9606 GN=HLA-DRB3"	1.408	Up	0.0040398	HLA-DRB3	29.962	2.8769	21.1	6	7	1
	O95497	Pantetheinase OS=Homo sapiens OX=9606 GN=VNN1	1.314	Up	0.0020232	VNN1	57.011	11.338	9.6	4	4	4
	P55008	Allograft inflammatory factor 1 OS=Homo sapiens OX=9606 GN=AIF1	1.347	Up	1.0032e-07	AIF1	16.703	8.954	23.1	4	6	4
	P20039	"HLA class II histocompatibility antigen, DRB1-11 beta chain OS=Homo sapiens OX=9606 GN=HLA-DRB1"	1.864	Up	0.00113741	HLA-DRB1	30.16	21.473	19.2	6	7	1
	P01920	"HLA class II histocompatibility antigen, DQ beta 1 chain OS=Homo sapiens OX=9606 GN=HLA-DQB1"	1.856	Up	0.00162142	HLA-DQB1	29.991	10.143	12.3	3	4	2
	Q9GIY3	"HLA class II histocompatibility antigen, DRB1-14 beta chain OS=Homo sapiens OX=9606 GN=HLA-DRB1"	1.695	Up	0.00140242	HLA-DRB1	30.139	3.6588	12.4	4	5	1
	P09601	Heme oxygenase 1 OS=Homo sapiens OX=9606 GN=HMOX1	1.309	Up	0.00046244	HMOX1	32.818	73.832	26.4	6	11	6
	P07204	Thrombomodulin OS=Homo sapiens OX=9606 GN=THBD	1.601	Up	0.00058277	THBD	60.329	6.1576	2.4	1	1	1
	P04196	Histidine-rich glycoprotein OS=Homo sapiens OX=9606 GN=HRG	1.469	Up	4.2765e-05	HRG	59.578	108.42	15.8	7	13	7
	P30273	High affinity immunoglobulin epsilon receptor subunit gamma OS=Homo sapiens OX=9606 GN=FCER1G	1.358	Up	0.00026273	FCER1G	9.6674	38.746	32.6	3	4	3
	P30530	Tyrosine-protein kinase receptor UFO OS=Homo sapiens OX=9606 GN=AXL	1.317	Up	0.022476	AXL	98.336	6.6658	5.9	4	4	3
	P01861	Immunoglobulin heavy constant gamma 4 OS=Homo sapiens OX=9606 GN=IGHG4	1.487	Up	0.00042432	IGHG4	35.94	33.526	35.8	8	25	4
	P37840	Alpha-synuclein OS=Homo sapiens OX=9606 GN=SNCA	1.431	Up	0.0028602	SNCA	14.46	89.074	47.9	5	6	4
other | cellular response to nitrogen compound	P55008	Allograft inflammatory factor 1 OS=Homo sapiens OX=9606 GN=AIF1	1.347	Up	1.0032e-07	AIF1	16.703	8.954	23.1	4	6	4
	P35558	"Phosphoenolpyruvate carboxykinase, cytosolic [GTP] OS=Homo sapiens OX=9606 GN=PCK1"	1.654	Up	2.6875e-06	PCK1	69.194	133.22	44.7	23	53	21
	P37840	Alpha-synuclein OS=Homo sapiens OX=9606 GN=SNCA	1.431	Up	0.0028602	SNCA	14.46	89.074	47.9	5	6	4
other | negative regulation of binding	P12544	Granzyme A OS=Homo sapiens OX=9606 GN=GZMA	1.531	Up	0.00182296	GZMA	28.999	9.1179	6.9	1	1	1
	P09601	Heme oxygenase 1 OS=Homo sapiens OX=9606 GN=HMOX1	1.309	Up	0.00046244	HMOX1	32.818	73.832	26.4	6	11	6
other | energy derivation by oxidation of organic compounds	Q08AH1	"Acyl-coenzyme A synthetase ACSM1, mitochondrial OS=Homo sapiens OX=9606 GN=ACSM1"	1.363	Up	0.00096261	ACSM1	65.272	15.87	6.4	4	6	2
	P10253	Lysosomal alpha-glucosidase OS=Homo sapiens OX=9606 GN=GAA	1.483	Up	9.9324e-05	GAA	105.32	104.79	16.1	13	33	13
	P37840	Alpha-synuclein OS=Homo sapiens OX=9606 GN=SNCA	1.431	Up	0.0028602	SNCA	14.46	89.074	47.9	5	6	4
	P56556	NADH dehydrogenase [ubiquinone] 1 alpha subcomplex subunit 6 OS=Homo sapiens OX=9606 GN=NDUFA6	1.431	Up	5.7039e-05	NDUFA6	17.871	9.1849	12.3	2	3	2
other | tetrapyrrole metabolic process	P02549	"Spectrin alpha chain, erythrocytic 1 OS=Homo sapiens OX=9606 GN=SPTA1"	1.315	Up	2.1125e-05	SPTA1	280.01	323.31	28.1	57	76	57
	P09601	Heme oxygenase 1 OS=Homo sapiens OX=9606 GN=HMOX1	1.309	Up	0.00046244	HMOX1	32.818	73.832	26.4	6	11	6
	P22309	UDP-glucuronosyltransferase 1-1 OS=Homo sapiens OX=9606 GN=UGT1A1	1.383	Up	0.0040392	UGT1A1	59.591	20.48	14.1	6	26	4
other | cellular response to inorganic substance	P04732	Metallothionein-1E OS=Homo sapiens OX=9606 GN=MT1E	1.4	Up	0.0040647	MT1E	6.0142	9.1944	67.2	4	16	1
	P09601	Heme oxygenase 1 OS=Homo sapiens OX=9606 GN=HMOX1	1.309	Up	0.00046244	HMOX1	32.818	73.832	26.4	6	11	6
	P02795	Metallothionein-2 OS=Homo sapiens OX=9606 GN=MT2A	1.364	Up	0.00050054	MT2A	6.0422	30.947	83.6	5	17	1
	P37840	Alpha-synuclein OS=Homo sapiens OX=9606 GN=SNCA	1.431	Up	0.0028602	SNCA	14.46	89.074	47.9	5	6	4
other | glycosyl compound metabolic process	P07738	Bisphosphoglycerate mutase OS=Homo sapiens OX=9606 GN=BPGM	1.419	Up	1.64331e-05	BPGM	30.005	75.171	34.4	7	10	7
	P06280	Alpha-galactosidase A OS=Homo sapiens OX=9606 GN=GLA	1.529	Up	0.00030248	GLA	48.766	3.0048	2.8	1	1	1
	P32320	Cytidine deaminase OS=Homo sapiens OX=9606 GN=CDA	1.342	Up	0.00061997	CDA	16.185	134.26	53.4	5	9	5
	P37840	Alpha-synuclein OS=Homo sapiens OX=9606 GN=SNCA	1.431	Up	0.0028602	SNCA	14.46	89.074	47.9	5	6	4
	P56556	NADH dehydrogenase [ubiquinone] 1 alpha subcomplex subunit 6 OS=Homo sapiens OX=9606 GN=NDUFA6	1.431	Up	5.7039e-05	NDUFA6	17.871	9.1849	12.3	2	3	2
other | organic acid metabolic process	Q8TD30	Alanine aminotransferase 2 OS=Homo sapiens OX=9606 GN=GPT2	1.381	Up	0.0110225	GPT2	57.903	11.326	20.1	8	13	6
	P09917	Arachidonate 5-lipoxygenase OS=Homo sapiens OX=9606 GN=ALOX5	1.302	Up	0.030717	ALOX5	77.982	6.6217	4.6	3	3	3
	Q96GX9	Methylthioribulose-1-phosphate dehydratase OS=Homo sapiens OX=9606 GN=APIP	1.356	Up	0.00031634	APIP	27.125	24.567	28.9	5	6	5
	P05164	Myeloperoxidase OS=Homo sapiens OX=9606 GN=MPO	1.306	Up	3.1557e-06	MPO	83.868	74.43	21.5	14	23	12
	O95497	Pantetheinase OS=Homo sapiens OX=9606 GN=VNN1	1.314	Up	0.0020232	VNN1	57.011	11.338	9.6	4	4	4
	P17735	Tyrosine aminotransferase OS=Homo sapiens OX=9606 GN=TAT	1.304	Up	0.00040409	TAT	50.399	110.76	44.3	17	25	17
	Q08AH1	"Acyl-coenzyme A synthetase ACSM1, mitochondrial OS=Homo sapiens OX=9606 GN=ACSM1"	1.363	Up	0.00096261	ACSM1	65.272	15.87	6.4	4	6	2
	Q63HM1	Kynurenine formamidase OS=Homo sapiens OX=9606 GN=AFMID	1.479	Up	0.000119896	AFMID	33.991	35.175	32.7	8	10	8
	P07738	Bisphosphoglycerate mutase OS=Homo sapiens OX=9606 GN=BPGM	1.419	Up	1.64331e-05	BPGM	30.005	75.171	34.4	7	10	7
	Q15165	Serum paraoxonase/arylesterase 2 OS=Homo sapiens OX=9606 GN=PON2	1.375	Up	0.00017867	PON2	39.38	78.667	19.5	5	10	5
	Q9NYQ3	Hydroxyacid oxidase 2 OS=Homo sapiens OX=9606 GN=HAO2	1.504	Up	1.98369e-05	HAO2	38.838	17.603	17.4	7	8	6
	Q9BYV7	"Beta,beta-carotene 9',10'-oxygenase OS=Homo sapiens OX=9606 GN=BCO2"	1.397	Up	0.00027642	BCO2	65.673	75.662	19.3	9	13	9
	Q9H1P3	Oxysterol-binding protein-related protein 2 OS=Homo sapiens OX=9606 GN=OSBPL2	1.703	Up	1.91561e-05	OSBPL2	55.201	9.2957	8.5	3	3	3
	P12955	Xaa-Pro dipeptidase OS=Homo sapiens OX=9606 GN=PEPD	1.305	Up	0.00193755	PEPD	54.548	111.85	21.3	10	17	10
	P22309	UDP-glucuronosyltransferase 1-1 OS=Homo sapiens OX=9606 GN=UGT1A1	1.383	Up	0.0040392	UGT1A1	59.591	20.48	14.1	6	26	4
	P05413	"Fatty acid-binding protein, heart OS=Homo sapiens OX=9606 GN=FABP3"	1.44	Up	0.0025352	FABP3	14.858	42.997	35.3	5	7	4
	O43708	Maleylacetoacetate isomerase OS=Homo sapiens OX=9606 GN=GSTZ1	1.301	Up	4.8519e-06	GSTZ1	24.212	30.549	17.6	4	11	4
	P31213	3-oxo-5-alpha-steroid 4-dehydrogenase 2 OS=Homo sapiens OX=9606 GN=SRD5A2	1.706	Up	0.00030132	SRD5A2	28.393	1.7158	7.1	2	2	2
	P20132	L-serine dehydratase/L-threonine deaminase OS=Homo sapiens OX=9606 GN=SDS	1.39	Up	3.7283e-06	SDS	34.625	11.393	10.4	4	5	4
	P35558	"Phosphoenolpyruvate carboxykinase, cytosolic [GTP] OS=Homo sapiens OX=9606 GN=PCK1"	1.654	Up	2.6875e-06	PCK1	69.194	133.22	44.7	23	53	21
	O75795	UDP-glucuronosyltransferase 2B17 OS=Homo sapiens OX=9606 GN=UGT2B17	4.544	Up	1.6755e-06	UGT2B17	61.095	5.7636	21.1	12	37	2
	Q16696	Cytochrome P450 2A13 OS=Homo sapiens OX=9606 GN=CYP2A13	16.667	Up	1.1183e-07	CYP2A13	56.687	12.023	20.6	11	22	1
	Q7L5Y1	Mitochondrial enolase superfamily member 1 OS=Homo sapiens OX=9606 GN=ENOSF1	1.395	Up	0.00105931	ENOSF1	49.786	76.988	28.4	12	19	12
	P15428	15-hydroxyprostaglandin dehydrogenase [NAD(+)] OS=Homo sapiens OX=9606 GN=HPGD	1.781	Up	0.00029894	HPGD	28.977	73.116	37.6	8	19	8
	Q4G176	"Acyl-CoA synthetase family member 3, mitochondrial OS=Homo sapiens OX=9606 GN=ACSF3"	1.301	Up	4.4306e-05	ACSF3	64.129	8.6797	7.8	5	5	5
	P37840	Alpha-synuclein OS=Homo sapiens OX=9606 GN=SNCA	1.431	Up	0.0028602	SNCA	14.46	89.074	47.9	5	6	4
	O00519	Fatty-acid amide hydrolase 1 OS=Homo sapiens OX=9606 GN=FAAH	1.419	Up	0.00060009	FAAH	63.065	37.235	10.7	5	8	5
	P47895	Aldehyde dehydrogenase family 1 member A3 OS=Homo sapiens OX=9606 GN=ALDH1A3	1.594	Up	4.5715e-06	ALDH1A3	56.108	45.386	23.6	12	17	9
other | sequestering of metal ion	P02792	Ferritin light chain OS=Homo sapiens OX=9606 GN=FTL	1.333	Up	0.00121645	FTL	20.019	50.869	45.1	6	12	6
other | regulation of multicellular organismal development	O95497	Pantetheinase OS=Homo sapiens OX=9606 GN=VNN1	1.314	Up	0.0020232	VNN1	57.011	11.338	9.6	4	4	4
	Q9ULU4	Protein kinase C-binding protein 1 OS=Homo sapiens OX=9606 GN=ZMYND8	1.379	Up	0.0065047	ZMYND8	131.69	23.89	3.7	3	4	3
	P02776	Platelet factor 4 OS=Homo sapiens OX=9606 GN=PF4	1.346	Up	0.0031449	PF4	10.845	10.648	25.7	2	2	2
	Q92530	Proteasome inhibitor PI31 subunit OS=Homo sapiens OX=9606 GN=PSMF1	1.376	Up	0.00028132	PSMF1	29.816	15.45	14.8	4	4	4
	P09601	Heme oxygenase 1 OS=Homo sapiens OX=9606 GN=HMOX1	1.309	Up	0.00046244	HMOX1	32.818	73.832	26.4	6	11	6
	P02750	Leucine-rich alpha-2-glycoprotein OS=Homo sapiens OX=9606 GN=LRG1	1.301	Up	0.00031688	LRG1	38.177	11.731	10.7	4	5	4
	P04196	Histidine-rich glycoprotein OS=Homo sapiens OX=9606 GN=HRG	1.469	Up	4.2765e-05	HRG	59.578	108.42	15.8	7	13	7
	P30530	Tyrosine-protein kinase receptor UFO OS=Homo sapiens OX=9606 GN=AXL	1.317	Up	0.022476	AXL	98.336	6.6658	5.9	4	4	3
	O94885	SAM and SH3 domain-containing protein 1 OS=Homo sapiens OX=9606 GN=SASH1	2.283	Up	2.1899e-06	SASH1	136.65	19.252	2.1	2	2	2
	P37840	Alpha-synuclein OS=Homo sapiens OX=9606 GN=SNCA	1.431	Up	0.0028602	SNCA	14.46	89.074	47.9	5	6	4
other | cellular response to xenobiotic stimulus	P20815	Cytochrome P450 3A5 OS=Homo sapiens OX=9606 GN=CYP3A5	2.307	Up	3.3804e-07	CYP3A5	57.108	109.22	35.9	16	37	13
	Q03013	Glutathione S-transferase Mu 4 OS=Homo sapiens OX=9606 GN=GSTM4	11.968	Up	1.7005e-06	GSTM4	25.561	26.39	41.7	10	32	2
	P09488	Glutathione S-transferase Mu 1 OS=Homo sapiens OX=9606 GN=GSTM1	13.258	Up	4.1266e-07	GSTM1	25.712	111.73	47.2	12	37	2
	Q08AH1	"Acyl-coenzyme A synthetase ACSM1, mitochondrial OS=Homo sapiens OX=9606 GN=ACSM1"	1.363	Up	0.00096261	ACSM1	65.272	15.87	6.4	4	6	2
	P22309	UDP-glucuronosyltransferase 1-1 OS=Homo sapiens OX=9606 GN=UGT1A1	1.383	Up	0.0040392	UGT1A1	59.591	20.48	14.1	6	26	4
	P80511	Protein S100-A12 OS=Homo sapiens OX=9606 GN=S100A12	1.42	Up	0.00020279	S100A12	10.575	3.1943	16.3	2	3	2
	Q16696	Cytochrome P450 2A13 OS=Homo sapiens OX=9606 GN=CYP2A13	16.667	Up	1.1183e-07	CYP2A13	56.687	12.023	20.6	11	22	1
other | cellular response to drug	P02795	Metallothionein-2 OS=Homo sapiens OX=9606 GN=MT2A	1.364	Up	0.00050054	MT2A	6.0422	30.947	83.6	5	17	1
other | face development	P47895	Aldehyde dehydrogenase family 1 member A3 OS=Homo sapiens OX=9606 GN=ALDH1A3	1.594	Up	4.5715e-06	ALDH1A3	56.108	45.386	23.6	12	17	9
other | brush border assembly	Q9BYE9	Cadherin-related family member 2 OS=Homo sapiens OX=9606 GN=CDHR2	1.322	Up	0.0060983	CDHR2	141.54	7.7691	2.1	2	2	2
other | adult locomotory behavior	P37840	Alpha-synuclein OS=Homo sapiens OX=9606 GN=SNCA	1.431	Up	0.0028602	SNCA	14.46	89.074	47.9	5	6	4
other | regulation of symbiosis, encompassing mutualism through parasitism	P05164	Myeloperoxidase OS=Homo sapiens OX=9606 GN=MPO	1.306	Up	3.1557e-06	MPO	83.868	74.43	21.5	14	23	12
	P49913	Cathelicidin antimicrobial peptide OS=Homo sapiens OX=9606 GN=CAMP	1.34	Up	0.00111654	CAMP	19.301	21.319	30.6	7	10	7
	P11226	Mannose-binding protein C OS=Homo sapiens OX=9606 GN=MBL2	1.514	Up	3.8324e-05	MBL2	26.143	115.75	36.7	7	16	7
other | hemostasis	P69892	Hemoglobin subunit gamma-2 OS=Homo sapiens OX=9606 GN=HBG2	2.026	Up	1.73138e-05	HBG2	16.126	123.53	66	9	15	8
	P02776	Platelet factor 4 OS=Homo sapiens OX=9606 GN=PF4	1.346	Up	0.0031449	PF4	10.845	10.648	25.7	2	2	2
	P24158	Myeloblastin OS=Homo sapiens OX=9606 GN=PRTN3	1.525	Up	0.00018293	PRTN3	27.807	2.5958	6.6	2	2	2
	P07204	Thrombomodulin OS=Homo sapiens OX=9606 GN=THBD	1.601	Up	0.00058277	THBD	60.329	6.1576	2.4	1	1	1
	P04196	Histidine-rich glycoprotein OS=Homo sapiens OX=9606 GN=HRG	1.469	Up	4.2765e-05	HRG	59.578	108.42	15.8	7	13	7
	P68871	Hemoglobin subunit beta OS=Homo sapiens OX=9606 GN=HBB	1.44	Up	4.5303e-06	HBB	15.998	323.31	76.9	11	372	5
	P30273	High affinity immunoglobulin epsilon receptor subunit gamma OS=Homo sapiens OX=9606 GN=FCER1G	1.358	Up	0.00026273	FCER1G	9.6674	38.746	32.6	3	4	3
	P02042	Hemoglobin subunit delta OS=Homo sapiens OX=9606 GN=HBD	1.325	Up	2.1462e-06	HBD	16.055	109.32	76.9	11	194	5
	P30530	Tyrosine-protein kinase receptor UFO OS=Homo sapiens OX=9606 GN=AXL	1.317	Up	0.022476	AXL	98.336	6.6658	5.9	4	4	3
	Q9BZ29	Dedicator of cytokinesis protein 9 OS=Homo sapiens OX=9606 GN=DOCK9	1.452	Up	0.0003808	DOCK9	236.44	6.5336	1.4	3	3	2
other | regulation of protein binding	P02549	"Spectrin alpha chain, erythrocytic 1 OS=Homo sapiens OX=9606 GN=SPTA1"	1.315	Up	2.1125e-05	SPTA1	280.01	323.31	28.1	57	76	57
	P14780	Matrix metalloproteinase-9 OS=Homo sapiens OX=9606 GN=MMP9	1.304	Up	0.00131817	MMP9	78.457	35.047	15.1	8	8	8
other | vitamin metabolic process	O95497	Pantetheinase OS=Homo sapiens OX=9606 GN=VNN1	1.314	Up	0.0020232	VNN1	57.011	11.338	9.6	4	4	4
other | organic hydroxy compound catabolic process	P30837	"Aldehyde dehydrogenase X, mitochondrial OS=Homo sapiens OX=9606 GN=ALDH1B1"	2.126	Up	2.6517e-07	ALDH1B1	57.206	288.51	33.8	19	50	16
other | muscle contraction	P10253	Lysosomal alpha-glucosidase OS=Homo sapiens OX=9606 GN=GAA	1.483	Up	9.9324e-05	GAA	105.32	104.79	16.1	13	33	13
other | one-carbon metabolic process	P00915	Carbonic anhydrase 1 OS=Homo sapiens OX=9606 GN=CA1	1.385	Up	2.345e-05	CA1	28.87	171.19	50.6	12	51	12
other | vesicle localization	P53634	Dipeptidyl peptidase 1 OS=Homo sapiens OX=9606 GN=CTSC	1.525	Up	1.85843e-05	CTSC	51.853	94.677	11.4	5	7	5
	P37840	Alpha-synuclein OS=Homo sapiens OX=9606 GN=SNCA	1.431	Up	0.0028602	SNCA	14.46	89.074	47.9	5	6	4
other | musculoskeletal movement	P10253	Lysosomal alpha-glucosidase OS=Homo sapiens OX=9606 GN=GAA	1.483	Up	9.9324e-05	GAA	105.32	104.79	16.1	13	33	13
other | cellular response to cisplatin	P09601	Heme oxygenase 1 OS=Homo sapiens OX=9606 GN=HMOX1	1.309	Up	0.00046244	HMOX1	32.818	73.832	26.4	6	11	6
other | small molecule catabolic process	Q8TD30	Alanine aminotransferase 2 OS=Homo sapiens OX=9606 GN=GPT2	1.381	Up	0.0110225	GPT2	57.903	11.326	20.1	8	13	6
	P17735	Tyrosine aminotransferase OS=Homo sapiens OX=9606 GN=TAT	1.304	Up	0.00040409	TAT	50.399	110.76	44.3	17	25	17
	Q63HM1	Kynurenine formamidase OS=Homo sapiens OX=9606 GN=AFMID	1.479	Up	0.000119896	AFMID	33.991	35.175	32.7	8	10	8
	P30837	"Aldehyde dehydrogenase X, mitochondrial OS=Homo sapiens OX=9606 GN=ALDH1B1"	2.126	Up	2.6517e-07	ALDH1B1	57.206	288.51	33.8	19	50	16
	O43708	Maleylacetoacetate isomerase OS=Homo sapiens OX=9606 GN=GSTZ1	1.301	Up	4.8519e-06	GSTZ1	24.212	30.549	17.6	4	11	4
	P20132	L-serine dehydratase/L-threonine deaminase OS=Homo sapiens OX=9606 GN=SDS	1.39	Up	3.7283e-06	SDS	34.625	11.393	10.4	4	5	4
	Q7L5Y1	Mitochondrial enolase superfamily member 1 OS=Homo sapiens OX=9606 GN=ENOSF1	1.395	Up	0.00105931	ENOSF1	49.786	76.988	28.4	12	19	12
	Q4G176	"Acyl-CoA synthetase family member 3, mitochondrial OS=Homo sapiens OX=9606 GN=ACSF3"	1.301	Up	4.4306e-05	ACSF3	64.129	8.6797	7.8	5	5	5
	O00519	Fatty-acid amide hydrolase 1 OS=Homo sapiens OX=9606 GN=FAAH	1.419	Up	0.00060009	FAAH	63.065	37.235	10.7	5	8	5
other | negative regulation of homeostatic process	P30273	High affinity immunoglobulin epsilon receptor subunit gamma OS=Homo sapiens OX=9606 GN=FCER1G	1.358	Up	0.00026273	FCER1G	9.6674	38.746	32.6	3	4	3
other | negative regulation of response to stimulus	O95497	Pantetheinase OS=Homo sapiens OX=9606 GN=VNN1	1.314	Up	0.0020232	VNN1	57.011	11.338	9.6	4	4	4
	P19075	Tetraspanin-8 OS=Homo sapiens OX=9606 GN=TSPAN8	1.501	Up	3.9616e-05	TSPAN8	26.044	3.2514	4.2	1	2	1
	P55008	Allograft inflammatory factor 1 OS=Homo sapiens OX=9606 GN=AIF1	1.347	Up	1.0032e-07	AIF1	16.703	8.954	23.1	4	6	4
	P02776	Platelet factor 4 OS=Homo sapiens OX=9606 GN=PF4	1.346	Up	0.0031449	PF4	10.845	10.648	25.7	2	2	2
	Q92530	Proteasome inhibitor PI31 subunit OS=Homo sapiens OX=9606 GN=PSMF1	1.376	Up	0.00028132	PSMF1	29.816	15.45	14.8	4	4	4
	P09601	Heme oxygenase 1 OS=Homo sapiens OX=9606 GN=HMOX1	1.309	Up	0.00046244	HMOX1	32.818	73.832	26.4	6	11	6
	P07204	Thrombomodulin OS=Homo sapiens OX=9606 GN=THBD	1.601	Up	0.00058277	THBD	60.329	6.1576	2.4	1	1	1
	P04196	Histidine-rich glycoprotein OS=Homo sapiens OX=9606 GN=HRG	1.469	Up	4.2765e-05	HRG	59.578	108.42	15.8	7	13	7
	P14780	Matrix metalloproteinase-9 OS=Homo sapiens OX=9606 GN=MMP9	1.304	Up	0.00131817	MMP9	78.457	35.047	15.1	8	8	8
	Q9ULI4	Kinesin-like protein KIF26A OS=Homo sapiens OX=9606 GN=KIF26A	1.436	Up	0.0098434	KIF26A	194.59	-2	0.4	1	1	1
	P37840	Alpha-synuclein OS=Homo sapiens OX=9606 GN=SNCA	1.431	Up	0.0028602	SNCA	14.46	89.074	47.9	5	6	4
other | interaction with host	P02748	Complement component C9 OS=Homo sapiens OX=9606 GN=C9	1.332	Up	0.00040346	C9	63.173	18.217	12.7	7	9	7
	P13591	Neural cell adhesion molecule 1 OS=Homo sapiens OX=9606 GN=NCAM1	1.591	Up	1.762e-06	NCAM1	94.573	28.094	9.1	7	8	7
	P02724	Glycophorin-A OS=Homo sapiens OX=9606 GN=GYPA	1.308	Up	0.00024383	GYPA	16.331	20.044	20.7	2	3	2
	P30530	Tyrosine-protein kinase receptor UFO OS=Homo sapiens OX=9606 GN=AXL	1.317	Up	0.022476	AXL	98.336	6.6658	5.9	4	4	3
other | phenylpropanoid metabolic process	Q16696	Cytochrome P450 2A13 OS=Homo sapiens OX=9606 GN=CYP2A13	16.667	Up	1.1183e-07	CYP2A13	56.687	12.023	20.6	11	22	1
other | regulation of coagulation	P19075	Tetraspanin-8 OS=Homo sapiens OX=9606 GN=TSPAN8	1.501	Up	3.9616e-05	TSPAN8	26.044	3.2514	4.2	1	2	1
	P07204	Thrombomodulin OS=Homo sapiens OX=9606 GN=THBD	1.601	Up	0.00058277	THBD	60.329	6.1576	2.4	1	1	1
	P04196	Histidine-rich glycoprotein OS=Homo sapiens OX=9606 GN=HRG	1.469	Up	4.2765e-05	HRG	59.578	108.42	15.8	7	13	7
	P30273	High affinity immunoglobulin epsilon receptor subunit gamma OS=Homo sapiens OX=9606 GN=FCER1G	1.358	Up	0.00026273	FCER1G	9.6674	38.746	32.6	3	4	3
other | response to ionizing radiation	P07204	Thrombomodulin OS=Homo sapiens OX=9606 GN=THBD	1.601	Up	0.00058277	THBD	60.329	6.1576	2.4	1	1	1
other | regulation of secondary metabolic process	P07738	Bisphosphoglycerate mutase OS=Homo sapiens OX=9606 GN=BPGM	1.419	Up	1.64331e-05	BPGM	30.005	75.171	34.4	7	10	7
other | wound healing	P69892	Hemoglobin subunit gamma-2 OS=Homo sapiens OX=9606 GN=HBG2	2.026	Up	1.73138e-05	HBG2	16.126	123.53	66	9	15	8
	P02776	Platelet factor 4 OS=Homo sapiens OX=9606 GN=PF4	1.346	Up	0.0031449	PF4	10.845	10.648	25.7	2	2	2
	P09601	Heme oxygenase 1 OS=Homo sapiens OX=9606 GN=HMOX1	1.309	Up	0.00046244	HMOX1	32.818	73.832	26.4	6	11	6
	P24158	Myeloblastin OS=Homo sapiens OX=9606 GN=PRTN3	1.525	Up	0.00018293	PRTN3	27.807	2.5958	6.6	2	2	2
	P07204	Thrombomodulin OS=Homo sapiens OX=9606 GN=THBD	1.601	Up	0.00058277	THBD	60.329	6.1576	2.4	1	1	1
	P04196	Histidine-rich glycoprotein OS=Homo sapiens OX=9606 GN=HRG	1.469	Up	4.2765e-05	HRG	59.578	108.42	15.8	7	13	7
	Q6Q788	Apolipoprotein A-V OS=Homo sapiens OX=9606 GN=APOA5	1.366	Up	0.00027791	APOA5	41.212	56.909	16.9	5	5	5
	P68871	Hemoglobin subunit beta OS=Homo sapiens OX=9606 GN=HBB	1.44	Up	4.5303e-06	HBB	15.998	323.31	76.9	11	372	5
	P30273	High affinity immunoglobulin epsilon receptor subunit gamma OS=Homo sapiens OX=9606 GN=FCER1G	1.358	Up	0.00026273	FCER1G	9.6674	38.746	32.6	3	4	3
	P02042	Hemoglobin subunit delta OS=Homo sapiens OX=9606 GN=HBD	1.325	Up	2.1462e-06	HBD	16.055	109.32	76.9	11	194	5
	P30530	Tyrosine-protein kinase receptor UFO OS=Homo sapiens OX=9606 GN=AXL	1.317	Up	0.022476	AXL	98.336	6.6658	5.9	4	4	3
	Q9BZ29	Dedicator of cytokinesis protein 9 OS=Homo sapiens OX=9606 GN=DOCK9	1.452	Up	0.0003808	DOCK9	236.44	6.5336	1.4	3	3	2
other | cellular defense response	P14598	Neutrophil cytosol factor 1 OS=Homo sapiens OX=9606 GN=NCF1	1.301	Up	0.0037962	NCF1	44.651	24.259	18.7	6	6	6
other | respiratory burst involved in defense response	P05164	Myeloperoxidase OS=Homo sapiens OX=9606 GN=MPO	1.306	Up	3.1557e-06	MPO	83.868	74.43	21.5	14	23	12
other | macromolecule catabolic process	P12544	Granzyme A OS=Homo sapiens OX=9606 GN=GZMA	1.531	Up	0.00182296	GZMA	28.999	9.1179	6.9	1	1	1
	P04114	Apolipoprotein B-100 OS=Homo sapiens OX=9606 GN=APOB	1.417	Up	4.7205e-07	APOB	515.6	323.31	28.5	114	203	114
	Q92530	Proteasome inhibitor PI31 subunit OS=Homo sapiens OX=9606 GN=PSMF1	1.376	Up	0.00028132	PSMF1	29.816	15.45	14.8	4	4	4
	P10253	Lysosomal alpha-glucosidase OS=Homo sapiens OX=9606 GN=GAA	1.483	Up	9.9324e-05	GAA	105.32	104.79	16.1	13	33	13
	P53634	Dipeptidyl peptidase 1 OS=Homo sapiens OX=9606 GN=CTSC	1.525	Up	1.85843e-05	CTSC	51.853	94.677	11.4	5	7	5
	Q9UJX2	Cell division cycle protein 23 homolog OS=Homo sapiens OX=9606 GN=CDC23	1.505	Up	0.0079764	CDC23	68.833	9.3375	6	4	4	4
other | regulation of anatomical structure morphogenesis	P02549	"Spectrin alpha chain, erythrocytic 1 OS=Homo sapiens OX=9606 GN=SPTA1"	1.315	Up	2.1125e-05	SPTA1	280.01	323.31	28.1	57	76	57
	P16452	Erythrocyte membrane protein band 4.2 OS=Homo sapiens OX=9606 GN=EPB42	1.309	Up	3.9234e-05	EPB42	77.008	104.14	19.1	12	13	11
	P02776	Platelet factor 4 OS=Homo sapiens OX=9606 GN=PF4	1.346	Up	0.0031449	PF4	10.845	10.648	25.7	2	2	2
	Q92530	Proteasome inhibitor PI31 subunit OS=Homo sapiens OX=9606 GN=PSMF1	1.376	Up	0.00028132	PSMF1	29.816	15.45	14.8	4	4	4
	P09601	Heme oxygenase 1 OS=Homo sapiens OX=9606 GN=HMOX1	1.309	Up	0.00046244	HMOX1	32.818	73.832	26.4	6	11	6
	P02750	Leucine-rich alpha-2-glycoprotein OS=Homo sapiens OX=9606 GN=LRG1	1.301	Up	0.00031688	LRG1	38.177	11.731	10.7	4	5	4
	P04196	Histidine-rich glycoprotein OS=Homo sapiens OX=9606 GN=HRG	1.469	Up	4.2765e-05	HRG	59.578	108.42	15.8	7	13	7
	O94885	SAM and SH3 domain-containing protein 1 OS=Homo sapiens OX=9606 GN=SASH1	2.283	Up	2.1899e-06	SASH1	136.65	19.252	2.1	2	2	2
other | response to nutrient levels	P05164	Myeloperoxidase OS=Homo sapiens OX=9606 GN=MPO	1.306	Up	3.1557e-06	MPO	83.868	74.43	21.5	14	23	12
	P09601	Heme oxygenase 1 OS=Homo sapiens OX=9606 GN=HMOX1	1.309	Up	0.00046244	HMOX1	32.818	73.832	26.4	6	11	6
	P22309	UDP-glucuronosyltransferase 1-1 OS=Homo sapiens OX=9606 GN=UGT1A1	1.383	Up	0.0040392	UGT1A1	59.591	20.48	14.1	6	26	4
	P31213	3-oxo-5-alpha-steroid 4-dehydrogenase 2 OS=Homo sapiens OX=9606 GN=SRD5A2	1.706	Up	0.00030132	SRD5A2	28.393	1.7158	7.1	2	2	2
	P35558	"Phosphoenolpyruvate carboxykinase, cytosolic [GTP] OS=Homo sapiens OX=9606 GN=PCK1"	1.654	Up	2.6875e-06	PCK1	69.194	133.22	44.7	23	53	21
	P05186	"Alkaline phosphatase, tissue-nonspecific isozyme OS=Homo sapiens OX=9606 GN=ALPL"	1.752	Up	0.000124122	ALPL	57.304	24.128	9.4	4	5	4
other | regulation of cellular component organization	P02549	"Spectrin alpha chain, erythrocytic 1 OS=Homo sapiens OX=9606 GN=SPTA1"	1.315	Up	2.1125e-05	SPTA1	280.01	323.31	28.1	57	76	57
	P16452	Erythrocyte membrane protein band 4.2 OS=Homo sapiens OX=9606 GN=EPB42	1.309	Up	3.9234e-05	EPB42	77.008	104.14	19.1	12	13	11
	Q9ULU4	Protein kinase C-binding protein 1 OS=Homo sapiens OX=9606 GN=ZMYND8	1.379	Up	0.0065047	ZMYND8	131.69	23.89	3.7	3	4	3
	P24158	Myeloblastin OS=Homo sapiens OX=9606 GN=PRTN3	1.525	Up	0.00018293	PRTN3	27.807	2.5958	6.6	2	2	2
	P32320	Cytidine deaminase OS=Homo sapiens OX=9606 GN=CDA	1.342	Up	0.00061997	CDA	16.185	134.26	53.4	5	9	5
	P11226	Mannose-binding protein C OS=Homo sapiens OX=9606 GN=MBL2	1.514	Up	3.8324e-05	MBL2	26.143	115.75	36.7	7	16	7
	P11277	"Spectrin beta chain, erythrocytic OS=Homo sapiens OX=9606 GN=SPTB"	1.326	Up	3.8768e-05	SPTB	246.47	229.78	25.9	52	77	45
	P04196	Histidine-rich glycoprotein OS=Homo sapiens OX=9606 GN=HRG	1.469	Up	4.2765e-05	HRG	59.578	108.42	15.8	7	13	7
	Q6Q788	Apolipoprotein A-V OS=Homo sapiens OX=9606 GN=APOA5	1.366	Up	0.00027791	APOA5	41.212	56.909	16.9	5	5	5
	P30273	High affinity immunoglobulin epsilon receptor subunit gamma OS=Homo sapiens OX=9606 GN=FCER1G	1.358	Up	0.00026273	FCER1G	9.6674	38.746	32.6	3	4	3
	P14780	Matrix metalloproteinase-9 OS=Homo sapiens OX=9606 GN=MMP9	1.304	Up	0.00131817	MMP9	78.457	35.047	15.1	8	8	8
	P30530	Tyrosine-protein kinase receptor UFO OS=Homo sapiens OX=9606 GN=AXL	1.317	Up	0.022476	AXL	98.336	6.6658	5.9	4	4	3
	Q9ULI4	Kinesin-like protein KIF26A OS=Homo sapiens OX=9606 GN=KIF26A	1.436	Up	0.0098434	KIF26A	194.59	-2	0.4	1	1	1
	P37840	Alpha-synuclein OS=Homo sapiens OX=9606 GN=SNCA	1.431	Up	0.0028602	SNCA	14.46	89.074	47.9	5	6	4
	Q9UJX2	Cell division cycle protein 23 homolog OS=Homo sapiens OX=9606 GN=CDC23	1.505	Up	0.0079764	CDC23	68.833	9.3375	6	4	4	4
	Q9BYE9	Cadherin-related family member 2 OS=Homo sapiens OX=9606 GN=CDHR2	1.322	Up	0.0060983	CDHR2	141.54	7.7691	2.1	2	2	2
	P0C0L4	Complement C4-A OS=Homo sapiens OX=9606 GN=C4A	1.907	Up	0.00029636	C4A	192.78	323.31	32.9	53	98	2
	P55290	Cadherin-13 OS=Homo sapiens OX=9606 GN=CDH13	1.332	Up	0.0076212	CDH13	78.286	24.533	9.7	5	6	5
other | response to hormone	P17735	Tyrosine aminotransferase OS=Homo sapiens OX=9606 GN=TAT	1.304	Up	0.00040409	TAT	50.399	110.76	44.3	17	25	17
	P04114	Apolipoprotein B-100 OS=Homo sapiens OX=9606 GN=APOB	1.417	Up	4.7205e-07	APOB	515.6	323.31	28.5	114	203	114
	P55008	Allograft inflammatory factor 1 OS=Homo sapiens OX=9606 GN=AIF1	1.347	Up	1.0032e-07	AIF1	16.703	8.954	23.1	4	6	4
	P22309	UDP-glucuronosyltransferase 1-1 OS=Homo sapiens OX=9606 GN=UGT1A1	1.383	Up	0.0040392	UGT1A1	59.591	20.48	14.1	6	26	4
	P05413	"Fatty acid-binding protein, heart OS=Homo sapiens OX=9606 GN=FABP3"	1.44	Up	0.0025352	FABP3	14.858	42.997	35.3	5	7	4
	P31213	3-oxo-5-alpha-steroid 4-dehydrogenase 2 OS=Homo sapiens OX=9606 GN=SRD5A2	1.706	Up	0.00030132	SRD5A2	28.393	1.7158	7.1	2	2	2
	P35558	"Phosphoenolpyruvate carboxykinase, cytosolic [GTP] OS=Homo sapiens OX=9606 GN=PCK1"	1.654	Up	2.6875e-06	PCK1	69.194	133.22	44.7	23	53	21
	P05186	"Alkaline phosphatase, tissue-nonspecific isozyme OS=Homo sapiens OX=9606 GN=ALPL"	1.752	Up	0.000124122	ALPL	57.304	24.128	9.4	4	5	4
other | nitrogen compound transport	Q02161	Blood group Rh(D) polypeptide OS=Homo sapiens OX=9606 GN=RHD	1.448	Up	0.000161517	RHD	45.21	1.9484	2.2	1	1	1
	P04196	Histidine-rich glycoprotein OS=Homo sapiens OX=9606 GN=HRG	1.469	Up	4.2765e-05	HRG	59.578	108.42	15.8	7	13	7
	P68871	Hemoglobin subunit beta OS=Homo sapiens OX=9606 GN=HBB	1.44	Up	4.5303e-06	HBB	15.998	323.31	76.9	11	372	5
	P30273	High affinity immunoglobulin epsilon receptor subunit gamma OS=Homo sapiens OX=9606 GN=FCER1G	1.358	Up	0.00026273	FCER1G	9.6674	38.746	32.6	3	4	3
	P37840	Alpha-synuclein OS=Homo sapiens OX=9606 GN=SNCA	1.431	Up	0.0028602	SNCA	14.46	89.074	47.9	5	6	4
other | heterocycle catabolic process	Q63HM1	Kynurenine formamidase OS=Homo sapiens OX=9606 GN=AFMID	1.479	Up	0.000119896	AFMID	33.991	35.175	32.7	8	10	8
	P09601	Heme oxygenase 1 OS=Homo sapiens OX=9606 GN=HMOX1	1.309	Up	0.00046244	HMOX1	32.818	73.832	26.4	6	11	6
	P22309	UDP-glucuronosyltransferase 1-1 OS=Homo sapiens OX=9606 GN=UGT1A1	1.383	Up	0.0040392	UGT1A1	59.591	20.48	14.1	6	26	4
	P32320	Cytidine deaminase OS=Homo sapiens OX=9606 GN=CDA	1.342	Up	0.00061997	CDA	16.185	134.26	53.4	5	9	5
extracellular vesicle	P02748	Complement component C9 OS=Homo sapiens OX=9606 GN=C9	1.332	Up	0.00040346	C9	63.173	18.217	12.7	7	9	7
	O43895	Xaa-Pro aminopeptidase 2 OS=Homo sapiens OX=9606 GN=XPNPEP2	2.482	Up	1.5253e-06	XPNPEP2	75.624	13.219	5	3	4	3
	P18283	Glutathione peroxidase 2 OS=Homo sapiens OX=9606 GN=GPX2	1.577	Up	4.2482e-05	GPX2	21.954	67.954	55.3	8	13	8
	P35237	Serpin B6 OS=Homo sapiens OX=9606 GN=SERPINB6	1.329	Up	6.2158e-05	SERPINB6	42.621	72.209	29.3	10	14	9
	Q96NL6	Sodium channel and clathrin linker 1 OS=Homo sapiens OX=9606 GN=SCLT1	1.856	Up	0.000101572	SCLT1	80.909	1.5946	1.3	1	1	1
	P30711	Glutathione S-transferase theta-1 OS=Homo sapiens OX=9606 GN=GSTT1	2.087	Up	2.5736e-06	GSTT1	27.335	58.967	22.1	5	11	5
	P05164	Myeloperoxidase OS=Homo sapiens OX=9606 GN=MPO	1.306	Up	3.1557e-06	MPO	83.868	74.43	21.5	14	23	12
	P80303	Nucleobindin-2 OS=Homo sapiens OX=9606 GN=NUCB2	1.458	Up	0.00034364	NUCB2	50.222	43.538	34.3	12	15	12
	O95497	Pantetheinase OS=Homo sapiens OX=9606 GN=VNN1	1.314	Up	0.0020232	VNN1	57.011	11.338	9.6	4	4	4
	Q08AH1	"Acyl-coenzyme A synthetase ACSM1, mitochondrial OS=Homo sapiens OX=9606 GN=ACSM1"	1.363	Up	0.00096261	ACSM1	65.272	15.87	6.4	4	6	2
	P04114	Apolipoprotein B-100 OS=Homo sapiens OX=9606 GN=APOB	1.417	Up	4.7205e-07	APOB	515.6	323.31	28.5	114	203	114
	P19075	Tetraspanin-8 OS=Homo sapiens OX=9606 GN=TSPAN8	1.501	Up	3.9616e-05	TSPAN8	26.044	3.2514	4.2	1	2	1
	Q15485	Ficolin-2 OS=Homo sapiens OX=9606 GN=FCN2	1.669	Up	3.217e-06	FCN2	34.001	3.0226	5.1	2	3	2
	P13591	Neural cell adhesion molecule 1 OS=Homo sapiens OX=9606 GN=NCAM1	1.591	Up	1.762e-06	NCAM1	94.573	28.094	9.1	7	8	7
	Q13075	Baculoviral IAP repeat-containing protein 1 OS=Homo sapiens OX=9606 GN=NAIP	1.464	Up	0.0179762	NAIP	159.58	4.2229	1.6	2	2	2
	Q9BUP0	EF-hand domain-containing protein D1 OS=Homo sapiens OX=9606 GN=EFHD1	1.66	Up	4.0334e-05	EFHD1	26.927	18.856	28.5	8	12	6
	P07738	Bisphosphoglycerate mutase OS=Homo sapiens OX=9606 GN=BPGM	1.419	Up	1.64331e-05	BPGM	30.005	75.171	34.4	7	10	7
	P02792	Ferritin light chain OS=Homo sapiens OX=9606 GN=FTL	1.333	Up	0.00121645	FTL	20.019	50.869	45.1	6	12	6
	P06280	Alpha-galactosidase A OS=Homo sapiens OX=9606 GN=GLA	1.529	Up	0.00030248	GLA	48.766	3.0048	2.8	1	1	1
	Q9NYQ3	Hydroxyacid oxidase 2 OS=Homo sapiens OX=9606 GN=HAO2	1.504	Up	1.98369e-05	HAO2	38.838	17.603	17.4	7	8	6
	P0DJI9	Serum amyloid A-2 protein OS=Homo sapiens OX=9606 GN=SAA2	3.789	Up	1.3436e-07	SAA2	13.527	2.2807	7.4	1	1	1
	Q9BVM4	Gamma-glutamylaminecyclotransferase OS=Homo sapiens OX=9606 GN=GGACT	1.392	Up	0.0002218	GGACT	17.328	41.276	17	2	3	2
	P20039	"HLA class II histocompatibility antigen, DRB1-11 beta chain OS=Homo sapiens OX=9606 GN=HLA-DRB1"	1.864	Up	0.00113741	HLA-DRB1	30.16	21.473	19.2	6	7	1
	P10321	"HLA class I histocompatibility antigen, Cw-7 alpha chain OS=Homo sapiens OX=9606 GN=HLA-C"	3.991	Up	4.8287e-06	HLA-C	40.648	-2	29.2	9	20	1
	P00915	Carbonic anhydrase 1 OS=Homo sapiens OX=9606 GN=CA1	1.385	Up	2.345e-05	CA1	28.87	171.19	50.6	12	51	12
	P08473	Neprilysin OS=Homo sapiens OX=9606 GN=MME	1.301	Up	0.00097895	MME	85.513	22.203	11.3	8	8	8
	P12955	Xaa-Pro dipeptidase OS=Homo sapiens OX=9606 GN=PEPD	1.305	Up	0.00193755	PEPD	54.548	111.85	21.3	10	17	10
	P49913	Cathelicidin antimicrobial peptide OS=Homo sapiens OX=9606 GN=CAMP	1.34	Up	0.00111654	CAMP	19.301	21.319	30.6	7	10	7
[truncated: 582 more rows]

## Sheet: Regulated Classification
GO Terms Level 1	GO Terms Level 5	No. of Protein
Biological Process	positive regulation of cellula...	74
	other	224
Cellular Component	extracellular vesicle	90
	plasma membrane	75
	integral component of membrane	56
	nuclear outer membrane-endopla...	37
	bounding membrane of organelle	26
	vesicle lumen	21
	vesicle membrane	17
	blood microparticle	16
	somatodendritic compartment	14
	neuron projection	13
	other	53
Molecular Function	metal ion binding	68
	nucleotide binding	38
	protein homodimerization activ...	27
	ribonucleoside binding	27
	purine nucleoside binding	27
	purine ribonucleoside triphosp...	27
	peptidase activity, acting on ...	19
	phospholipid binding	13
	heme binding	13
	RNA binding	13
	other	176

## Sheet: Regulated list
Category	Protein accession	Protein description	Ratio	Regulated Type	P value	Gene name	MW [kDa]	Score	Coverage [%]	Peptides	PSMs	Unique peptides
positive regulation of cellula...	P49327	Fatty acid synthase OS=Homo sapiens OX=9606 GN=FASN	0.74	Down	0.00031878	FASN	273.42	323.31	40	85	204	85
	P01876	Immunoglobulin heavy constant alpha 1 OS=Homo sapiens OX=9606 GN=IGHA1	0.684	Down	1.86439e-05	IGHA1	37.654	225.01	42.8	11	33	7
	B7ZBB8	Protein phosphatase 1 regulatory subunit 3G OS=Homo sapiens OX=9606 GN=PPP1R3G	1.399	Up	0.00052229	PPP1R3G	38.018	5.5294	3.4	1	1	1
	O75604	Ubiquitin carboxyl-terminal hydrolase 2 OS=Homo sapiens OX=9606 GN=USP2	0.693	Down	0.0005231	USP2	68.071	2.088	2.3	1	1	1
	P02549	"Spectrin alpha chain, erythrocytic 1 OS=Homo sapiens OX=9606 GN=SPTA1"	1.315	Up	2.1125e-05	SPTA1	280.01	323.31	28.1	57	76	57
	P12544	Granzyme A OS=Homo sapiens OX=9606 GN=GZMA	1.531	Up	0.00182296	GZMA	28.999	9.1179	6.9	1	1	1
	P79483	"HLA class II histocompatibility antigen, DR beta 3 chain OS=Homo sapiens OX=9606 GN=HLA-DRB3"	1.408	Up	0.0040398	HLA-DRB3	29.962	2.8769	21.1	6	7	1
	O95497	Pantetheinase OS=Homo sapiens OX=9606 GN=VNN1	1.314	Up	0.0020232	VNN1	57.011	11.338	9.6	4	4	4
	P06727	Apolipoprotein A-IV OS=Homo sapiens OX=9606 GN=APOA4	0.745	Down	0.000183182	APOA4	45.398	45.536	31.8	12	13	12
	Q16610	Extracellular matrix protein 1 OS=Homo sapiens OX=9606 GN=ECM1	0.698	Down	0.0089589	ECM1	60.673	24.511	10.4	5	5	5
	P04114	Apolipoprotein B-100 OS=Homo sapiens OX=9606 GN=APOB	1.417	Up	4.7205e-07	APOB	515.6	323.31	28.5	114	203	114
	P17931	Galectin-3 OS=Homo sapiens OX=9606 GN=LGALS3	0.762	Down	0.0035222	LGALS3	26.152	7.7983	7.2	2	2	2
	P53602	Diphosphomevalonate decarboxylase OS=Homo sapiens OX=9606 GN=MVD	0.745	Down	6.9377e-07	MVD	43.404	114.09	26.5	9	14	9
	P53801	Pituitary tumor-transforming gene 1 protein-interacting protein OS=Homo sapiens OX=9606 GN=PTTG1IP	0.675	Down	0.0079773	PTTG1IP	20.324	13.859	13.9	2	5	2
	Q13075	Baculoviral IAP repeat-containing protein 1 OS=Homo sapiens OX=9606 GN=NAIP	1.464	Up	0.0179762	NAIP	159.58	4.2229	1.6	2	2	2
	Q9ULU4	Protein kinase C-binding protein 1 OS=Homo sapiens OX=9606 GN=ZMYND8	1.379	Up	0.0065047	ZMYND8	131.69	23.89	3.7	3	4	3
	P55008	Allograft inflammatory factor 1 OS=Homo sapiens OX=9606 GN=AIF1	1.347	Up	1.0032e-07	AIF1	16.703	8.954	23.1	4	6	4
	P35080	Profilin-2 OS=Homo sapiens OX=9606 GN=PFN2	0.737	Down	0.0015965	PFN2	15.046	57.825	29.3	3	5	3
	P42330	Aldo-keto reductase family 1 member C3 OS=Homo sapiens OX=9606 GN=AKR1C3	0.69	Down	0.0093177	AKR1C3	36.853	48.289	47.1	14	36	6
	P02776	Platelet factor 4 OS=Homo sapiens OX=9606 GN=PF4	1.346	Up	0.0031449	PF4	10.845	10.648	25.7	2	2	2
	P20039	"HLA class II histocompatibility antigen, DRB1-11 beta chain OS=Homo sapiens OX=9606 GN=HLA-DRB1"	1.864	Up	0.00113741	HLA-DRB1	30.16	21.473	19.2	6	7	1
	P16083	Ribosyldihydronicotinamide dehydrogenase [quinone] OS=Homo sapiens OX=9606 GN=NQO2	0.28	Down	5.5575e-07	NQO2	25.918	188.04	37.2	8	17	8
	P07355	Annexin A2 OS=Homo sapiens OX=9606 GN=ANXA2	0.746	Down	0.0063775	ANXA2	38.604	323.31	64.3	23	59	23
	P01920	"HLA class II histocompatibility antigen, DQ beta 1 chain OS=Homo sapiens OX=9606 GN=HLA-DQB1"	1.856	Up	0.00162142	HLA-DQB1	29.991	10.143	12.3	3	4	2
	Q9GIY3	"HLA class II histocompatibility antigen, DRB1-14 beta chain OS=Homo sapiens OX=9606 GN=HLA-DRB1"	1.695	Up	0.00140242	HLA-DRB1	30.139	3.6588	12.4	4	5	1
	Q92530	Proteasome inhibitor PI31 subunit OS=Homo sapiens OX=9606 GN=PSMF1	1.376	Up	0.00028132	PSMF1	29.816	15.45	14.8	4	4	4
	P09601	Heme oxygenase 1 OS=Homo sapiens OX=9606 GN=HMOX1	1.309	Up	0.00046244	HMOX1	32.818	73.832	26.4	6	11	6
	P49913	Cathelicidin antimicrobial peptide OS=Homo sapiens OX=9606 GN=CAMP	1.34	Up	0.00111654	CAMP	19.301	21.319	30.6	7	10	7
	P02654	Apolipoprotein C-I OS=Homo sapiens OX=9606 GN=APOC1	0.762	Down	0.00067577	APOC1	9.3318	19.049	32.5	4	10	4
	P80511	Protein S100-A12 OS=Homo sapiens OX=9606 GN=S100A12	1.42	Up	0.00020279	S100A12	10.575	3.1943	16.3	2	3	2
	P02775	Platelet basic protein OS=Homo sapiens OX=9606 GN=PPBP	1.334	Up	0.00090129	PPBP	13.894	8.9343	26.6	3	3	3
	O43272	"Proline dehydrogenase 1, mitochondrial OS=Homo sapiens OX=9606 GN=PRODH"	0.743	Down	0.00110374	PRODH	68.001	45.54	21	10	11	10
	P02786	Transferrin receptor protein 1 OS=Homo sapiens OX=9606 GN=TFRC	0.554	Down	1.6488e-06	TFRC	84.87	65.354	16.1	11	15	10
	P05413	"Fatty acid-binding protein, heart OS=Homo sapiens OX=9606 GN=FABP3"	1.44	Up	0.0025352	FABP3	14.858	42.997	35.3	5	7	4
	P02750	Leucine-rich alpha-2-glycoprotein OS=Homo sapiens OX=9606 GN=LRG1	1.301	Up	0.00031688	LRG1	38.177	11.731	10.7	4	5	4
	Q99572	P2X purinoceptor 7 OS=Homo sapiens OX=9606 GN=P2RX7	0.596	Down	4.3132e-06	P2RX7	68.584	14.126	1.7	1	1	1
	P24158	Myeloblastin OS=Homo sapiens OX=9606 GN=PRTN3	1.525	Up	0.00018293	PRTN3	27.807	2.5958	6.6	2	2	2
	Q9TQE0	"HLA class II histocompatibility antigen, DRB1-9 beta chain OS=Homo sapiens OX=9606 GN=HLA-DRB1"	0.683	Down	0.000158349	HLA-DRB1	29.826	6.0904	21.1	6	7	1
	A0A0B4J1Y9	Immunoglobulin heavy variable 3-72 OS=Homo sapiens OX=9606 GN=IGHV3-72	0.717	Down	0.00187929	IGHV3-72	13.203	6.023	15.1	2	3	1
	Q9UBS0	Ribosomal protein S6 kinase beta-2 OS=Homo sapiens OX=9606 GN=RPS6KB2	1.303	Up	9.7617e-05	RPS6KB2	53.455	9.9396	4.4	2	2	1
	P05161	Ubiquitin-like protein ISG15 OS=Homo sapiens OX=9606 GN=ISG15	0.588	Down	1.70212e-05	ISG15	17.887	7.3814	24.2	4	5	4
	P35558	"Phosphoenolpyruvate carboxykinase, cytosolic [GTP] OS=Homo sapiens OX=9606 GN=PCK1"	1.654	Up	2.6875e-06	PCK1	69.194	133.22	44.7	23	53	21
	Q9NYL2	Mitogen-activated protein kinase kinase kinase 20 OS=Homo sapiens OX=9606 GN=MAP3K20	0.755	Down	0.00033839	MAP3K20	91.154	5.0436	3	2	2	2
	P02753	Retinol-binding protein 4 OS=Homo sapiens OX=9606 GN=RBP4	0.594	Down	3.2227e-06	RBP4	23.01	89.096	46.8	8	16	8
	P09327	Villin-1 OS=Homo sapiens OX=9606 GN=VIL1	0.623	Down	3.7422e-07	VIL1	92.694	269.69	34	25	39	25
	P11226	Mannose-binding protein C OS=Homo sapiens OX=9606 GN=MBL2	1.514	Up	3.8324e-05	MBL2	26.143	115.75	36.7	7	16	7
	Q9BYV1	"Alanine--glyoxylate aminotransferase 2, mitochondrial OS=Homo sapiens OX=9606 GN=AGXT2"	0.68	Down	1.2194e-06	AGXT2	57.156	110.3	35.4	17	27	17
	P04196	Histidine-rich glycoprotein OS=Homo sapiens OX=9606 GN=HRG	1.469	Up	4.2765e-05	HRG	59.578	108.42	15.8	7	13	7
	P53634	Dipeptidyl peptidase 1 OS=Homo sapiens OX=9606 GN=CTSC	1.525	Up	1.85843e-05	CTSC	51.853	94.677	11.4	5	7	5
	O94760	"N(G),N(G)-dimethylarginine dimethylaminohydrolase 1 OS=Homo sapiens OX=9606 GN=DDAH1"	0.751	Down	0.0050388	DDAH1	31.121	290.16	58.6	14	35	13
	Q6Q788	Apolipoprotein A-V OS=Homo sapiens OX=9606 GN=APOA5	1.366	Up	0.00027791	APOA5	41.212	56.909	16.9	5	5	5
	P68871	Hemoglobin subunit beta OS=Homo sapiens OX=9606 GN=HBB	1.44	Up	4.5303e-06	HBB	15.998	323.31	76.9	11	372	5
	O60488	Long-chain-fatty-acid--CoA ligase 4 OS=Homo sapiens OX=9606 GN=ACSL4	0.684	Down	5.8751e-05	ACSL4	79.187	41.685	17.3	10	12	9
	P30273	High affinity immunoglobulin epsilon receptor subunit gamma OS=Homo sapiens OX=9606 GN=FCER1G	1.358	Up	0.00026273	FCER1G	9.6674	38.746	32.6	3	4	3
	P14780	Matrix metalloproteinase-9 OS=Homo sapiens OX=9606 GN=MMP9	1.304	Up	0.00131817	MMP9	78.457	35.047	15.1	8	8	8
	Q8IY21	Probable ATP-dependent RNA helicase DDX60 OS=Homo sapiens OX=9606 GN=DDX60	0.768	Down	0.0006215	DDX60	197.85	48.935	7	11	11	11
	P15428	15-hydroxyprostaglandin dehydrogenase [NAD(+)] OS=Homo sapiens OX=9606 GN=HPGD	1.781	Up	0.00029894	HPGD	28.977	73.116	37.6	8	19	8
	P30530	Tyrosine-protein kinase receptor UFO OS=Homo sapiens OX=9606 GN=AXL	1.317	Up	0.022476	AXL	98.336	6.6658	5.9	4	4	3
	P60903	Protein S100-A10 OS=Homo sapiens OX=9606 GN=S100A10	0.758	Down	3.505e-05	S100A10	11.203	23.471	17.5	2	4	2
	O94885	SAM and SH3 domain-containing protein 1 OS=Homo sapiens OX=9606 GN=SASH1	2.283	Up	2.1899e-06	SASH1	136.65	19.252	2.1	2	2	2
	P01861	Immunoglobulin heavy constant gamma 4 OS=Homo sapiens OX=9606 GN=IGHG4	1.487	Up	0.00042432	IGHG4	35.94	33.526	35.8	8	25	4
	P37840	Alpha-synuclein OS=Homo sapiens OX=9606 GN=SNCA	1.431	Up	0.0028602	SNCA	14.46	89.074	47.9	5	6	4
	P14555	"Phospholipase A2, membrane associated OS=Homo sapiens OX=9606 GN=PLA2G2A"	0.74	Down	0.00038291	PLA2G2A	16.083	13.895	17.4	3	3	3
	P02741	C-reactive protein OS=Homo sapiens OX=9606 GN=CRP	5.412	Up	3.8895e-07	CRP	25.038	7.8962	4.5	1	1	1
	Q02127	"Dihydroorotate dehydrogenase (quinone), mitochondrial OS=Homo sapiens OX=9606 GN=DHODH"	0.726	Down	0.00073944	DHODH	42.867	41.907	13.9	4	4	4
	Q9UJX2	Cell division cycle protein 23 homolog OS=Homo sapiens OX=9606 GN=CDC23	1.505	Up	0.0079764	CDC23	68.833	9.3375	6	4	4	4
	P21741	Midkine OS=Homo sapiens OX=9606 GN=MDK	0.52	Down	2.2604e-05	MDK	15.585	58.142	30.8	3	4	3
	P47895	Aldehyde dehydrogenase family 1 member A3 OS=Homo sapiens OX=9606 GN=ALDH1A3	1.594	Up	4.5715e-06	ALDH1A3	56.108	45.386	23.6	12	17	9
	P0C0L4	Complement C4-A OS=Homo sapiens OX=9606 GN=C4A	1.907	Up	0.00029636	C4A	192.78	323.31	32.9	53	98	2
	P24821	Tenascin OS=Homo sapiens OX=9606 GN=TNC	0.729	Down	1.295e-06	TNC	240.85	323.31	20.5	37	53	37
	P55290	Cadherin-13 OS=Homo sapiens OX=9606 GN=CDH13	1.332	Up	0.0076212	CDH13	78.286	24.533	9.7	5	6	5
	Q9BRX2	Protein pelota homolog OS=Homo sapiens OX=9606 GN=PELO	0.746	Down	8.3783e-05	PELO	43.359	34.936	11.9	4	5	4
	P00738	Haptoglobin OS=Homo sapiens OX=9606 GN=HP	1.313	Up	2.1729e-05	HP	45.205	323.31	54.2	21	85	9
	P09914	Interferon-induced protein with tetratricopeptide repeats 1 OS=Homo sapiens OX=9606 GN=IFIT1	0.643	Down	2.2399e-05	IFIT1	55.36	30.915	18.4	7	10	7
other | regulation of cell death	P12544	Granzyme A OS=Homo sapiens OX=9606 GN=GZMA	1.531	Up	0.00182296	GZMA	28.999	9.1179	6.9	1	1	1
	Q96GX9	Methylthioribulose-1-phosphate dehydratase OS=Homo sapiens OX=9606 GN=APIP	1.356	Up	0.00031634	APIP	27.125	24.567	28.9	5	6	5
	P05164	Myeloperoxidase OS=Homo sapiens OX=9606 GN=MPO	1.306	Up	3.1557e-06	MPO	83.868	74.43	21.5	14	23	12
	O95497	Pantetheinase OS=Homo sapiens OX=9606 GN=VNN1	1.314	Up	0.0020232	VNN1	57.011	11.338	9.6	4	4	4
	P17931	Galectin-3 OS=Homo sapiens OX=9606 GN=LGALS3	0.762	Down	0.0035222	LGALS3	26.152	7.7983	7.2	2	2	2
	P53801	Pituitary tumor-transforming gene 1 protein-interacting protein OS=Homo sapiens OX=9606 GN=PTTG1IP	0.675	Down	0.0079773	PTTG1IP	20.324	13.859	13.9	2	5	2
	Q13075	Baculoviral IAP repeat-containing protein 1 OS=Homo sapiens OX=9606 GN=NAIP	1.464	Up	0.0179762	NAIP	159.58	4.2229	1.6	2	2	2
	P55008	Allograft inflammatory factor 1 OS=Homo sapiens OX=9606 GN=AIF1	1.347	Up	1.0032e-07	AIF1	16.703	8.954	23.1	4	6	4
	P42330	Aldo-keto reductase family 1 member C3 OS=Homo sapiens OX=9606 GN=AKR1C3	0.69	Down	0.0093177	AKR1C3	36.853	48.289	47.1	14	36	6
	P02776	Platelet factor 4 OS=Homo sapiens OX=9606 GN=PF4	1.346	Up	0.0031449	PF4	10.845	10.648	25.7	2	2	2
	P16083	Ribosyldihydronicotinamide dehydrogenase [quinone] OS=Homo sapiens OX=9606 GN=NQO2	0.28	Down	5.5575e-07	NQO2	25.918	188.04	37.2	8	17	8
	P09601	Heme oxygenase 1 OS=Homo sapiens OX=9606 GN=HMOX1	1.309	Up	0.00046244	HMOX1	32.818	73.832	26.4	6	11	6
	Q13268	"Dehydrogenase/reductase SDR family member 2, mitochondrial OS=Homo sapiens OX=9606 GN=DHRS2"	0.533	Down	0.00020211	DHRS2	29.926	21.07	20	5	6	5
	O43272	"Proline dehydrogenase 1, mitochondrial OS=Homo sapiens OX=9606 GN=PRODH"	0.743	Down	0.00110374	PRODH	68.001	45.54	21	10	11	10
	Q99572	P2X purinoceptor 7 OS=Homo sapiens OX=9606 GN=P2RX7	0.596	Down	4.3132e-06	P2RX7	68.584	14.126	1.7	1	1	1
	Q9NYL2	Mitogen-activated protein kinase kinase kinase 20 OS=Homo sapiens OX=9606 GN=MAP3K20	0.755	Down	0.00033839	MAP3K20	91.154	5.0436	3	2	2	2
	O14879	Interferon-induced protein with tetratricopeptide repeats 3 OS=Homo sapiens OX=9606 GN=IFIT3	0.698	Down	0.00024454	IFIT3	55.984	94.089	20.6	9	13	9
	P09327	Villin-1 OS=Homo sapiens OX=9606 GN=VIL1	0.623	Down	3.7422e-07	VIL1	92.694	269.69	34	25	39	25
	P04196	Histidine-rich glycoprotein OS=Homo sapiens OX=9606 GN=HRG	1.469	Up	4.2765e-05	HRG	59.578	108.42	15.8	7	13	7
	P53634	Dipeptidyl peptidase 1 OS=Homo sapiens OX=9606 GN=CTSC	1.525	Up	1.85843e-05	CTSC	51.853	94.677	11.4	5	7	5
	P68871	Hemoglobin subunit beta OS=Homo sapiens OX=9606 GN=HBB	1.44	Up	4.5303e-06	HBB	15.998	323.31	76.9	11	372	5
	P30273	High affinity immunoglobulin epsilon receptor subunit gamma OS=Homo sapiens OX=9606 GN=FCER1G	1.358	Up	0.00026273	FCER1G	9.6674	38.746	32.6	3	4	3
	P14780	Matrix metalloproteinase-9 OS=Homo sapiens OX=9606 GN=MMP9	1.304	Up	0.00131817	MMP9	78.457	35.047	15.1	8	8	8
	P15428	15-hydroxyprostaglandin dehydrogenase [NAD(+)] OS=Homo sapiens OX=9606 GN=HPGD	1.781	Up	0.00029894	HPGD	28.977	73.116	37.6	8	19	8
	P30530	Tyrosine-protein kinase receptor UFO OS=Homo sapiens OX=9606 GN=AXL	1.317	Up	0.022476	AXL	98.336	6.6658	5.9	4	4	3
	P37840	Alpha-synuclein OS=Homo sapiens OX=9606 GN=SNCA	1.431	Up	0.0028602	SNCA	14.46	89.074	47.9	5	6	4
	Q02127	"Dihydroorotate dehydrogenase (quinone), mitochondrial OS=Homo sapiens OX=9606 GN=DHODH"	0.726	Down	0.00073944	DHODH	42.867	41.907	13.9	4	4	4
	P21741	Midkine OS=Homo sapiens OX=9606 GN=MDK	0.52	Down	2.2604e-05	MDK	15.585	58.142	30.8	3	4	3
	P47895	Aldehyde dehydrogenase family 1 member A3 OS=Homo sapiens OX=9606 GN=ALDH1A3	1.594	Up	4.5715e-06	ALDH1A3	56.108	45.386	23.6	12	17	9
	P00738	Haptoglobin OS=Homo sapiens OX=9606 GN=HP	1.313	Up	2.1729e-05	HP	45.205	323.31	54.2	21	85	9
other | alcohol metabolic process	Q01581	"Hydroxymethylglutaryl-CoA synthase, cytoplasmic OS=Homo sapiens OX=9606 GN=HMGCS1"	0.572	Down	1.2762e-07	HMGCS1	57.293	116.9	34.4	16	36	15
	Q14534	Squalene monooxygenase OS=Homo sapiens OX=9606 GN=SQLE	0.659	Down	0.00024098	SQLE	63.922	25.889	13.4	6	7	6
	P06727	Apolipoprotein A-IV OS=Homo sapiens OX=9606 GN=APOA4	0.745	Down	0.000183182	APOA4	45.398	45.536	31.8	12	13	12
	P04114	Apolipoprotein B-100 OS=Homo sapiens OX=9606 GN=APOB	1.417	Up	4.7205e-07	APOB	515.6	323.31	28.5	114	203	114
	Q9NR19	"Acetyl-coenzyme A synthetase, cytoplasmic OS=Homo sapiens OX=9606 GN=ACSS2"	0.717	Down	8.2285e-05	ACSS2	78.579	103.51	19.4	12	22	12
	P53602	Diphosphomevalonate decarboxylase OS=Homo sapiens OX=9606 GN=MVD	0.745	Down	6.9377e-07	MVD	43.404	114.09	26.5	9	14	9
	P42330	Aldo-keto reductase family 1 member C3 OS=Homo sapiens OX=9606 GN=AKR1C3	0.69	Down	0.0093177	AKR1C3	36.853	48.289	47.1	14	36	6
	Q9UBM7	7-dehydrocholesterol reductase OS=Homo sapiens OX=9606 GN=DHCR7	0.594	Down	1.60703e-05	DHCR7	54.489	153.46	15.8	7	13	7
	P30837	"Aldehyde dehydrogenase X, mitochondrial OS=Homo sapiens OX=9606 GN=ALDH1B1"	2.126	Up	2.6517e-07	ALDH1B1	57.206	288.51	33.8	19	50	16
	P02654	Apolipoprotein C-I OS=Homo sapiens OX=9606 GN=APOC1	0.762	Down	0.00067577	APOC1	9.3318	19.049	32.5	4	10	4
	P35558	"Phosphoenolpyruvate carboxykinase, cytosolic [GTP] OS=Homo sapiens OX=9606 GN=PCK1"	1.654	Up	2.6875e-06	PCK1	69.194	133.22	44.7	23	53	21
	Q16850	Lanosterol 14-alpha demethylase OS=Homo sapiens OX=9606 GN=CYP51A1	0.739	Down	0.00033996	CYP51A1	56.805	58.163	17.7	8	16	8
	P02753	Retinol-binding protein 4 OS=Homo sapiens OX=9606 GN=RBP4	0.594	Down	3.2227e-06	RBP4	23.01	89.096	46.8	8	16	8
	Q15800	Methylsterol monooxygenase 1 OS=Homo sapiens OX=9606 GN=MSMO1	0.72	Down	1.8153e-06	MSMO1	35.215	70.563	8.5	2	7	2
	P37268	Squalene synthase OS=Homo sapiens OX=9606 GN=FDFT1	0.609	Down	6.4537e-05	FDFT1	48.115	80.017	25.4	9	19	9
	Q6Q788	Apolipoprotein A-V OS=Homo sapiens OX=9606 GN=APOA5	1.366	Up	0.00027791	APOA5	41.212	56.909	16.9	5	5	5
	O60218	Aldo-keto reductase family 1 member B10 OS=Homo sapiens OX=9606 GN=AKR1B10	0.514	Down	6.0912e-05	AKR1B10	36.019	46.167	31.3	8	12	8
	P56937	3-keto-steroid reductase OS=Homo sapiens OX=9606 GN=HSD17B7	0.753	Down	0.00091901	HSD17B7	38.206	16.207	14.7	4	4	4
	P47895	Aldehyde dehydrogenase family 1 member A3 OS=Homo sapiens OX=9606 GN=ALDH1A3	1.594	Up	4.5715e-06	ALDH1A3	56.108	45.386	23.6	12	17	9
	Q9BTZ2	Dehydrogenase/reductase SDR family member 4 OS=Homo sapiens OX=9606 GN=DHRS4	0.491	Down	4.8031e-07	DHRS4	29.537	15.306	19.4	6	10	6
	P00352	Retinal dehydrogenase 1 OS=Homo sapiens OX=9606 GN=ALDH1A1	0.763	Down	3.4647e-06	ALDH1A1	54.861	323.31	55.7	27	151	25
other | response to organophosphorus	Q99572	P2X purinoceptor 7 OS=Homo sapiens OX=9606 GN=P2RX7	0.596	Down	4.3132e-06	P2RX7	68.584	14.126	1.7	1	1	1
	P35558	"Phosphoenolpyruvate carboxykinase, cytosolic [GTP] OS=Homo sapiens OX=9606 GN=PCK1"	1.654	Up	2.6875e-06	PCK1	69.194	133.22	44.7	23	53	21
	P07204	Thrombomodulin OS=Homo sapiens OX=9606 GN=THBD	1.601	Up	0.00058277	THBD	60.329	6.1576	2.4	1	1	1
other | cellular lipid metabolic process	P49327	Fatty acid synthase OS=Homo sapiens OX=9606 GN=FASN	0.74	Down	0.00031878	FASN	273.42	323.31	40	85	204	85
	P09917	Arachidonate 5-lipoxygenase OS=Homo sapiens OX=9606 GN=ALOX5	1.302	Up	0.030717	ALOX5	77.982	6.6217	4.6	3	3	3
	P20815	Cytochrome P450 3A5 OS=Homo sapiens OX=9606 GN=CYP3A5	2.307	Up	3.3804e-07	CYP3A5	57.108	109.22	35.9	16	37	13
	Q01581	"Hydroxymethylglutaryl-CoA synthase, cytoplasmic OS=Homo sapiens OX=9606 GN=HMGCS1"	0.572	Down	1.2762e-07	HMGCS1	57.293	116.9	34.4	16	36	15
	P06727	Apolipoprotein A-IV OS=Homo sapiens OX=9606 GN=APOA4	0.745	Down	0.000183182	APOA4	45.398	45.536	31.8	12	13	12
	Q08AH1	"Acyl-coenzyme A synthetase ACSM1, mitochondrial OS=Homo sapiens OX=9606 GN=ACSM1"	1.363	Up	0.00096261	ACSM1	65.272	15.87	6.4	4	6	2
	P04114	Apolipoprotein B-100 OS=Homo sapiens OX=9606 GN=APOB	1.417	Up	4.7205e-07	APOB	515.6	323.31	28.5	114	203	114
	Q9NR19	"Acetyl-coenzyme A synthetase, cytoplasmic OS=Homo sapiens OX=9606 GN=ACSS2"	0.717	Down	8.2285e-05	ACSS2	78.579	103.51	19.4	12	22	12
	P53602	Diphosphomevalonate decarboxylase OS=Homo sapiens OX=9606 GN=MVD	0.745	Down	6.9377e-07	MVD	43.404	114.09	26.5	9	14	9
	Q15165	Serum paraoxonase/arylesterase 2 OS=Homo sapiens OX=9606 GN=PON2	1.375	Up	0.00017867	PON2	39.38	78.667	19.5	5	10	5
	P06280	Alpha-galactosidase A OS=Homo sapiens OX=9606 GN=GLA	1.529	Up	0.00030248	GLA	48.766	3.0048	2.8	1	1	1
	Q9NYQ3	Hydroxyacid oxidase 2 OS=Homo sapiens OX=9606 GN=HAO2	1.504	Up	1.98369e-05	HAO2	38.838	17.603	17.4	7	8	6
	P35503	UDP-glucuronosyltransferase 1-3 OS=Homo sapiens OX=9606 GN=UGT1A3	0.501	Down	8.0111e-05	UGT1A3	60.338	35.633	18.5	8	32	4
	P42330	Aldo-keto reductase family 1 member C3 OS=Homo sapiens OX=9606 GN=AKR1C3	0.69	Down	0.0093177	AKR1C3	36.853	48.289	47.1	14	36	6
	Q9BYV7	"Beta,beta-carotene 9',10'-oxygenase OS=Homo sapiens OX=9606 GN=BCO2"	1.397	Up	0.00027642	BCO2	65.673	75.662	19.3	9	13	9
	Q08AH3	"Acyl-coenzyme A synthetase ACSM2A, mitochondrial OS=Homo sapiens OX=9606 GN=ACSM2A"	0.387	Down	5.9669e-05	ACSM2A	64.222	323.31	53	24	64	8
	P22309	UDP-glucuronosyltransferase 1-1 OS=Homo sapiens OX=9606 GN=UGT1A1	1.383	Up	0.0040392	UGT1A1	59.591	20.48	14.1	6	26	4
	P02654	Apolipoprotein C-I OS=Homo sapiens OX=9606 GN=APOC1	0.762	Down	0.00067577	APOC1	9.3318	19.049	32.5	4	10	4
	Q8TBG4	Ethanolamine-phosphate phospho-lyase OS=Homo sapiens OX=9606 GN=ETNPPL	0.758	Down	0.00064487	ETNPPL	55.67	42.226	15.6	7	8	7
	P05413	"Fatty acid-binding protein, heart OS=Homo sapiens OX=9606 GN=FABP3"	1.44	Up	0.0025352	FABP3	14.858	42.997	35.3	5	7	4
	Q99572	P2X purinoceptor 7 OS=Homo sapiens OX=9606 GN=P2RX7	0.596	Down	4.3132e-06	P2RX7	68.584	14.126	1.7	1	1	1
	P35558	"Phosphoenolpyruvate carboxykinase, cytosolic [GTP] OS=Homo sapiens OX=9606 GN=PCK1"	1.654	Up	2.6875e-06	PCK1	69.194	133.22	44.7	23	53	21
	P02753	Retinol-binding protein 4 OS=Homo sapiens OX=9606 GN=RBP4	0.594	Down	3.2227e-06	RBP4	23.01	89.096	46.8	8	16	8
	Q14914	Prostaglandin reductase 1 OS=Homo sapiens OX=9606 GN=PTGR1	0.75	Down	2.2283e-05	PTGR1	35.869	147.6	46.2	12	46	12
	Q15800	Methylsterol monooxygenase 1 OS=Homo sapiens OX=9606 GN=MSMO1	0.72	Down	1.8153e-06	MSMO1	35.215	70.563	8.5	2	7	2
	P24462	Cytochrome P450 3A7 OS=Homo sapiens OX=9606 GN=CYP3A7	0.733	Down	0.00094425	CYP3A7	57.525	5.4181	25.6	12	42	3
	O00767	Acyl-CoA desaturase OS=Homo sapiens OX=9606 GN=SCD	0.505	Down	2.1411e-05	SCD	41.522	10.849	5.8	2	2	2
	P11509	Cytochrome P450 2A6 OS=Homo sapiens OX=9606 GN=CYP2A6	0.722	Down	3.5924e-05	CYP2A6	56.501	161.7	35.4	17	37	7
	P37268	Squalene synthase OS=Homo sapiens OX=9606 GN=FDFT1	0.609	Down	6.4537e-05	FDFT1	48.115	80.017	25.4	9	19	9
	Q16696	Cytochrome P450 2A13 OS=Homo sapiens OX=9606 GN=CYP2A13	16.667	Up	1.1183e-07	CYP2A13	56.687	12.023	20.6	11	22	1
	Q6Q788	Apolipoprotein A-V OS=Homo sapiens OX=9606 GN=APOA5	1.366	Up	0.00027791	APOA5	41.212	56.909	16.9	5	5	5
	O60488	Long-chain-fatty-acid--CoA ligase 4 OS=Homo sapiens OX=9606 GN=ACSL4	0.684	Down	5.8751e-05	ACSL4	79.187	41.685	17.3	10	12	9
	O60218	Aldo-keto reductase family 1 member B10 OS=Homo sapiens OX=9606 GN=AKR1B10	0.514	Down	6.0912e-05	AKR1B10	36.019	46.167	31.3	8	12	8
	P15428	15-hydroxyprostaglandin dehydrogenase [NAD(+)] OS=Homo sapiens OX=9606 GN=HPGD	1.781	Up	0.00029894	HPGD	28.977	73.116	37.6	8	19	8
	Q6ZWL3	Cytochrome P450 4V2 OS=Homo sapiens OX=9606 GN=CYP4V2	0.608	Down	0.00049869	CYP4V2	60.723	96.536	14.9	8	8	8
	Q9NXB9	Elongation of very long chain fatty acids protein 2 OS=Homo sapiens OX=9606 GN=ELOVL2	0.751	Down	0.0024847	ELOVL2	34.584	3.3002	5.7	2	2	2
	Q4G176	"Acyl-CoA synthetase family member 3, mitochondrial OS=Homo sapiens OX=9606 GN=ACSF3"	1.301	Up	4.4306e-05	ACSF3	64.129	8.6797	7.8	5	5	5
	P37840	Alpha-synuclein OS=Homo sapiens OX=9606 GN=SNCA	1.431	Up	0.0028602	SNCA	14.46	89.074	47.9	5	6	4
	P14555	"Phospholipase A2, membrane associated OS=Homo sapiens OX=9606 GN=PLA2G2A"	0.74	Down	0.00038291	PLA2G2A	16.083	13.895	17.4	3	3	3
	O00519	Fatty-acid amide hydrolase 1 OS=Homo sapiens OX=9606 GN=FAAH	1.419	Up	0.00060009	FAAH	63.065	37.235	10.7	5	8	5
	P47895	Aldehyde dehydrogenase family 1 member A3 OS=Homo sapiens OX=9606 GN=ALDH1A3	1.594	Up	4.5715e-06	ALDH1A3	56.108	45.386	23.6	12	17	9
	P34913	Bifunctional epoxide hydrolase 2 OS=Homo sapiens OX=9606 GN=EPHX2	0.731	Down	0.000119498	EPHX2	62.615	245.28	50.5	23	61	23
	Q9BTZ2	Dehydrogenase/reductase SDR family member 4 OS=Homo sapiens OX=9606 GN=DHRS4	0.491	Down	4.8031e-07	DHRS4	29.537	15.306	19.4	6	10	6
	P33261	Cytochrome P450 2C19 OS=Homo sapiens OX=9606 GN=CYP2C19	0.559	Down	0.0020788	CYP2C19	55.93	88.074	30.2	14	40	8
	P00352	Retinal dehydrogenase 1 OS=Homo sapiens OX=9606 GN=ALDH1A1	0.763	Down	3.4647e-06	ALDH1A1	54.861	323.31	55.7	27	151	25
other | polyketide metabolic process	P42330	Aldo-keto reductase family 1 member C3 OS=Homo sapiens OX=9606 GN=AKR1C3	0.69	Down	0.0093177	AKR1C3	36.853	48.289	47.1	14	36	6
	O60218	Aldo-keto reductase family 1 member B10 OS=Homo sapiens OX=9606 GN=AKR1B10	0.514	Down	6.0912e-05	AKR1B10	36.019	46.167	31.3	8	12	8
other | positive regulation of growth	P09327	Villin-1 OS=Homo sapiens OX=9606 GN=VIL1	0.623	Down	3.7422e-07	VIL1	92.694	269.69	34	25	39	25
	O60488	Long-chain-fatty-acid--CoA ligase 4 OS=Homo sapiens OX=9606 GN=ACSL4	0.684	Down	5.8751e-05	ACSL4	79.187	41.685	17.3	10	12	9
other | lipid biosynthetic process	P49327	Fatty acid synthase OS=Homo sapiens OX=9606 GN=FASN	0.74	Down	0.00031878	FASN	273.42	323.31	40	85	204	85
	P09917	Arachidonate 5-lipoxygenase OS=Homo sapiens OX=9606 GN=ALOX5	1.302	Up	0.030717	ALOX5	77.982	6.6217	4.6	3	3	3
	Q01581	"Hydroxymethylglutaryl-CoA synthase, cytoplasmic OS=Homo sapiens OX=9606 GN=HMGCS1"	0.572	Down	1.2762e-07	HMGCS1	57.293	116.9	34.4	16	36	15
	Q14534	Squalene monooxygenase OS=Homo sapiens OX=9606 GN=SQLE	0.659	Down	0.00024098	SQLE	63.922	25.889	13.4	6	7	6
	P06727	Apolipoprotein A-IV OS=Homo sapiens OX=9606 GN=APOA4	0.745	Down	0.000183182	APOA4	45.398	45.536	31.8	12	13	12
	Q08AH1	"Acyl-coenzyme A synthetase ACSM1, mitochondrial OS=Homo sapiens OX=9606 GN=ACSM1"	1.363	Up	0.00096261	ACSM1	65.272	15.87	6.4	4	6	2
	Q9NR19	"Acetyl-coenzyme A synthetase, cytoplasmic OS=Homo sapiens OX=9606 GN=ACSS2"	0.717	Down	8.2285e-05	ACSS2	78.579	103.51	19.4	12	22	12
	P53602	Diphosphomevalonate decarboxylase OS=Homo sapiens OX=9606 GN=MVD	0.745	Down	6.9377e-07	MVD	43.404	114.09	26.5	9	14	9
	P42330	Aldo-keto reductase family 1 member C3 OS=Homo sapiens OX=9606 GN=AKR1C3	0.69	Down	0.0093177	AKR1C3	36.853	48.289	47.1	14	36	6
	Q9UBM7	7-dehydrocholesterol reductase OS=Homo sapiens OX=9606 GN=DHCR7	0.594	Down	1.60703e-05	DHCR7	54.489	153.46	15.8	7	13	7
	Q9H1P3	Oxysterol-binding protein-related protein 2 OS=Homo sapiens OX=9606 GN=OSBPL2	1.703	Up	1.91561e-05	OSBPL2	55.201	9.2957	8.5	3	3	3
	Q08AH3	"Acyl-coenzyme A synthetase ACSM2A, mitochondrial OS=Homo sapiens OX=9606 GN=ACSM2A"	0.387	Down	5.9669e-05	ACSM2A	64.222	323.31	53	24	64	8
	Q8TBG4	Ethanolamine-phosphate phospho-lyase OS=Homo sapiens OX=9606 GN=ETNPPL	0.758	Down	0.00064487	ETNPPL	55.67	42.226	15.6	7	8	7
	Q99572	P2X purinoceptor 7 OS=Homo sapiens OX=9606 GN=P2RX7	0.596	Down	4.3132e-06	P2RX7	68.584	14.126	1.7	1	1	1
	P31213	3-oxo-5-alpha-steroid 4-dehydrogenase 2 OS=Homo sapiens OX=9606 GN=SRD5A2	1.706	Up	0.00030132	SRD5A2	28.393	1.7158	7.1	2	2	2
	P35558	"Phosphoenolpyruvate carboxykinase, cytosolic [GTP] OS=Homo sapiens OX=9606 GN=PCK1"	1.654	Up	2.6875e-06	PCK1	69.194	133.22	44.7	23	53	21
	Q16850	Lanosterol 14-alpha demethylase OS=Homo sapiens OX=9606 GN=CYP51A1	0.739	Down	0.00033996	CYP51A1	56.805	58.163	17.7	8	16	8
	Q15800	Methylsterol monooxygenase 1 OS=Homo sapiens OX=9606 GN=MSMO1	0.72	Down	1.8153e-06	MSMO1	35.215	70.563	8.5	2	7	2
	O00767	Acyl-CoA desaturase OS=Homo sapiens OX=9606 GN=SCD	0.505	Down	2.1411e-05	SCD	41.522	10.849	5.8	2	2	2
	P37268	Squalene synthase OS=Homo sapiens OX=9606 GN=FDFT1	0.609	Down	6.4537e-05	FDFT1	48.115	80.017	25.4	9	19	9
	Q6Q788	Apolipoprotein A-V OS=Homo sapiens OX=9606 GN=APOA5	1.366	Up	0.00027791	APOA5	41.212	56.909	16.9	5	5	5
	O60488	Long-chain-fatty-acid--CoA ligase 4 OS=Homo sapiens OX=9606 GN=ACSL4	0.684	Down	5.8751e-05	ACSL4	79.187	41.685	17.3	10	12	9
	Q9NXB9	Elongation of very long chain fatty acids protein 2 OS=Homo sapiens OX=9606 GN=ELOVL2	0.751	Down	0.0024847	ELOVL2	34.584	3.3002	5.7	2	2	2
	Q4G176	"Acyl-CoA synthetase family member 3, mitochondrial OS=Homo sapiens OX=9606 GN=ACSF3"	1.301	Up	4.4306e-05	ACSF3	64.129	8.6797	7.8	5	5	5
	P14555	"Phospholipase A2, membrane associated OS=Homo sapiens OX=9606 GN=PLA2G2A"	0.74	Down	0.00038291	PLA2G2A	16.083	13.895	17.4	3	3	3
	P56937	3-keto-steroid reductase OS=Homo sapiens OX=9606 GN=HSD17B7	0.753	Down	0.00091901	HSD17B7	38.206	16.207	14.7	4	4	4
	P47895	Aldehyde dehydrogenase family 1 member A3 OS=Homo sapiens OX=9606 GN=ALDH1A3	1.594	Up	4.5715e-06	ALDH1A3	56.108	45.386	23.6	12	17	9
other | endoderm development	P14780	Matrix metalloproteinase-9 OS=Homo sapiens OX=9606 GN=MMP9	1.304	Up	0.00131817	MMP9	78.457	35.047	15.1	8	8	8
	Q9BRX2	Protein pelota homolog OS=Homo sapiens OX=9606 GN=PELO	0.746	Down	8.3783e-05	PELO	43.359	34.936	11.9	4	5	4
other | carbohydrate derivative biosynthetic process	Q5EBM0	"UMP-CMP kinase 2, mitochondrial OS=Homo sapiens OX=9606 GN=CMPK2"	0.743	Down	0.0149614	CMPK2	49.447	11.432	8.5	3	4	3
	P53602	Diphosphomevalonate decarboxylase OS=Homo sapiens OX=9606 GN=MVD	0.745	Down	6.9377e-07	MVD	43.404	114.09	26.5	9	14	9
	Q9NR34	"Mannosyl-oligosaccharide 1,2-alpha-mannosidase IC OS=Homo sapiens OX=9606 GN=MAN1C1"	1.398	Up	0.00086265	MAN1C1	70.91	1.6174	2.2	2	2	2
	P32320	Cytidine deaminase OS=Homo sapiens OX=9606 GN=CDA	1.342	Up	0.00061997	CDA	16.185	134.26	53.4	5	9	5
	P29728	2'-5'-oligoadenylate synthase 2 OS=Homo sapiens OX=9606 GN=OAS2	0.585	Down	3.9681e-06	OAS2	82.43	37.13	14.6	9	10	9
	Q02127	"Dihydroorotate dehydrogenase (quinone), mitochondrial OS=Homo sapiens OX=9606 GN=DHODH"	0.726	Down	0.00073944	DHODH	42.867	41.907	13.9	4	4	4
other | macromolecular complex assembly	P02748	Complement component C9 OS=Homo sapiens OX=9606 GN=C9	1.332	Up	0.00040346	C9	63.173	18.217	12.7	7	9	7
	Q96GX9	Methylthioribulose-1-phosphate dehydratase OS=Homo sapiens OX=9606 GN=APIP	1.356	Up	0.00031634	APIP	27.125	24.567	28.9	5	6	5
	P00973	2'-5'-oligoadenylate synthase 1 OS=Homo sapiens OX=9606 GN=OAS1	0.225	Down	2.0271e-05	OAS1	46.028	16.541	5	2	3	2
	P06727	Apolipoprotein A-IV OS=Homo sapiens OX=9606 GN=APOA4	0.745	Down	0.000183182	APOA4	45.398	45.536	31.8	12	13	12
	P04114	Apolipoprotein B-100 OS=Homo sapiens OX=9606 GN=APOB	1.417	Up	4.7205e-07	APOB	515.6	323.31	28.5	114	203	114
	P20592	Interferon-induced GTP-binding protein Mx2 OS=Homo sapiens OX=9606 GN=MX2	0.766	Down	0.0041233	MX2	82.088	8.2832	8	5	5	4
	P55008	Allograft inflammatory factor 1 OS=Homo sapiens OX=9606 GN=AIF1	1.347	Up	1.0032e-07	AIF1	16.703	8.954	23.1	4	6	4
	P07355	Annexin A2 OS=Homo sapiens OX=9606 GN=ANXA2	0.746	Down	0.0063775	ANXA2	38.604	323.31	64.3	23	59	23
	P09601	Heme oxygenase 1 OS=Homo sapiens OX=9606 GN=HMOX1	1.309	Up	0.00046244	HMOX1	32.818	73.832	26.4	6	11	6
	P02654	Apolipoprotein C-I OS=Homo sapiens OX=9606 GN=APOC1	0.762	Down	0.00067577	APOC1	9.3318	19.049	32.5	4	10	4
	Q99572	P2X purinoceptor 7 OS=Homo sapiens OX=9606 GN=P2RX7	0.596	Down	4.3132e-06	P2RX7	68.584	14.126	1.7	1	1	1
	Q9TQE0	"HLA class II histocompatibility antigen, DRB1-9 beta chain OS=Homo sapiens OX=9606 GN=HLA-DRB1"	0.683	Down	0.000158349	HLA-DRB1	29.826	6.0904	21.1	6	7	1
	P32320	Cytidine deaminase OS=Homo sapiens OX=9606 GN=CDA	1.342	Up	0.00061997	CDA	16.185	134.26	53.4	5	9	5
	P09327	Villin-1 OS=Homo sapiens OX=9606 GN=VIL1	0.623	Down	3.7422e-07	VIL1	92.694	269.69	34	25	39	25
	Q14749	Glycine N-methyltransferase OS=Homo sapiens OX=9606 GN=GNMT	0.736	Down	8.0314e-05	GNMT	32.742	175.93	45.1	12	31	12
	Q9UFE4	Coiled-coil domain-containing protein 39 OS=Homo sapiens OX=9606 GN=CCDC39	2.239	Up	0.000102798	CCDC39	109.9	1.7371	0.9	1	1	1
	P53634	Dipeptidyl peptidase 1 OS=Homo sapiens OX=9606 GN=CTSC	1.525	Up	1.85843e-05	CTSC	51.853	94.677	11.4	5	7	5
	P14598	Neutrophil cytosol factor 1 OS=Homo sapiens OX=9606 GN=NCF1	1.301	Up	0.0037962	NCF1	44.651	24.259	18.7	6	6	6
	Q6Q788	Apolipoprotein A-V OS=Homo sapiens OX=9606 GN=APOA5	1.366	Up	0.00027791	APOA5	41.212	56.909	16.9	5	5	5
	P68871	Hemoglobin subunit beta OS=Homo sapiens OX=9606 GN=HBB	1.44	Up	4.5303e-06	HBB	15.998	323.31	76.9	11	372	5
	P10412	Histone H1.4 OS=Homo sapiens OX=9606 GN=HIST1H1E	1.694	Up	1.88352e-05	HIST1H1E	21.865	77.045	41.1	11	36	4
	P60903	Protein S100-A10 OS=Homo sapiens OX=9606 GN=S100A10	0.758	Down	3.505e-05	S100A10	11.203	23.471	17.5	2	4	2
	P20591	Interferon-induced GTP-binding protein Mx1 OS=Homo sapiens OX=9606 GN=MX1	0.544	Down	2.4377e-05	MX1	75.519	78.101	28.2	15	17	14
	Q9Y6M9	NADH dehydrogenase [ubiquinone] 1 beta subcomplex subunit 9 OS=Homo sapiens OX=9606 GN=NDUFB9	0.733	Down	0.000137829	NDUFB9	21.831	32.572	29.1	4	5	4
	P62304	Small nuclear ribonucleoprotein E OS=Homo sapiens OX=9606 GN=SNRPE	1.35	Up	0.0071753	SNRPE	10.803	2.2448	13	1	1	1
	P47895	Aldehyde dehydrogenase family 1 member A3 OS=Homo sapiens OX=9606 GN=ALDH1A3	1.594	Up	4.5715e-06	ALDH1A3	56.108	45.386	23.6	12	17	9
	Q9BTZ2	Dehydrogenase/reductase SDR family member 4 OS=Homo sapiens OX=9606 GN=DHRS4	0.491	Down	4.8031e-07	DHRS4	29.537	15.306	19.4	6	10	6
	P56556	NADH dehydrogenase [ubiquinone] 1 alpha subcomplex subunit 6 OS=Homo sapiens OX=9606 GN=NDUFA6	1.431	Up	5.7039e-05	NDUFA6	17.871	9.1849	12.3	2	3	2
other | regulation of cellular component size	P02549	"Spectrin alpha chain, erythrocytic 1 OS=Homo sapiens OX=9606 GN=SPTA1"	1.315	Up	2.1125e-05	SPTA1	280.01	323.31	28.1	57	76	57
	P35080	Profilin-2 OS=Homo sapiens OX=9606 GN=PFN2	0.737	Down	0.0015965	PFN2	15.046	57.825	29.3	3	5	3
	Q99572	P2X purinoceptor 7 OS=Homo sapiens OX=9606 GN=P2RX7	0.596	Down	4.3132e-06	P2RX7	68.584	14.126	1.7	1	1	1
	P09327	Villin-1 OS=Homo sapiens OX=9606 GN=VIL1	0.623	Down	3.7422e-07	VIL1	92.694	269.69	34	25	39	25
	P11277	"Spectrin beta chain, erythrocytic OS=Homo sapiens OX=9606 GN=SPTB"	1.326	Up	3.8768e-05	SPTB	246.47	229.78	25.9	52	77	45
	Q9BYE9	Cadherin-related family member 2 OS=Homo sapiens OX=9606 GN=CDHR2	1.322	Up	0.0060983	CDHR2	141.54	7.7691	2.1	2	2	2
other | protein-lipid complex subunit organization	P05164	Myeloperoxidase OS=Homo sapiens OX=9606 GN=MPO	1.306	Up	3.1557e-06	MPO	83.868	74.43	21.5	14	23	12
	P06727	Apolipoprotein A-IV OS=Homo sapiens OX=9606 GN=APOA4	0.745	Down	0.000183182	APOA4	45.398	45.536	31.8	12	13	12
	P04114	Apolipoprotein B-100 OS=Homo sapiens OX=9606 GN=APOB	1.417	Up	4.7205e-07	APOB	515.6	323.31	28.5	114	203	114
	P02654	Apolipoprotein C-I OS=Homo sapiens OX=9606 GN=APOC1	0.762	Down	0.00067577	APOC1	9.3318	19.049	32.5	4	10	4
	Q6Q788	Apolipoprotein A-V OS=Homo sapiens OX=9606 GN=APOA5	1.366	Up	0.00027791	APOA5	41.212	56.909	16.9	5	5	5
	P14555	"Phospholipase A2, membrane associated OS=Homo sapiens OX=9606 GN=PLA2G2A"	0.74	Down	0.00038291	PLA2G2A	16.083	13.895	17.4	3	3	3
other | epidermis development	P42330	Aldo-keto reductase family 1 member C3 OS=Homo sapiens OX=9606 GN=AKR1C3	0.69	Down	0.0093177	AKR1C3	36.853	48.289	47.1	14	36	6
other | pyrimidine-containing compound metabolic process	Q5EBM0	"UMP-CMP kinase 2, mitochondrial OS=Homo sapiens OX=9606 GN=CMPK2"	0.743	Down	0.0149614	CMPK2	49.447	11.432	8.5	3	4	3
	P32320	Cytidine deaminase OS=Homo sapiens OX=9606 GN=CDA	1.342	Up	0.00061997	CDA	16.185	134.26	53.4	5	9	5
	Q02127	"Dihydroorotate dehydrogenase (quinone), mitochondrial OS=Homo sapiens OX=9606 GN=DHODH"	0.726	Down	0.00073944	DHODH	42.867	41.907	13.9	4	4	4
other | regulation of system process	P51911	Calponin-1 OS=Homo sapiens OX=9606 GN=CNN1	0.629	Down	4.1906e-05	CNN1	33.17	70.353	24.6	6	8	6
	P06727	Apolipoprotein A-IV OS=Homo sapiens OX=9606 GN=APOA4	0.745	Down	0.000183182	APOA4	45.398	45.536	31.8	12	13	12
	P55008	Allograft inflammatory factor 1 OS=Homo sapiens OX=9606 GN=AIF1	1.347	Up	1.0032e-07	AIF1	16.703	8.954	23.1	4	6	4
	P10253	Lysosomal alpha-glucosidase OS=Homo sapiens OX=9606 GN=GAA	1.483	Up	9.9324e-05	GAA	105.32	104.79	16.1	13	33	13
	Q6Q788	Apolipoprotein A-V OS=Homo sapiens OX=9606 GN=APOA5	1.366	Up	0.00027791	APOA5	41.212	56.909	16.9	5	5	5
other | response to lipoprotein particle	Q01581	"Hydroxymethylglutaryl-CoA synthase, cytoplasmic OS=Homo sapiens OX=9606 GN=HMGCS1"	0.572	Down	1.2762e-07	HMGCS1	57.293	116.9	34.4	16	36	15
	P30273	High affinity immunoglobulin epsilon receptor subunit gamma OS=Homo sapiens OX=9606 GN=FCER1G	1.358	Up	0.00026273	FCER1G	9.6674	38.746	32.6	3	4	3
	P55290	Cadherin-13 OS=Homo sapiens OX=9606 GN=CDH13	1.332	Up	0.0076212	CDH13	78.286	24.533	9.7	5	6	5
other | embryo development	Q9H799	Protein JBTS17 OS=Homo sapiens OX=9606 GN=C5orf42	1.398	Up	0.031303	C5orf42	361.74	2.9585	0.5	2	3	2
	P04114	Apolipoprotein B-100 OS=Homo sapiens OX=9606 GN=APOB	1.417	Up	4.7205e-07	APOB	515.6	323.31	28.5	114	203	114
	P55001	Microfibrillar-associated protein 2 OS=Homo sapiens OX=9606 GN=MFAP2	0.671	Down	9.5557e-05	MFAP2	20.825	22.882	15.8	2	3	2
	Q9NYL2	Mitogen-activated protein kinase kinase kinase 20 OS=Homo sapiens OX=9606 GN=MAP3K20	0.755	Down	0.00033839	MAP3K20	91.154	5.0436	3	2	2	2
	P02753	Retinol-binding protein 4 OS=Homo sapiens OX=9606 GN=RBP4	0.594	Down	3.2227e-06	RBP4	23.01	89.096	46.8	8	16	8
	Q9UFE4	Coiled-coil domain-containing protein 39 OS=Homo sapiens OX=9606 GN=CCDC39	2.239	Up	0.000102798	CCDC39	109.9	1.7371	0.9	1	1	1
	O60488	Long-chain-fatty-acid--CoA ligase 4 OS=Homo sapiens OX=9606 GN=ACSL4	0.684	Down	5.8751e-05	ACSL4	79.187	41.685	17.3	10	12	9
	P14780	Matrix metalloproteinase-9 OS=Homo sapiens OX=9606 GN=MMP9	1.304	Up	0.00131817	MMP9	78.457	35.047	15.1	8	8	8
	Q96JA1	Leucine-rich repeats and immunoglobulin-like domains protein 1 OS=Homo sapiens OX=9606 GN=LRIG1	1.465	Up	1.8399e-05	LRIG1	119.11	1.842	1.4	2	2	2
	P47895	Aldehyde dehydrogenase family 1 member A3 OS=Homo sapiens OX=9606 GN=ALDH1A3	1.594	Up	4.5715e-06	ALDH1A3	56.108	45.386	23.6	12	17	9
other | positive regulation of binding	P02549	"Spectrin alpha chain, erythrocytic 1 OS=Homo sapiens OX=9606 GN=SPTA1"	1.315	Up	2.1125e-05	SPTA1	280.01	323.31	28.1	57	76	57
	P07355	Annexin A2 OS=Homo sapiens OX=9606 GN=ANXA2	0.746	Down	0.0063775	ANXA2	38.604	323.31	64.3	23	59	23
	P14780	Matrix metalloproteinase-9 OS=Homo sapiens OX=9606 GN=MMP9	1.304	Up	0.00131817	MMP9	78.457	35.047	15.1	8	8	8
	P60903	Protein S100-A10 OS=Homo sapiens OX=9606 GN=S100A10	0.758	Down	3.505e-05	S100A10	11.203	23.471	17.5	2	4	2
other | mitotic cell cycle	Q92530	Proteasome inhibitor PI31 subunit OS=Homo sapiens OX=9606 GN=PSMF1	1.376	Up	0.00028132	PSMF1	29.816	15.45	14.8	4	4	4
	Q9BW19	Kinesin-like protein KIFC1 OS=Homo sapiens OX=9606 GN=KIFC1	1.377	Up	0.0194561	KIFC1	73.747	-2	1.8	1	1	1
	Q9UJX2	Cell division cycle protein 23 homolog OS=Homo sapiens OX=9606 GN=CDC23	1.505	Up	0.0079764	CDC23	68.833	9.3375	6	4	4	4
	P55290	Cadherin-13 OS=Homo sapiens OX=9606 GN=CDH13	1.332	Up	0.0076212	CDH13	78.286	24.533	9.7	5	6	5
other | response to ammonium ion	P55008	Allograft inflammatory factor 1 OS=Homo sapiens OX=9606 GN=AIF1	1.347	Up	1.0032e-07	AIF1	16.703	8.954	23.1	4	6	4
	P37840	Alpha-synuclein OS=Homo sapiens OX=9606 GN=SNCA	1.431	Up	0.0028602	SNCA	14.46	89.074	47.9	5	6	4
other | regulation of primary metabolic process	B7ZBB8	Protein phosphatase 1 regulatory subunit 3G OS=Homo sapiens OX=9606 GN=PPP1R3G	1.399	Up	0.00052229	PPP1R3G	38.018	5.5294	3.4	1	1	1
	O75604	Ubiquitin carboxyl-terminal hydrolase 2 OS=Homo sapiens OX=9606 GN=USP2	0.693	Down	0.0005231	USP2	68.071	2.088	2.3	1	1	1
	P02748	Complement component C9 OS=Homo sapiens OX=9606 GN=C9	1.332	Up	0.00040346	C9	63.173	18.217	12.7	7	9	7
	P12544	Granzyme A OS=Homo sapiens OX=9606 GN=GZMA	1.531	Up	0.00182296	GZMA	28.999	9.1179	6.9	1	1	1
	Q96GX9	Methylthioribulose-1-phosphate dehydratase OS=Homo sapiens OX=9606 GN=APIP	1.356	Up	0.00031634	APIP	27.125	24.567	28.9	5	6	5
	P35237	Serpin B6 OS=Homo sapiens OX=9606 GN=SERPINB6	1.329	Up	6.2158e-05	SERPINB6	42.621	72.209	29.3	10	14	9
	Q5T619	Zinc finger protein 648 OS=Homo sapiens OX=9606 GN=ZNF648	1.469	Up	0.00053951	ZNF648	62.34	1.7442	2.1	1	5	1
	Q9BT43	DNA-directed RNA polymerase III subunit RPC7-like OS=Homo sapiens OX=9606 GN=POLR3GL	0.398	Down	0.027643	POLR3GL	25.334	2.8251	9.6	1	1	1
	P00973	2'-5'-oligoadenylate synthase 1 OS=Homo sapiens OX=9606 GN=OAS1	0.225	Down	2.0271e-05	OAS1	46.028	16.541	5	2	3	2
	P06727	Apolipoprotein A-IV OS=Homo sapiens OX=9606 GN=APOA4	0.745	Down	0.000183182	APOA4	45.398	45.536	31.8	12	13	12
	Q92748	Thyroid hormone-inducible hepatic protein OS=Homo sapiens OX=9606 GN=THRSP	0.648	Down	0.00096196	THRSP	16.561	12.231	8.9	1	1	1
	Q16610	Extracellular matrix protein 1 OS=Homo sapiens OX=9606 GN=ECM1	0.698	Down	0.0089589	ECM1	60.673	24.511	10.4	5	5	5
	P08519	Apolipoprotein(a) OS=Homo sapiens OX=9606 GN=LPA	0.742	Down	0.00026059	LPA	501.31	46.658	7.7	3	3	3
	P04114	Apolipoprotein B-100 OS=Homo sapiens OX=9606 GN=APOB	1.417	Up	4.7205e-07	APOB	515.6	323.31	28.5	114	203	114
	Q9UI15	Transgelin-3 OS=Homo sapiens OX=9606 GN=TAGLN3	0.766	Down	0.0077564	TAGLN3	22.472	2.2859	10.6	2	2	1
	P53801	Pituitary tumor-transforming gene 1 protein-interacting protein OS=Homo sapiens OX=9606 GN=PTTG1IP	0.675	Down	0.0079773	PTTG1IP	20.324	13.859	13.9	2	5	2
	P09936	Ubiquitin carboxyl-terminal hydrolase isozyme L1 OS=Homo sapiens OX=9606 GN=UCHL1	0.727	Down	0.0023389	UCHL1	24.824	40.187	23.3	5	5	5
	Q13075	Baculoviral IAP repeat-containing protein 1 OS=Homo sapiens OX=9606 GN=NAIP	1.464	Up	0.0179762	NAIP	159.58	4.2229	1.6	2	2	2
	P07738	Bisphosphoglycerate mutase OS=Homo sapiens OX=9606 GN=BPGM	1.419	Up	1.64331e-05	BPGM	30.005	75.171	34.4	7	10	7
	Q9ULU4	Protein kinase C-binding protein 1 OS=Homo sapiens OX=9606 GN=ZMYND8	1.379	Up	0.0065047	ZMYND8	131.69	23.89	3.7	3	4	3
	P55008	Allograft inflammatory factor 1 OS=Homo sapiens OX=9606 GN=AIF1	1.347	Up	1.0032e-07	AIF1	16.703	8.954	23.1	4	6	4
	P35080	Profilin-2 OS=Homo sapiens OX=9606 GN=PFN2	0.737	Down	0.0015965	PFN2	15.046	57.825	29.3	3	5	3
	P35503	UDP-glucuronosyltransferase 1-3 OS=Homo sapiens OX=9606 GN=UGT1A3	0.501	Down	8.0111e-05	UGT1A3	60.338	35.633	18.5	8	32	4
	P42330	Aldo-keto reductase family 1 member C3 OS=Homo sapiens OX=9606 GN=AKR1C3	0.69	Down	0.0093177	AKR1C3	36.853	48.289	47.1	14	36	6
	Q9UBM7	7-dehydrocholesterol reductase OS=Homo sapiens OX=9606 GN=DHCR7	0.594	Down	1.60703e-05	DHCR7	54.489	153.46	15.8	7	13	7
	Q9UK22	F-box only protein 2 OS=Homo sapiens OX=9606 GN=FBXO2	0.664	Down	0.00107962	FBXO2	33.327	69.234	23	4	8	4
	P02776	Platelet factor 4 OS=Homo sapiens OX=9606 GN=PF4	1.346	Up	0.0031449	PF4	10.845	10.648	25.7	2	2	2
	P16083	Ribosyldihydronicotinamide dehydrogenase [quinone] OS=Homo sapiens OX=9606 GN=NQO2	0.28	Down	5.5575e-07	NQO2	25.918	188.04	37.2	8	17	8
	P07355	Annexin A2 OS=Homo sapiens OX=9606 GN=ANXA2	0.746	Down	0.0063775	ANXA2	38.604	323.31	64.3	23	59	23
	Q92530	Proteasome inhibitor PI31 subunit OS=Homo sapiens OX=9606 GN=PSMF1	1.376	Up	0.00028132	PSMF1	29.816	15.45	14.8	4	4	4
	P09601	Heme oxygenase 1 OS=Homo sapiens OX=9606 GN=HMOX1	1.309	Up	0.00046244	HMOX1	32.818	73.832	26.4	6	11	6
	P08473	Neprilysin OS=Homo sapiens OX=9606 GN=MME	1.301	Up	0.00097895	MME	85.513	22.203	11.3	8	8	8
	P22309	UDP-glucuronosyltransferase 1-1 OS=Homo sapiens OX=9606 GN=UGT1A1	1.383	Up	0.0040392	UGT1A1	59.591	20.48	14.1	6	26	4
	P02654	Apolipoprotein C-I OS=Homo sapiens OX=9606 GN=APOC1	0.762	Down	0.00067577	APOC1	9.3318	19.049	32.5	4	10	4
	P80511	Protein S100-A12 OS=Homo sapiens OX=9606 GN=S100A12	1.42	Up	0.00020279	S100A12	10.575	3.1943	16.3	2	3	2
	P02786	Transferrin receptor protein 1 OS=Homo sapiens OX=9606 GN=TFRC	0.554	Down	1.6488e-06	TFRC	84.87	65.354	16.1	11	15	10
	P05413	"Fatty acid-binding protein, heart OS=Homo sapiens OX=9606 GN=FABP3"	1.44	Up	0.0025352	FABP3	14.858	42.997	35.3	5	7	4
	Q9Y6K5	2'-5'-oligoadenylate synthase 3 OS=Homo sapiens OX=9606 GN=OAS3	0.645	Down	2.2578e-07	OAS3	121.17	38.413	12.4	14	14	14
	Q99572	P2X purinoceptor 7 OS=Homo sapiens OX=9606 GN=P2RX7	0.596	Down	4.3132e-06	P2RX7	68.584	14.126	1.7	1	1	1
	Q9UBS0	Ribosomal protein S6 kinase beta-2 OS=Homo sapiens OX=9606 GN=RPS6KB2	1.303	Up	9.7617e-05	RPS6KB2	53.455	9.9396	4.4	2	2	1
	P05161	Ubiquitin-like protein ISG15 OS=Homo sapiens OX=9606 GN=ISG15	0.588	Down	1.70212e-05	ISG15	17.887	7.3814	24.2	4	5	4
	P35558	"Phosphoenolpyruvate carboxykinase, cytosolic [GTP] OS=Homo sapiens OX=9606 GN=PCK1"	1.654	Up	2.6875e-06	PCK1	69.194	133.22	44.7	23	53	21
	Q9NYL2	Mitogen-activated protein kinase kinase kinase 20 OS=Homo sapiens OX=9606 GN=MAP3K20	0.755	Down	0.00033839	MAP3K20	91.154	5.0436	3	2	2	2
	P32320	Cytidine deaminase OS=Homo sapiens OX=9606 GN=CDA	1.342	Up	0.00061997	CDA	16.185	134.26	53.4	5	9	5
	P09327	Villin-1 OS=Homo sapiens OX=9606 GN=VIL1	0.623	Down	3.7422e-07	VIL1	92.694	269.69	34	25	39	25
	P04196	Histidine-rich glycoprotein OS=Homo sapiens OX=9606 GN=HRG	1.469	Up	4.2765e-05	HRG	59.578	108.42	15.8	7	13	7
	Q14749	Glycine N-methyltransferase OS=Homo sapiens OX=9606 GN=GNMT	0.736	Down	8.0314e-05	GNMT	32.742	175.93	45.1	12	31	12
	P15088	Mast cell carboxypeptidase A OS=Homo sapiens OX=9606 GN=CPA3	0.547	Down	1.67623e-05	CPA3	48.669	27.302	7.2	3	3	3
	P53634	Dipeptidyl peptidase 1 OS=Homo sapiens OX=9606 GN=CTSC	1.525	Up	1.85843e-05	CTSC	51.853	94.677	11.4	5	7	5
	Q6Q788	Apolipoprotein A-V OS=Homo sapiens OX=9606 GN=APOA5	1.366	Up	0.00027791	APOA5	41.212	56.909	16.9	5	5	5
	Q14397	Glucokinase regulatory protein OS=Homo sapiens OX=9606 GN=GCKR	0.609	Down	0.00052286	GCKR	68.684	67.919	25	12	14	12
	P10412	Histone H1.4 OS=Homo sapiens OX=9606 GN=HIST1H1E	1.694	Up	1.88352e-05	HIST1H1E	21.865	77.045	41.1	11	36	4
	P14780	Matrix metalloproteinase-9 OS=Homo sapiens OX=9606 GN=MMP9	1.304	Up	0.00131817	MMP9	78.457	35.047	15.1	8	8	8
	O94885	SAM and SH3 domain-containing protein 1 OS=Homo sapiens OX=9606 GN=SASH1	2.283	Up	2.1899e-06	SASH1	136.65	19.252	2.1	2	2	2
	P37840	Alpha-synuclein OS=Homo sapiens OX=9606 GN=SNCA	1.431	Up	0.0028602	SNCA	14.46	89.074	47.9	5	6	4
	P14555	"Phospholipase A2, membrane associated OS=Homo sapiens OX=9606 GN=PLA2G2A"	0.74	Down	0.00038291	PLA2G2A	16.083	13.895	17.4	3	3	3
	Q9UJX2	Cell division cycle protein 23 homolog OS=Homo sapiens OX=9606 GN=CDC23	1.505	Up	0.0079764	CDC23	68.833	9.3375	6	4	4	4
	P21741	Midkine OS=Homo sapiens OX=9606 GN=MDK	0.52	Down	2.2604e-05	MDK	15.585	58.142	30.8	3	4	3
	P34913	Bifunctional epoxide hydrolase 2 OS=Homo sapiens OX=9606 GN=EPHX2	0.731	Down	0.000119498	EPHX2	62.615	245.28	50.5	23	61	23
	P0C0L4	Complement C4-A OS=Homo sapiens OX=9606 GN=C4A	1.907	Up	0.00029636	C4A	192.78	323.31	32.9	53	98	2
	P55290	Cadherin-13 OS=Homo sapiens OX=9606 GN=CDH13	1.332	Up	0.0076212	CDH13	78.286	24.533	9.7	5	6	5
	Q9BRX2	Protein pelota homolog OS=Homo sapiens OX=9606 GN=PELO	0.746	Down	8.3783e-05	PELO	43.359	34.936	11.9	4	5	4
other | muscle tissue development	P02753	Retinol-binding protein 4 OS=Homo sapiens OX=9606 GN=RBP4	0.594	Down	3.2227e-06	RBP4	23.01	89.096	46.8	8	16	8
other | protein digestion	Q99572	P2X purinoceptor 7 OS=Homo sapiens OX=9606 GN=P2RX7	0.596	Down	4.3132e-06	P2RX7	68.584	14.126	1.7	1	1	1
other | morphogenesis of a branching structure	P24821	Tenascin OS=Homo sapiens OX=9606 GN=TNC	0.729	Down	1.295e-06	TNC	240.85	323.31	20.5	37	53	37
other | steroid metabolic process	P20815	Cytochrome P450 3A5 OS=Homo sapiens OX=9606 GN=CYP3A5	2.307	Up	3.3804e-07	CYP3A5	57.108	109.22	35.9	16	37	13
	Q01581	"Hydroxymethylglutaryl-CoA synthase, cytoplasmic OS=Homo sapiens OX=9606 GN=HMGCS1"	0.572	Down	1.2762e-07	HMGCS1	57.293	116.9	34.4	16	36	15
	Q14534	Squalene monooxygenase OS=Homo sapiens OX=9606 GN=SQLE	0.659	Down	0.00024098	SQLE	63.922	25.889	13.4	6	7	6
	P06727	Apolipoprotein A-IV OS=Homo sapiens OX=9606 GN=APOA4	0.745	Down	0.000183182	APOA4	45.398	45.536	31.8	12	13	12
	P04114	Apolipoprotein B-100 OS=Homo sapiens OX=9606 GN=APOB	1.417	Up	4.7205e-07	APOB	515.6	323.31	28.5	114	203	114
	P53602	Diphosphomevalonate decarboxylase OS=Homo sapiens OX=9606 GN=MVD	0.745	Down	6.9377e-07	MVD	43.404	114.09	26.5	9	14	9
	P42330	Aldo-keto reductase family 1 member C3 OS=Homo sapiens OX=9606 GN=AKR1C3	0.69	Down	0.0093177	AKR1C3	36.853	48.289	47.1	14	36	6
	Q9UBM7	7-dehydrocholesterol reductase OS=Homo sapiens OX=9606 GN=DHCR7	0.594	Down	1.60703e-05	DHCR7	54.489	153.46	15.8	7	13	7
	Q9H1P3	Oxysterol-binding protein-related protein 2 OS=Homo sapiens OX=9606 GN=OSBPL2	1.703	Up	1.91561e-05	OSBPL2	55.201	9.2957	8.5	3	3	3
	Q13268	"Dehydrogenase/reductase SDR family member 2, mitochondrial OS=Homo sapiens OX=9606 GN=DHRS2"	0.533	Down	0.00020211	DHRS2	29.926	21.07	20	5	6	5
	P22309	UDP-glucuronosyltransferase 1-1 OS=Homo sapiens OX=9606 GN=UGT1A1	1.383	Up	0.0040392	UGT1A1	59.591	20.48	14.1	6	26	4
	P02654	Apolipoprotein C-I OS=Homo sapiens OX=9606 GN=APOC1	0.762	Down	0.00067577	APOC1	9.3318	19.049	32.5	4	10	4
	P31213	3-oxo-5-alpha-steroid 4-dehydrogenase 2 OS=Homo sapiens OX=9606 GN=SRD5A2	1.706	Up	0.00030132	SRD5A2	28.393	1.7158	7.1	2	2	2
	Q16850	Lanosterol 14-alpha demethylase OS=Homo sapiens OX=9606 GN=CYP51A1	0.739	Down	0.00033996	CYP51A1	56.805	58.163	17.7	8	16	8
	Q15800	Methylsterol monooxygenase 1 OS=Homo sapiens OX=9606 GN=MSMO1	0.72	Down	1.8153e-06	MSMO1	35.215	70.563	8.5	2	7	2
	P24462	Cytochrome P450 3A7 OS=Homo sapiens OX=9606 GN=CYP3A7	0.733	Down	0.00094425	CYP3A7	57.525	5.4181	25.6	12	42	3
	P11509	Cytochrome P450 2A6 OS=Homo sapiens OX=9606 GN=CYP2A6	0.722	Down	3.5924e-05	CYP2A6	56.501	161.7	35.4	17	37	7
	P37268	Squalene synthase OS=Homo sapiens OX=9606 GN=FDFT1	0.609	Down	6.4537e-05	FDFT1	48.115	80.017	25.4	9	19	9
	O75795	UDP-glucuronosyltransferase 2B17 OS=Homo sapiens OX=9606 GN=UGT2B17	4.544	Up	1.6755e-06	UGT2B17	61.095	5.7636	21.1	12	37	2
	Q6Q788	Apolipoprotein A-V OS=Homo sapiens OX=9606 GN=APOA5	1.366	Up	0.00027791	APOA5	41.212	56.909	16.9	5	5	5
	O60218	Aldo-keto reductase family 1 member B10 OS=Homo sapiens OX=9606 GN=AKR1B10	0.514	Down	6.0912e-05	AKR1B10	36.019	46.167	31.3	8	12	8
	Q6ZWL3	Cytochrome P450 4V2 OS=Homo sapiens OX=9606 GN=CYP4V2	0.608	Down	0.00049869	CYP4V2	60.723	96.536	14.9	8	8	8
	P56937	3-keto-steroid reductase OS=Homo sapiens OX=9606 GN=HSD17B7	0.753	Down	0.00091901	HSD17B7	38.206	16.207	14.7	4	4	4
	Q9BTZ2	Dehydrogenase/reductase SDR family member 4 OS=Homo sapiens OX=9606 GN=DHRS4	0.491	Down	4.8031e-07	DHRS4	29.537	15.306	19.4	6	10	6
	P33261	Cytochrome P450 2C19 OS=Homo sapiens OX=9606 GN=CYP2C19	0.559	Down	0.0020788	CYP2C19	55.93	88.074	30.2	14	40	8
other | regulation of cellular response to growth factor stimulus	P02750	Leucine-rich alpha-2-glycoprotein OS=Homo sapiens OX=9606 GN=LRG1	1.301	Up	0.00031688	LRG1	38.177	11.731	10.7	4	5	4
	P04196	Histidine-rich glycoprotein OS=Homo sapiens OX=9606 GN=HRG	1.469	Up	4.2765e-05	HRG	59.578	108.42	15.8	7	13	7
	Q9BRX2	Protein pelota homolog OS=Homo sapiens OX=9606 GN=PELO	0.746	Down	8.3783e-05	PELO	43.359	34.936	11.9	4	5	4
other | cell motility	P01876	Immunoglobulin heavy constant alpha 1 OS=Homo sapiens OX=9606 GN=IGHA1	0.684	Down	1.86439e-05	IGHA1	37.654	225.01	42.8	11	33	7
	P04114	Apolipoprotein B-100 OS=Homo sapiens OX=9606 GN=APOB	1.417	Up	4.7205e-07	APOB	515.6	323.31	28.5	114	203	114
	P04921	Glycophorin-C OS=Homo sapiens OX=9606 GN=GYPC	1.314	Up	0.040039	GYPC	13.81	31.826	27.3	2	2	1
	P17931	Galectin-3 OS=Homo sapiens OX=9606 GN=LGALS3	0.762	Down	0.0035222	LGALS3	26.152	7.7983	7.2	2	2	2
	P0DJI9	Serum amyloid A-2 protein OS=Homo sapiens OX=9606 GN=SAA2	3.789	Up	1.3436e-07	SAA2	13.527	2.2807	7.4	1	1	1
	P02776	Platelet factor 4 OS=Homo sapiens OX=9606 GN=PF4	1.346	Up	0.0031449	PF4	10.845	10.648	25.7	2	2	2
	P80511	Protein S100-A12 OS=Homo sapiens OX=9606 GN=S100A12	1.42	Up	0.00020279	S100A12	10.575	3.1943	16.3	2	3	2
	P02775	Platelet basic protein OS=Homo sapiens OX=9606 GN=PPBP	1.334	Up	0.00090129	PPBP	13.894	8.9343	26.6	3	3	3
	P02724	Glycophorin-A OS=Homo sapiens OX=9606 GN=GYPA	1.308	Up	0.00024383	GYPA	16.331	20.044	20.7	2	3	2
	A0A075B6P5	Immunoglobulin kappa variable 2-28 OS=Homo sapiens OX=9606 GN=IGKV2-28	1.811	Up	1.78981e-05	IGKV2-28	12.957	13.371	16.7	2	3	2
	P09327	Villin-1 OS=Homo sapiens OX=9606 GN=VIL1	0.623	Down	3.7422e-07	VIL1	92.694	269.69	34	25	39	25
	P07204	Thrombomodulin OS=Homo sapiens OX=9606 GN=THBD	1.601	Up	0.00058277	THBD	60.329	6.1576	2.4	1	1	1
	Q9UFE4	Coiled-coil domain-containing protein 39 OS=Homo sapiens OX=9606 GN=CCDC39	2.239	Up	0.000102798	CCDC39	109.9	1.7371	0.9	1	1	1
	P35542	Serum amyloid A-4 protein OS=Homo sapiens OX=9606 GN=SAA4	1.449	Up	2.2369e-05	SAA4	14.746	7.9534	20.8	3	3	3
	P30273	High affinity immunoglobulin epsilon receptor subunit gamma OS=Homo sapiens OX=9606 GN=FCER1G	1.358	Up	0.00026273	FCER1G	9.6674	38.746	32.6	3	4	3
	P14780	Matrix metalloproteinase-9 OS=Homo sapiens OX=9606 GN=MMP9	1.304	Up	0.00131817	MMP9	78.457	35.047	15.1	8	8	8
	P30530	Tyrosine-protein kinase receptor UFO OS=Homo sapiens OX=9606 GN=AXL	1.317	Up	0.022476	AXL	98.336	6.6658	5.9	4	4	3
	P21741	Midkine OS=Homo sapiens OX=9606 GN=MDK	0.52	Down	2.2604e-05	MDK	15.585	58.142	30.8	3	4	3
	P55290	Cadherin-13 OS=Homo sapiens OX=9606 GN=CDH13	1.332	Up	0.0076212	CDH13	78.286	24.533	9.7	5	6	5
other | establishment of tissue polarity	Q9H799	Protein JBTS17 OS=Homo sapiens OX=9606 GN=C5orf42	1.398	Up	0.031303	C5orf42	361.74	2.9585	0.5	2	3	2
other | negative regulation of catalytic activity	P12544	Granzyme A OS=Homo sapiens OX=9606 GN=GZMA	1.531	Up	0.00182296	GZMA	28.999	9.1179	6.9	1	1	1
	P35237	Serpin B6 OS=Homo sapiens OX=9606 GN=SERPINB6	1.329	Up	6.2158e-05	SERPINB6	42.621	72.209	29.3	10	14	9
	Q16610	Extracellular matrix protein 1 OS=Homo sapiens OX=9606 GN=ECM1	0.698	Down	0.0089589	ECM1	60.673	24.511	10.4	5	5	5
	P08519	Apolipoprotein(a) OS=Homo sapiens OX=9606 GN=LPA	0.742	Down	0.00026059	LPA	501.31	46.658	7.7	3	3	3
	P09936	Ubiquitin carboxyl-terminal hydrolase isozyme L1 OS=Homo sapiens OX=9606 GN=UCHL1	0.727	Down	0.0023389	UCHL1	24.824	40.187	23.3	5	5	5
	Q13075	Baculoviral IAP repeat-containing protein 1 OS=Homo sapiens OX=9606 GN=NAIP	1.464	Up	0.0179762	NAIP	159.58	4.2229	1.6	2	2	2
	P06280	Alpha-galactosidase A OS=Homo sapiens OX=9606 GN=GLA	1.529	Up	0.00030248	GLA	48.766	3.0048	2.8	1	1	1
	P35503	UDP-glucuronosyltransferase 1-3 OS=Homo sapiens OX=9606 GN=UGT1A3	0.501	Down	8.0111e-05	UGT1A3	60.338	35.633	18.5	8	32	4
	P07355	Annexin A2 OS=Homo sapiens OX=9606 GN=ANXA2	0.746	Down	0.0063775	ANXA2	38.604	323.31	64.3	23	59	23
	Q92530	Proteasome inhibitor PI31 subunit OS=Homo sapiens OX=9606 GN=PSMF1	1.376	Up	0.00028132	PSMF1	29.816	15.45	14.8	4	4	4
	P22309	UDP-glucuronosyltransferase 1-1 OS=Homo sapiens OX=9606 GN=UGT1A1	1.383	Up	0.0040392	UGT1A1	59.591	20.48	14.1	6	26	4
	P02654	Apolipoprotein C-I OS=Homo sapiens OX=9606 GN=APOC1	0.762	Down	0.00067577	APOC1	9.3318	19.049	32.5	4	10	4
	P09327	Villin-1 OS=Homo sapiens OX=9606 GN=VIL1	0.623	Down	3.7422e-07	VIL1	92.694	269.69	34	25	39	25
	P04196	Histidine-rich glycoprotein OS=Homo sapiens OX=9606 GN=HRG	1.469	Up	4.2765e-05	HRG	59.578	108.42	15.8	7	13	7
	Q14397	Glucokinase regulatory protein OS=Homo sapiens OX=9606 GN=GCKR	0.609	Down	0.00052286	GCKR	68.684	67.919	25	12	14	12
	P14780	Matrix metalloproteinase-9 OS=Homo sapiens OX=9606 GN=MMP9	1.304	Up	0.00131817	MMP9	78.457	35.047	15.1	8	8	8
	P37840	Alpha-synuclein OS=Homo sapiens OX=9606 GN=SNCA	1.431	Up	0.0028602	SNCA	14.46	89.074	47.9	5	6	4
	Q9UJX2	Cell division cycle protein 23 homolog OS=Homo sapiens OX=9606 GN=CDC23	1.505	Up	0.0079764	CDC23	68.833	9.3375	6	4	4	4
	P0C0L4	Complement C4-A OS=Homo sapiens OX=9606 GN=C4A	1.907	Up	0.00029636	C4A	192.78	323.31	32.9	53	98	2
	P00738	Haptoglobin OS=Homo sapiens OX=9606 GN=HP	1.313	Up	2.1729e-05	HP	45.205	323.31	54.2	21	85	9
	P09914	Interferon-induced protein with tetratricopeptide repeats 1 OS=Homo sapiens OX=9606 GN=IFIT1	0.643	Down	2.2399e-05	IFIT1	55.36	30.915	18.4	7	10	7
other | chemotaxis	P02549	"Spectrin alpha chain, erythrocytic 1 OS=Homo sapiens OX=9606 GN=SPTA1"	1.315	Up	2.1125e-05	SPTA1	280.01	323.31	28.1	57	76	57
	P17931	Galectin-3 OS=Homo sapiens OX=9606 GN=LGALS3	0.762	Down	0.0035222	LGALS3	26.152	7.7983	7.2	2	2	2
	P13591	Neural cell adhesion molecule 1 OS=Homo sapiens OX=9606 GN=NCAM1	1.591	Up	1.762e-06	NCAM1	94.573	28.094	9.1	7	8	7
	P0DJI9	Serum amyloid A-2 protein OS=Homo sapiens OX=9606 GN=SAA2	3.789	Up	1.3436e-07	SAA2	13.527	2.2807	7.4	1	1	1
	P02776	Platelet factor 4 OS=Homo sapiens OX=9606 GN=PF4	1.346	Up	0.0031449	PF4	10.845	10.648	25.7	2	2	2
	P80511	Protein S100-A12 OS=Homo sapiens OX=9606 GN=S100A12	1.42	Up	0.00020279	S100A12	10.575	3.1943	16.3	2	3	2
	P02775	Platelet basic protein OS=Homo sapiens OX=9606 GN=PPBP	1.334	Up	0.00090129	PPBP	13.894	8.9343	26.6	3	3	3
	P11277	"Spectrin beta chain, erythrocytic OS=Homo sapiens OX=9606 GN=SPTB"	1.326	Up	3.8768e-05	SPTB	246.47	229.78	25.9	52	77	45
	P04196	Histidine-rich glycoprotein OS=Homo sapiens OX=9606 GN=HRG	1.469	Up	4.2765e-05	HRG	59.578	108.42	15.8	7	13	7
	P35542	Serum amyloid A-4 protein OS=Homo sapiens OX=9606 GN=SAA4	1.449	Up	2.2369e-05	SAA4	14.746	7.9534	20.8	3	3	3
	P30273	High affinity immunoglobulin epsilon receptor subunit gamma OS=Homo sapiens OX=9606 GN=FCER1G	1.358	Up	0.00026273	FCER1G	9.6674	38.746	32.6	3	4	3
other | mucosal immune response	P06727	Apolipoprotein A-IV OS=Homo sapiens OX=9606 GN=APOA4	0.745	Down	0.000183182	APOA4	45.398	45.536	31.8	12	13	12
	P49913	Cathelicidin antimicrobial peptide OS=Homo sapiens OX=9606 GN=CAMP	1.34	Up	0.00111654	CAMP	19.301	21.319	30.6	7	10	7
other | regulation of immune response	P01876	Immunoglobulin heavy constant alpha 1 OS=Homo sapiens OX=9606 GN=IGHA1	0.684	Down	1.86439e-05	IGHA1	37.654	225.01	42.8	11	33	7
	P02748	Complement component C9 OS=Homo sapiens OX=9606 GN=C9	1.332	Up	0.00040346	C9	63.173	18.217	12.7	7	9	7
	P30499	"HLA class I histocompatibility antigen, Cw-1 alpha chain OS=Homo sapiens OX=9606 GN=HLA-C"	0.627	Down	0.000197132	HLA-C	40.964	5.2238	22.1	7	11	1
	Q95365	"HLA class I histocompatibility antigen, B-38 alpha chain OS=Homo sapiens OX=9606 GN=HLA-B"	1.825	Up	0.000140816	HLA-B	40.416	46.577	32.6	10	18	2
	P79483	"HLA class II histocompatibility antigen, DR beta 3 chain OS=Homo sapiens OX=9606 GN=HLA-DRB3"	1.408	Up	0.0040398	HLA-DRB3	29.962	2.8769	21.1	6	7	1
	Q16610	Extracellular matrix protein 1 OS=Homo sapiens OX=9606 GN=ECM1	0.698	Down	0.0089589	ECM1	60.673	24.511	10.4	5	5	5
	P04114	Apolipoprotein B-100 OS=Homo sapiens OX=9606 GN=APOB	1.417	Up	4.7205e-07	APOB	515.6	323.31	28.5	114	203	114
	Q15485	Ficolin-2 OS=Homo sapiens OX=9606 GN=FCN2	1.669	Up	3.217e-06	FCN2	34.001	3.0226	5.1	2	3	2
	P17931	Galectin-3 OS=Homo sapiens OX=9606 GN=LGALS3	0.762	Down	0.0035222	LGALS3	26.152	7.7983	7.2	2	2	2
	P20039	"HLA class II histocompatibility antigen, DRB1-11 beta chain OS=Homo sapiens OX=9606 GN=HLA-DRB1"	1.864	Up	0.00113741	HLA-DRB1	30.16	21.473	19.2	6	7	1
	P10321	"HLA class I histocompatibility antigen, Cw-7 alpha chain OS=Homo sapiens OX=9606 GN=HLA-C"	3.991	Up	4.8287e-06	HLA-C	40.648	-2	29.2	9	20	1
	P01920	"HLA class II histocompatibility antigen, DQ beta 1 chain OS=Homo sapiens OX=9606 GN=HLA-DQB1"	1.856	Up	0.00162142	HLA-DQB1	29.991	10.143	12.3	3	4	2
	Q9GIY3	"HLA class II histocompatibility antigen, DRB1-14 beta chain OS=Homo sapiens OX=9606 GN=HLA-DRB1"	1.695	Up	0.00140242	HLA-DRB1	30.139	3.6588	12.4	4	5	1
	Q92530	Proteasome inhibitor PI31 subunit OS=Homo sapiens OX=9606 GN=PSMF1	1.376	Up	0.00028132	PSMF1	29.816	15.45	14.8	4	4	4
	P09601	Heme oxygenase 1 OS=Homo sapiens OX=9606 GN=HMOX1	1.309	Up	0.00046244	HMOX1	32.818	73.832	26.4	6	11	6
	P02786	Transferrin receptor protein 1 OS=Homo sapiens OX=9606 GN=TFRC	0.554	Down	1.6488e-06	TFRC	84.87	65.354	16.1	11	15	10
	Q99572	P2X purinoceptor 7 OS=Homo sapiens OX=9606 GN=P2RX7	0.596	Down	4.3132e-06	P2RX7	68.584	14.126	1.7	1	1	1
	Q9TQE0	"HLA class II histocompatibility antigen, DRB1-9 beta chain OS=Homo sapiens OX=9606 GN=HLA-DRB1"	0.683	Down	0.000158349	HLA-DRB1	29.826	6.0904	21.1	6	7	1
	A0A0B4J1Y9	Immunoglobulin heavy variable 3-72 OS=Homo sapiens OX=9606 GN=IGHV3-72	0.717	Down	0.00187929	IGHV3-72	13.203	6.023	15.1	2	3	1
	A0A075B6P5	Immunoglobulin kappa variable 2-28 OS=Homo sapiens OX=9606 GN=IGKV2-28	1.811	Up	1.78981e-05	IGKV2-28	12.957	13.371	16.7	2	3	2
	P08637	Low affinity immunoglobulin gamma Fc region receptor III-A OS=Homo sapiens OX=9606 GN=FCGR3A	1.305	Up	0.0024021	FCGR3A	29.089	9.4279	10.6	3	3	3
	P11226	Mannose-binding protein C OS=Homo sapiens OX=9606 GN=MBL2	1.514	Up	3.8324e-05	MBL2	26.143	115.75	36.7	7	16	7
	P04196	Histidine-rich glycoprotein OS=Homo sapiens OX=9606 GN=HRG	1.469	Up	4.2765e-05	HRG	59.578	108.42	15.8	7	13	7
	P30273	High affinity immunoglobulin epsilon receptor subunit gamma OS=Homo sapiens OX=9606 GN=FCER1G	1.358	Up	0.00026273	FCER1G	9.6674	38.746	32.6	3	4	3
	Q8IY21	Probable ATP-dependent RNA helicase DDX60 OS=Homo sapiens OX=9606 GN=DDX60	0.768	Down	0.0006215	DDX60	197.85	48.935	7	11	11	11
	P01861	Immunoglobulin heavy constant gamma 4 OS=Homo sapiens OX=9606 GN=IGHG4	1.487	Up	0.00042432	IGHG4	35.94	33.526	35.8	8	25	4
	P0C0L4	Complement C4-A OS=Homo sapiens OX=9606 GN=C4A	1.907	Up	0.00029636	C4A	192.78	323.31	32.9	53	98	2
other | regulation of microtubule-based process	Q9UFE4	Coiled-coil domain-containing protein 39 OS=Homo sapiens OX=9606 GN=CCDC39	2.239	Up	0.000102798	CCDC39	109.9	1.7371	0.9	1	1	1
	P37840	Alpha-synuclein OS=Homo sapiens OX=9606 GN=SNCA	1.431	Up	0.0028602	SNCA	14.46	89.074	47.9	5	6	4
other | aromatic compound catabolic process	P17735	Tyrosine aminotransferase OS=Homo sapiens OX=9606 GN=TAT	1.304	Up	0.00040409	TAT	50.399	110.76	44.3	17	25	17
	Q63HM1	Kynurenine formamidase OS=Homo sapiens OX=9606 GN=AFMID	1.479	Up	0.000119896	AFMID	33.991	35.175	32.7	8	10	8
	Q15165	Serum paraoxonase/arylesterase 2 OS=Homo sapiens OX=9606 GN=PON2	1.375	Up	0.00017867	PON2	39.38	78.667	19.5	5	10	5
	P09601	Heme oxygenase 1 OS=Homo sapiens OX=9606 GN=HMOX1	1.309	Up	0.00046244	HMOX1	32.818	73.832	26.4	6	11	6
	P22309	UDP-glucuronosyltransferase 1-1 OS=Homo sapiens OX=9606 GN=UGT1A1	1.383	Up	0.0040392	UGT1A1	59.591	20.48	14.1	6	26	4
	O43708	Maleylacetoacetate isomerase OS=Homo sapiens OX=9606 GN=GSTZ1	1.301	Up	4.8519e-06	GSTZ1	24.212	30.549	17.6	4	11	4
	P32320	Cytidine deaminase OS=Homo sapiens OX=9606 GN=CDA	1.342	Up	0.00061997	CDA	16.185	134.26	53.4	5	9	5
	P11509	Cytochrome P450 2A6 OS=Homo sapiens OX=9606 GN=CYP2A6	0.722	Down	3.5924e-05	CYP2A6	56.501	161.7	35.4	17	37	7
	P29728	2'-5'-oligoadenylate synthase 2 OS=Homo sapiens OX=9606 GN=OAS2	0.585	Down	3.9681e-06	OAS2	82.43	37.13	14.6	9	10	9
	P34913	Bifunctional epoxide hydrolase 2 OS=Homo sapiens OX=9606 GN=EPHX2	0.731	Down	0.000119498	EPHX2	62.615	245.28	50.5	23	61	23
	Q9BRX2	Protein pelota homolog OS=Homo sapiens OX=9606 GN=PELO	0.746	Down	8.3783e-05	PELO	43.359	34.936	11.9	4	5	4
other | response to organonitrogen compound	Q01581	"Hydroxymethylglutaryl-CoA synthase, cytoplasmic OS=Homo sapiens OX=9606 GN=HMGCS1"	0.572	Down	1.2762e-07	HMGCS1	57.293	116.9	34.4	16	36	15
	Q13075	Baculoviral IAP repeat-containing protein 1 OS=Homo sapiens OX=9606 GN=NAIP	1.464	Up	0.0179762	NAIP	159.58	4.2229	1.6	2	2	2
	P55008	Allograft inflammatory factor 1 OS=Homo sapiens OX=9606 GN=AIF1	1.347	Up	1.0032e-07	AIF1	16.703	8.954	23.1	4	6	4
	P09601	Heme oxygenase 1 OS=Homo sapiens OX=9606 GN=HMOX1	1.309	Up	0.00046244	HMOX1	32.818	73.832	26.4	6	11	6
	P05413	"Fatty acid-binding protein, heart OS=Homo sapiens OX=9606 GN=FABP3"	1.44	Up	0.0025352	FABP3	14.858	42.997	35.3	5	7	4
	Q99572	P2X purinoceptor 7 OS=Homo sapiens OX=9606 GN=P2RX7	0.596	Down	4.3132e-06	P2RX7	68.584	14.126	1.7	1	1	1
	P31213	3-oxo-5-alpha-steroid 4-dehydrogenase 2 OS=Homo sapiens OX=9606 GN=SRD5A2	1.706	Up	0.00030132	SRD5A2	28.393	1.7158	7.1	2	2	2
	P35558	"Phosphoenolpyruvate carboxykinase, cytosolic [GTP] OS=Homo sapiens OX=9606 GN=PCK1"	1.654	Up	2.6875e-06	PCK1	69.194	133.22	44.7	23	53	21
	P07204	Thrombomodulin OS=Homo sapiens OX=9606 GN=THBD	1.601	Up	0.00058277	THBD	60.329	6.1576	2.4	1	1	1
	Q92887	Canalicular multispecific organic anion transporter 1 OS=Homo sapiens OX=9606 GN=ABCC2	0.761	Down	0.00055593	ABCC2	174.21	125.74	13.3	17	21	17
	P37840	Alpha-synuclein OS=Homo sapiens OX=9606 GN=SNCA	1.431	Up	0.0028602	SNCA	14.46	89.074	47.9	5	6	4
	Q02127	"Dihydroorotate dehydrogenase (quinone), mitochondrial OS=Homo sapiens OX=9606 GN=DHODH"	0.726	Down	0.00073944	DHODH	42.867	41.907	13.9	4	4	4
other | cellular macromolecule metabolic process	P01876	Immunoglobulin heavy constant alpha 1 OS=Homo sapiens OX=9606 GN=IGHA1	0.684	Down	1.86439e-05	IGHA1	37.654	225.01	42.8	11	33	7
	O75604	Ubiquitin carboxyl-terminal hydrolase 2 OS=Homo sapiens OX=9606 GN=USP2	0.693	Down	0.0005231	USP2	68.071	2.088	2.3	1	1	1
	O43895	Xaa-Pro aminopeptidase 2 OS=Homo sapiens OX=9606 GN=XPNPEP2	2.482	Up	1.5253e-06	XPNPEP2	75.624	13.219	5	3	4	3
	P02549	"Spectrin alpha chain, erythrocytic 1 OS=Homo sapiens OX=9606 GN=SPTA1"	1.315	Up	2.1125e-05	SPTA1	280.01	323.31	28.1	57	76	57
	P12544	Granzyme A OS=Homo sapiens OX=9606 GN=GZMA	1.531	Up	0.00182296	GZMA	28.999	9.1179	6.9	1	1	1
	Q5T619	Zinc finger protein 648 OS=Homo sapiens OX=9606 GN=ZNF648	1.469	Up	0.00053951	ZNF648	62.34	1.7442	2.1	1	5	1
	O95497	Pantetheinase OS=Homo sapiens OX=9606 GN=VNN1	1.314	Up	0.0020232	VNN1	57.011	11.338	9.6	4	4	4
	P06727	Apolipoprotein A-IV OS=Homo sapiens OX=9606 GN=APOA4	0.745	Down	0.000183182	APOA4	45.398	45.536	31.8	12	13	12
	P16452	Erythrocyte membrane protein band 4.2 OS=Homo sapiens OX=9606 GN=EPB42	1.309	Up	3.9234e-05	EPB42	77.008	104.14	19.1	12	13	11
	Q92748	Thyroid hormone-inducible hepatic protein OS=Homo sapiens OX=9606 GN=THRSP	0.648	Down	0.00096196	THRSP	16.561	12.231	8.9	1	1	1
	P04114	Apolipoprotein B-100 OS=Homo sapiens OX=9606 GN=APOB	1.417	Up	4.7205e-07	APOB	515.6	323.31	28.5	114	203	114
	P17931	Galectin-3 OS=Homo sapiens OX=9606 GN=LGALS3	0.762	Down	0.0035222	LGALS3	26.152	7.7983	7.2	2	2	2
	P13591	Neural cell adhesion molecule 1 OS=Homo sapiens OX=9606 GN=NCAM1	1.591	Up	1.762e-06	NCAM1	94.573	28.094	9.1	7	8	7
	P09936	Ubiquitin carboxyl-terminal hydrolase isozyme L1 OS=Homo sapiens OX=9606 GN=UCHL1	0.727	Down	0.0023389	UCHL1	24.824	40.187	23.3	5	5	5
	Q13075	Baculoviral IAP repeat-containing protein 1 OS=Homo sapiens OX=9606 GN=NAIP	1.464	Up	0.0179762	NAIP	159.58	4.2229	1.6	2	2	2
	Q9ULU4	Protein kinase C-binding protein 1 OS=Homo sapiens OX=9606 GN=ZMYND8	1.379	Up	0.0065047	ZMYND8	131.69	23.89	3.7	3	4	3
	Q969S9	"Ribosome-releasing factor 2, mitochondrial OS=Homo sapiens OX=9606 GN=GFM2"	1.349	Up	0.024164	GFM2	86.6	3.6593	2.2	1	1	1
	Q9UK22	F-box only protein 2 OS=Homo sapiens OX=9606 GN=FBXO2	0.664	Down	0.00107962	FBXO2	33.327	69.234	23	4	8	4
	Q92530	Proteasome inhibitor PI31 subunit OS=Homo sapiens OX=9606 GN=PSMF1	1.376	Up	0.00028132	PSMF1	29.816	15.45	14.8	4	4	4
	Q9NZD4	Alpha-hemoglobin-stabilizing protein OS=Homo sapiens OX=9606 GN=AHSP	1.349	Up	1.93641e-05	AHSP	11.84	11.659	22.5	2	4	2
	Q8TF05	Serine/threonine-protein phosphatase 4 regulatory subunit 1 OS=Homo sapiens OX=9606 GN=PPP4R1	0.729	Down	0.021365	PPP4R1	107	10.748	3.9	3	3	3
	Q9NR34	"Mannosyl-oligosaccharide 1,2-alpha-mannosidase IC OS=Homo sapiens OX=9606 GN=MAN1C1"	1.398	Up	0.00086265	MAN1C1	70.91	1.6174	2.2	2	2	2
	P02786	Transferrin receptor protein 1 OS=Homo sapiens OX=9606 GN=TFRC	0.554	Down	1.6488e-06	TFRC	84.87	65.354	16.1	11	15	10
	Q99572	P2X purinoceptor 7 OS=Homo sapiens OX=9606 GN=P2RX7	0.596	Down	4.3132e-06	P2RX7	68.584	14.126	1.7	1	1	1
	Q15582	Transforming growth factor-beta-induced protein ig-h3 OS=Homo sapiens OX=9606 GN=TGFBI	0.769	Down	0.0025755	TGFBI	74.68	176.85	25.5	13	34	13
	Q9UBS0	Ribosomal protein S6 kinase beta-2 OS=Homo sapiens OX=9606 GN=RPS6KB2	1.303	Up	9.7617e-05	RPS6KB2	53.455	9.9396	4.4	2	2	1
	P05161	Ubiquitin-like protein ISG15 OS=Homo sapiens OX=9606 GN=ISG15	0.588	Down	1.70212e-05	ISG15	17.887	7.3814	24.2	4	5	4
	P10253	Lysosomal alpha-glucosidase OS=Homo sapiens OX=9606 GN=GAA	1.483	Up	9.9324e-05	GAA	105.32	104.79	16.1	13	33	13
	P35558	"Phosphoenolpyruvate carboxykinase, cytosolic [GTP] OS=Homo sapiens OX=9606 GN=PCK1"	1.654	Up	2.6875e-06	PCK1	69.194	133.22	44.7	23	53	21
	Q9NYL2	Mitogen-activated protein kinase kinase kinase 20 OS=Homo sapiens OX=9606 GN=MAP3K20	0.755	Down	0.00033839	MAP3K20	91.154	5.0436	3	2	2	2
	P11277	"Spectrin beta chain, erythrocytic OS=Homo sapiens OX=9606 GN=SPTB"	1.326	Up	3.8768e-05	SPTB	246.47	229.78	25.9	52	77	45
	Q14749	Glycine N-methyltransferase OS=Homo sapiens OX=9606 GN=GNMT	0.736	Down	8.0314e-05	GNMT	32.742	175.93	45.1	12	31	12
	P53634	Dipeptidyl peptidase 1 OS=Homo sapiens OX=9606 GN=CTSC	1.525	Up	1.85843e-05	CTSC	51.853	94.677	11.4	5	7	5
	P29728	2'-5'-oligoadenylate synthase 2 OS=Homo sapiens OX=9606 GN=OAS2	0.585	Down	3.9681e-06	OAS2	82.43	37.13	14.6	9	10	9
	P10412	Histone H1.4 OS=Homo sapiens OX=9606 GN=HIST1H1E	1.694	Up	1.88352e-05	HIST1H1E	21.865	77.045	41.1	11	36	4
	P30273	High affinity immunoglobulin epsilon receptor subunit gamma OS=Homo sapiens OX=9606 GN=FCER1G	1.358	Up	0.00026273	FCER1G	9.6674	38.746	32.6	3	4	3
	P30530	Tyrosine-protein kinase receptor UFO OS=Homo sapiens OX=9606 GN=AXL	1.317	Up	0.022476	AXL	98.336	6.6658	5.9	4	4	3
	P05186	"Alkaline phosphatase, tissue-nonspecific isozyme OS=Homo sapiens OX=9606 GN=ALPL"	1.752	Up	0.000124122	ALPL	57.304	24.128	9.4	4	5	4
	O94885	SAM and SH3 domain-containing protein 1 OS=Homo sapiens OX=9606 GN=SASH1	2.283	Up	2.1899e-06	SASH1	136.65	19.252	2.1	2	2	2
	P37840	Alpha-synuclein OS=Homo sapiens OX=9606 GN=SNCA	1.431	Up	0.0028602	SNCA	14.46	89.074	47.9	5	6	4
	Q9UBS3	DnaJ homolog subfamily B member 9 OS=Homo sapiens OX=9606 GN=DNAJB9	0.433	Down	5.6474e-05	DNAJB9	25.518	88.921	26.5	5	10	5
	Q9UJX2	Cell division cycle protein 23 homolog OS=Homo sapiens OX=9606 GN=CDC23	1.505	Up	0.0079764	CDC23	68.833	9.3375	6	4	4	4
	P62304	Small nuclear ribonucleoprotein E OS=Homo sapiens OX=9606 GN=SNRPE	1.35	Up	0.0071753	SNRPE	10.803	2.2448	13	1	1	1
	Q9BRX2	Protein pelota homolog OS=Homo sapiens OX=9606 GN=PELO	0.746	Down	8.3783e-05	PELO	43.359	34.936	11.9	4	5	4
other | replacement ossification	P05186	"Alkaline phosphatase, tissue-nonspecific isozyme OS=Homo sapiens OX=9606 GN=ALPL"	1.752	Up	0.000124122	ALPL	57.304	24.128	9.4	4	5	4
other | pattern specification process	Q9UFE4	Coiled-coil domain-containing protein 39 OS=Homo sapiens OX=9606 GN=CCDC39	2.239	Up	0.000102798	CCDC39	109.9	1.7371	0.9	1	1	1
other | response to tellurium ion	Q01581	"Hydroxymethylglutaryl-CoA synthase, cytoplasmic OS=Homo sapiens OX=9606 GN=HMGCS1"	0.572	Down	1.2762e-07	HMGCS1	57.293	116.9	34.4	16	36	15
other | post-embryonic development	P04114	Apolipoprotein B-100 OS=Homo sapiens OX=9606 GN=APOB	1.417	Up	4.7205e-07	APOB	515.6	323.31	28.5	114	203	114
	P55001	Microfibrillar-associated protein 2 OS=Homo sapiens OX=9606 GN=MFAP2	0.671	Down	9.5557e-05	MFAP2	20.825	22.882	15.8	2	3	2
	Q9UBM7	7-dehydrocholesterol reductase OS=Homo sapiens OX=9606 GN=DHCR7	0.594	Down	1.60703e-05	DHCR7	54.489	153.46	15.8	7	13	7
other | vascular process in circulatory system	P09601	Heme oxygenase 1 OS=Homo sapiens OX=9606 GN=HMOX1	1.309	Up	0.00046244	HMOX1	32.818	73.832	26.4	6	11	6
	P68871	Hemoglobin subunit beta OS=Homo sapiens OX=9606 GN=HBB	1.44	Up	4.5303e-06	HBB	15.998	323.31	76.9	11	372	5
	P02741	C-reactive protein OS=Homo sapiens OX=9606 GN=CRP	5.412	Up	3.8895e-07	CRP	25.038	7.8962	4.5	1	1	1
	P34913	Bifunctional epoxide hydrolase 2 OS=Homo sapiens OX=9606 GN=EPHX2	0.731	Down	0.000119498	EPHX2	62.615	245.28	50.5	23	61	23
other | modification of morphology or physiology of other organism involved in symbiotic interaction	P02748	Complement component C9 OS=Homo sapiens OX=9606 GN=C9	1.332	Up	0.00040346	C9	63.173	18.217	12.7	7	9	7
	P49913	Cathelicidin antimicrobial peptide OS=Homo sapiens OX=9606 GN=CAMP	1.34	Up	0.00111654	CAMP	19.301	21.319	30.6	7	10	7
	P11226	Mannose-binding protein C OS=Homo sapiens OX=9606 GN=MBL2	1.514	Up	3.8324e-05	MBL2	26.143	115.75	36.7	7	16	7
other | cellular nitrogen compound catabolic process	P20815	Cytochrome P450 3A5 OS=Homo sapiens OX=9606 GN=CYP3A5	2.307	Up	3.3804e-07	CYP3A5	57.108	109.22	35.9	16	37	13
	Q63HM1	Kynurenine formamidase OS=Homo sapiens OX=9606 GN=AFMID	1.479	Up	0.000119896	AFMID	33.991	35.175	32.7	8	10	8
	P09601	Heme oxygenase 1 OS=Homo sapiens OX=9606 GN=HMOX1	1.309	Up	0.00046244	HMOX1	32.818	73.832	26.4	6	11	6
	P22309	UDP-glucuronosyltransferase 1-1 OS=Homo sapiens OX=9606 GN=UGT1A1	1.383	Up	0.0040392	UGT1A1	59.591	20.48	14.1	6	26	4
	P32320	Cytidine deaminase OS=Homo sapiens OX=9606 GN=CDA	1.342	Up	0.00061997	CDA	16.185	134.26	53.4	5	9	5
	P29728	2'-5'-oligoadenylate synthase 2 OS=Homo sapiens OX=9606 GN=OAS2	0.585	Down	3.9681e-06	OAS2	82.43	37.13	14.6	9	10	9
	Q9BRX2	Protein pelota homolog OS=Homo sapiens OX=9606 GN=PELO	0.746	Down	8.3783e-05	PELO	43.359	34.936	11.9	4	5	4
other | hydrogen peroxide metabolic process	P05164	Myeloperoxidase OS=Homo sapiens OX=9606 GN=MPO	1.306	Up	3.1557e-06	MPO	83.868	74.43	21.5	14	23	12
	P06727	Apolipoprotein A-IV OS=Homo sapiens OX=9606 GN=APOA4	0.745	Down	0.000183182	APOA4	45.398	45.536	31.8	12	13	12
	P68871	Hemoglobin subunit beta OS=Homo sapiens OX=9606 GN=HBB	1.44	Up	4.5303e-06	HBB	15.998	323.31	76.9	11	372	5
other | negative regulation of signaling	O95497	Pantetheinase OS=Homo sapiens OX=9606 GN=VNN1	1.314	Up	0.0020232	VNN1	57.011	11.338	9.6	4	4	4
	Q16610	Extracellular matrix protein 1 OS=Homo sapiens OX=9606 GN=ECM1	0.698	Down	0.0089589	ECM1	60.673	24.511	10.4	5	5	5
	P17931	Galectin-3 OS=Homo sapiens OX=9606 GN=LGALS3	0.762	Down	0.0035222	LGALS3	26.152	7.7983	7.2	2	2	2
	P53801	Pituitary tumor-transforming gene 1 protein-interacting protein OS=Homo sapiens OX=9606 GN=PTTG1IP	0.675	Down	0.0079773	PTTG1IP	20.324	13.859	13.9	2	5	2
	P09936	Ubiquitin carboxyl-terminal hydrolase isozyme L1 OS=Homo sapiens OX=9606 GN=UCHL1	0.727	Down	0.0023389	UCHL1	24.824	40.187	23.3	5	5	5
	P02776	Platelet factor 4 OS=Homo sapiens OX=9606 GN=PF4	1.346	Up	0.0031449	PF4	10.845	10.648	25.7	2	2	2
	Q92530	Proteasome inhibitor PI31 subunit OS=Homo sapiens OX=9606 GN=PSMF1	1.376	Up	0.00028132	PSMF1	29.816	15.45	14.8	4	4	4
	P09601	Heme oxygenase 1 OS=Homo sapiens OX=9606 GN=HMOX1	1.309	Up	0.00046244	HMOX1	32.818	73.832	26.4	6	11	6
	Q99572	P2X purinoceptor 7 OS=Homo sapiens OX=9606 GN=P2RX7	0.596	Down	4.3132e-06	P2RX7	68.584	14.126	1.7	1	1	1
	P04196	Histidine-rich glycoprotein OS=Homo sapiens OX=9606 GN=HRG	1.469	Up	4.2765e-05	HRG	59.578	108.42	15.8	7	13	7
	P14780	Matrix metalloproteinase-9 OS=Homo sapiens OX=9606 GN=MMP9	1.304	Up	0.00131817	MMP9	78.457	35.047	15.1	8	8	8
	Q9ULI4	Kinesin-like protein KIF26A OS=Homo sapiens OX=9606 GN=KIF26A	1.436	Up	0.0098434	KIF26A	194.59	-2	0.4	1	1	1
	P37840	Alpha-synuclein OS=Homo sapiens OX=9606 GN=SNCA	1.431	Up	0.0028602	SNCA	14.46	89.074	47.9	5	6	4
other | cellular response to acid chemical	P04114	Apolipoprotein B-100 OS=Homo sapiens OX=9606 GN=APOB	1.417	Up	4.7205e-07	APOB	515.6	323.31	28.5	114	203	114
	P42330	Aldo-keto reductase family 1 member C3 OS=Homo sapiens OX=9606 GN=AKR1C3	0.69	Down	0.0093177	AKR1C3	36.853	48.289	47.1	14	36	6
	P35558	"Phosphoenolpyruvate carboxykinase, cytosolic [GTP] OS=Homo sapiens OX=9606 GN=PCK1"	1.654	Up	2.6875e-06	PCK1	69.194	133.22	44.7	23	53	21
	P24821	Tenascin OS=Homo sapiens OX=9606 GN=TNC	0.729	Down	1.295e-06	TNC	240.85	323.31	20.5	37	53	37
other | nucleobase-containing compound metabolic process	Q5T619	Zinc finger protein 648 OS=Homo sapiens OX=9606 GN=ZNF648	1.469	Up	0.00053951	ZNF648	62.34	1.7442	2.1	1	5	1
	Q5EBM0	"UMP-CMP kinase 2, mitochondrial OS=Homo sapiens OX=9606 GN=CMPK2"	0.743	Down	0.0149614	CMPK2	49.447	11.432	8.5	3	4	3
	P00973	2'-5'-oligoadenylate synthase 1 OS=Homo sapiens OX=9606 GN=OAS1	0.225	Down	2.0271e-05	OAS1	46.028	16.541	5	2	3	2
	Q2TB90	Putative hexokinase HKDC1 OS=Homo sapiens OX=9606 GN=HKDC1	0.361	Down	5.4423e-07	HKDC1	102.54	184.17	33.7	31	39	30
	Q92748	Thyroid hormone-inducible hepatic protein OS=Homo sapiens OX=9606 GN=THRSP	0.648	Down	0.00096196	THRSP	16.561	12.231	8.9	1	1	1
	P17931	Galectin-3 OS=Homo sapiens OX=9606 GN=LGALS3	0.762	Down	0.0035222	LGALS3	26.152	7.7983	7.2	2	2	2
	P07738	Bisphosphoglycerate mutase OS=Homo sapiens OX=9606 GN=BPGM	1.419	Up	1.64331e-05	BPGM	30.005	75.171	34.4	7	10	7
	Q9ULU4	Protein kinase C-binding protein 1 OS=Homo sapiens OX=9606 GN=ZMYND8	1.379	Up	0.0065047	ZMYND8	131.69	23.89	3.7	3	4	3
	Q9Y6K5	2'-5'-oligoadenylate synthase 3 OS=Homo sapiens OX=9606 GN=OAS3	0.645	Down	2.2578e-07	OAS3	121.17	38.413	12.4	14	14	14
	P05161	Ubiquitin-like protein ISG15 OS=Homo sapiens OX=9606 GN=ISG15	0.588	Down	1.70212e-05	ISG15	17.887	7.3814	24.2	4	5	4
	P32320	Cytidine deaminase OS=Homo sapiens OX=9606 GN=CDA	1.342	Up	0.00061997	CDA	16.185	134.26	53.4	5	9	5
	P29728	2'-5'-oligoadenylate synthase 2 OS=Homo sapiens OX=9606 GN=OAS2	0.585	Down	3.9681e-06	OAS2	82.43	37.13	14.6	9	10	9
	Q9Y6M9	NADH dehydrogenase [ubiquinone] 1 beta subcomplex subunit 9 OS=Homo sapiens OX=9606 GN=NDUFB9	0.733	Down	0.000137829	NDUFB9	21.831	32.572	29.1	4	5	4
	P37840	Alpha-synuclein OS=Homo sapiens OX=9606 GN=SNCA	1.431	Up	0.0028602	SNCA	14.46	89.074	47.9	5	6	4
	Q02127	"Dihydroorotate dehydrogenase (quinone), mitochondrial OS=Homo sapiens OX=9606 GN=DHODH"	0.726	Down	0.00073944	DHODH	42.867	41.907	13.9	4	4	4
	P62304	Small nuclear ribonucleoprotein E OS=Homo sapiens OX=9606 GN=SNRPE	1.35	Up	0.0071753	SNRPE	10.803	2.2448	13	1	1	1
	P09972	Fructose-bisphosphate aldolase C OS=Homo sapiens OX=9606 GN=ALDOC	0.73	Down	1.75609e-05	ALDOC	39.455	259.84	55.5	19	53	12
	Q9BRX2	Protein pelota homolog OS=Homo sapiens OX=9606 GN=PELO	0.746	Down	8.3783e-05	PELO	43.359	34.936	11.9	4	5	4
	P56556	NADH dehydrogenase [ubiquinone] 1 alpha subcomplex subunit 6 OS=Homo sapiens OX=9606 GN=NDUFA6	1.431	Up	5.7039e-05	NDUFA6	17.871	9.1849	12.3	2	3	2
other | regulation of biosynthetic process	B7ZBB8	Protein phosphatase 1 regulatory subunit 3G OS=Homo sapiens OX=9606 GN=PPP1R3G	1.399	Up	0.00052229	PPP1R3G	38.018	5.5294	3.4	1	1	1
	O75604	Ubiquitin carboxyl-terminal hydrolase 2 OS=Homo sapiens OX=9606 GN=USP2	0.693	Down	0.0005231	USP2	68.071	2.088	2.3	1	1	1
	Q5T619	Zinc finger protein 648 OS=Homo sapiens OX=9606 GN=ZNF648	1.469	Up	0.00053951	ZNF648	62.34	1.7442	2.1	1	5	1
	Q9BT43	DNA-directed RNA polymerase III subunit RPC7-like OS=Homo sapiens OX=9606 GN=POLR3GL	0.398	Down	0.027643	POLR3GL	25.334	2.8251	9.6	1	1	1
	P06727	Apolipoprotein A-IV OS=Homo sapiens OX=9606 GN=APOA4	0.745	Down	0.000183182	APOA4	45.398	45.536	31.8	12	13	12
	Q92748	Thyroid hormone-inducible hepatic protein OS=Homo sapiens OX=9606 GN=THRSP	0.648	Down	0.00096196	THRSP	16.561	12.231	8.9	1	1	1
	Q16610	Extracellular matrix protein 1 OS=Homo sapiens OX=9606 GN=ECM1	0.698	Down	0.0089589	ECM1	60.673	24.511	10.4	5	5	5
	P04114	Apolipoprotein B-100 OS=Homo sapiens OX=9606 GN=APOB	1.417	Up	4.7205e-07	APOB	515.6	323.31	28.5	114	203	114
	Q9UI15	Transgelin-3 OS=Homo sapiens OX=9606 GN=TAGLN3	0.766	Down	0.0077564	TAGLN3	22.472	2.2859	10.6	2	2	1
	P06280	Alpha-galactosidase A OS=Homo sapiens OX=9606 GN=GLA	1.529	Up	0.00030248	GLA	48.766	3.0048	2.8	1	1	1
	Q9ULU4	Protein kinase C-binding protein 1 OS=Homo sapiens OX=9606 GN=ZMYND8	1.379	Up	0.0065047	ZMYND8	131.69	23.89	3.7	3	4	3
	P55008	Allograft inflammatory factor 1 OS=Homo sapiens OX=9606 GN=AIF1	1.347	Up	1.0032e-07	AIF1	16.703	8.954	23.1	4	6	4
	P42330	Aldo-keto reductase family 1 member C3 OS=Homo sapiens OX=9606 GN=AKR1C3	0.69	Down	0.0093177	AKR1C3	36.853	48.289	47.1	14	36	6
	Q9UBM7	7-dehydrocholesterol reductase OS=Homo sapiens OX=9606 GN=DHCR7	0.594	Down	1.60703e-05	DHCR7	54.489	153.46	15.8	7	13	7
	P02776	Platelet factor 4 OS=Homo sapiens OX=9606 GN=PF4	1.346	Up	0.0031449	PF4	10.845	10.648	25.7	2	2	2
	Q92530	Proteasome inhibitor PI31 subunit OS=Homo sapiens OX=9606 GN=PSMF1	1.376	Up	0.00028132	PSMF1	29.816	15.45	14.8	4	4	4
	P09601	Heme oxygenase 1 OS=Homo sapiens OX=9606 GN=HMOX1	1.309	Up	0.00046244	HMOX1	32.818	73.832	26.4	6	11	6
	P02654	Apolipoprotein C-I OS=Homo sapiens OX=9606 GN=APOC1	0.762	Down	0.00067577	APOC1	9.3318	19.049	32.5	4	10	4
	P80511	Protein S100-A12 OS=Homo sapiens OX=9606 GN=S100A12	1.42	Up	0.00020279	S100A12	10.575	3.1943	16.3	2	3	2
	P05413	"Fatty acid-binding protein, heart OS=Homo sapiens OX=9606 GN=FABP3"	1.44	Up	0.0025352	FABP3	14.858	42.997	35.3	5	7	4
	Q9UBS0	Ribosomal protein S6 kinase beta-2 OS=Homo sapiens OX=9606 GN=RPS6KB2	1.303	Up	9.7617e-05	RPS6KB2	53.455	9.9396	4.4	2	2	1
	P35558	"Phosphoenolpyruvate carboxykinase, cytosolic [GTP] OS=Homo sapiens OX=9606 GN=PCK1"	1.654	Up	2.6875e-06	PCK1	69.194	133.22	44.7	23	53	21
	Q9BYV1	"Alanine--glyoxylate aminotransferase 2, mitochondrial OS=Homo sapiens OX=9606 GN=AGXT2"	0.68	Down	1.2194e-06	AGXT2	57.156	110.3	35.4	17	27	17
	Q14749	Glycine N-methyltransferase OS=Homo sapiens OX=9606 GN=GNMT	0.736	Down	8.0314e-05	GNMT	32.742	175.93	45.1	12	31	12
	O94760	"N(G),N(G)-dimethylarginine dimethylaminohydrolase 1 OS=Homo sapiens OX=9606 GN=DDAH1"	0.751	Down	0.0050388	DDAH1	31.121	290.16	58.6	14	35	13
	Q6Q788	Apolipoprotein A-V OS=Homo sapiens OX=9606 GN=APOA5	1.366	Up	0.00027791	APOA5	41.212	56.909	16.9	5	5	5
	P68871	Hemoglobin subunit beta OS=Homo sapiens OX=9606 GN=HBB	1.44	Up	4.5303e-06	HBB	15.998	323.31	76.9	11	372	5
	P10412	Histone H1.4 OS=Homo sapiens OX=9606 GN=HIST1H1E	1.694	Up	1.88352e-05	HIST1H1E	21.865	77.045	41.1	11	36	4
	P37840	Alpha-synuclein OS=Homo sapiens OX=9606 GN=SNCA	1.431	Up	0.0028602	SNCA	14.46	89.074	47.9	5	6	4
	P21741	Midkine OS=Homo sapiens OX=9606 GN=MDK	0.52	Down	2.2604e-05	MDK	15.585	58.142	30.8	3	4	3
	P55290	Cadherin-13 OS=Homo sapiens OX=9606 GN=CDH13	1.332	Up	0.0076212	CDH13	78.286	24.533	9.7	5	6	5
	Q9BRX2	Protein pelota homolog OS=Homo sapiens OX=9606 GN=PELO	0.746	Down	8.3783e-05	PELO	43.359	34.936	11.9	4	5	4
other | interaction with symbiont	P49913	Cathelicidin antimicrobial peptide OS=Homo sapiens OX=9606 GN=CAMP	1.34	Up	0.00111654	CAMP	19.301	21.319	30.6	7	10	7
	P11226	Mannose-binding protein C OS=Homo sapiens OX=9606 GN=MBL2	1.514	Up	3.8324e-05	MBL2	26.143	115.75	36.7	7	16	7
other | regulation of tube size	P09601	Heme oxygenase 1 OS=Homo sapiens OX=9606 GN=HMOX1	1.309	Up	0.00046244	HMOX1	32.818	73.832	26.4	6	11	6
	P68871	Hemoglobin subunit beta OS=Homo sapiens OX=9606 GN=HBB	1.44	Up	4.5303e-06	HBB	15.998	323.31	76.9	11	372	5
	P02741	C-reactive protein OS=Homo sapiens OX=9606 GN=CRP	5.412	Up	3.8895e-07	CRP	25.038	7.8962	4.5	1	1	1
	P34913	Bifunctional epoxide hydrolase 2 OS=Homo sapiens OX=9606 GN=EPHX2	0.731	Down	0.000119498	EPHX2	62.615	245.28	50.5	23	61	23
other | cellular protein localization	Q9H799	Protein JBTS17 OS=Homo sapiens OX=9606 GN=C5orf42	1.398	Up	0.031303	C5orf42	361.74	2.9585	0.5	2	3	2
	Q14CZ8	Hepatocyte cell adhesion molecule OS=Homo sapiens OX=9606 GN=HEPACAM	1.923	Up	0.000139206	HEPACAM	46.026	16.786	11.5	3	4	3
	P53801	Pituitary tumor-transforming gene 1 protein-interacting protein OS=Homo sapiens OX=9606 GN=PTTG1IP	0.675	Down	0.0079773	PTTG1IP	20.324	13.859	13.9	2	5	2
	P42330	Aldo-keto reductase family 1 member C3 OS=Homo sapiens OX=9606 GN=AKR1C3	0.69	Down	0.0093177	AKR1C3	36.853	48.289	47.1	14	36	6
	Q9Y5J9	Mitochondrial import inner membrane translocase subunit Tim8 B OS=Homo sapiens OX=9606 GN=TIMM8B	1.358	Up	0.0021964	TIMM8B	9.3435	4.5719	22.9	2	2	2
	P07355	Annexin A2 OS=Homo sapiens OX=9606 GN=ANXA2	0.746	Down	0.0063775	ANXA2	38.604	323.31	64.3	23	59	23
	P14598	Neutrophil cytosol factor 1 OS=Homo sapiens OX=9606 GN=NCF1	1.301	Up	0.0037962	NCF1	44.651	24.259	18.7	6	6	6
	Q14397	Glucokinase regulatory protein OS=Homo sapiens OX=9606 GN=GCKR	0.609	Down	0.00052286	GCKR	68.684	67.919	25	12	14	12
	P30273	High affinity immunoglobulin epsilon receptor subunit gamma OS=Homo sapiens OX=9606 GN=FCER1G	1.358	Up	0.00026273	FCER1G	9.6674	38.746	32.6	3	4	3
	P60903	Protein S100-A10 OS=Homo sapiens OX=9606 GN=S100A10	0.758	Down	3.505e-05	S100A10	11.203	23.471	17.5	2	4	2
	P09914	Interferon-induced protein with tetratricopeptide repeats 1 OS=Homo sapiens OX=9606 GN=IFIT1	0.643	Down	2.2399e-05	IFIT1	55.36	30.915	18.4	7	10	7
other | lymphocyte mediated immunity	P01876	Immunoglobulin heavy constant alpha 1 OS=Homo sapiens OX=9606 GN=IGHA1	0.684	Down	1.86439e-05	IGHA1	37.654	225.01	42.8	11	33	7
	P02748	Complement component C9 OS=Homo sapiens OX=9606 GN=C9	1.332	Up	0.00040346	C9	63.173	18.217	12.7	7	9	7
	P01920	"HLA class II histocompatibility antigen, DQ beta 1 chain OS=Homo sapiens OX=9606 GN=HLA-DQB1"	1.856	Up	0.00162142	HLA-DQB1	29.991	10.143	12.3	3	4	2
	Q9TQE0	"HLA class II histocompatibility antigen, DRB1-9 beta chain OS=Homo sapiens OX=9606 GN=HLA-DRB1"	0.683	Down	0.000158349	HLA-DRB1	29.826	6.0904	21.1	6	7	1
	A0A0B4J1Y9	Immunoglobulin heavy variable 3-72 OS=Homo sapiens OX=9606 GN=IGHV3-72	0.717	Down	0.00187929	IGHV3-72	13.203	6.023	15.1	2	3	1
	A0A075B6P5	Immunoglobulin kappa variable 2-28 OS=Homo sapiens OX=9606 GN=IGKV2-28	1.811	Up	1.78981e-05	IGKV2-28	12.957	13.371	16.7	2	3	2
	P11226	Mannose-binding protein C OS=Homo sapiens OX=9606 GN=MBL2	1.514	Up	3.8324e-05	MBL2	26.143	115.75	36.7	7	16	7
	P53634	Dipeptidyl peptidase 1 OS=Homo sapiens OX=9606 GN=CTSC	1.525	Up	1.85843e-05	CTSC	51.853	94.677	11.4	5	7	5
	P30273	High affinity immunoglobulin epsilon receptor subunit gamma OS=Homo sapiens OX=9606 GN=FCER1G	1.358	Up	0.00026273	FCER1G	9.6674	38.746	32.6	3	4	3
	P01861	Immunoglobulin heavy constant gamma 4 OS=Homo sapiens OX=9606 GN=IGHG4	1.487	Up	0.00042432	IGHG4	35.94	33.526	35.8	8	25	4
	P0C0L4	Complement C4-A OS=Homo sapiens OX=9606 GN=C4A	1.907	Up	0.00029636	C4A	192.78	323.31	32.9	53	98	2
other | indole-containing compound metabolic process	Q63HM1	Kynurenine formamidase OS=Homo sapiens OX=9606 GN=AFMID	1.479	Up	0.000119896	AFMID	33.991	35.175	32.7	8	10	8
other | anatomical structure formation involved in morphogenesis	Q16610	Extracellular matrix protein 1 OS=Homo sapiens OX=9606 GN=ECM1	0.698	Down	0.0089589	ECM1	60.673	24.511	10.4	5	5	5
	P07355	Annexin A2 OS=Homo sapiens OX=9606 GN=ANXA2	0.746	Down	0.0063775	ANXA2	38.604	323.31	64.3	23	59	23
	P09601	Heme oxygenase 1 OS=Homo sapiens OX=9606 GN=HMOX1	1.309	Up	0.00046244	HMOX1	32.818	73.832	26.4	6	11	6
	Q15582	Transforming growth factor-beta-induced protein ig-h3 OS=Homo sapiens OX=9606 GN=TGFBI	0.769	Down	0.0025755	TGFBI	74.68	176.85	25.5	13	34	13
	P02753	Retinol-binding protein 4 OS=Homo sapiens OX=9606 GN=RBP4	0.594	Down	3.2227e-06	RBP4	23.01	89.096	46.8	8	16	8
	P04196	Histidine-rich glycoprotein OS=Homo sapiens OX=9606 GN=HRG	1.469	Up	4.2765e-05	HRG	59.578	108.42	15.8	7	13	7
	P14780	Matrix metalloproteinase-9 OS=Homo sapiens OX=9606 GN=MMP9	1.304	Up	0.00131817	MMP9	78.457	35.047	15.1	8	8	8
	P47895	Aldehyde dehydrogenase family 1 member A3 OS=Homo sapiens OX=9606 GN=ALDH1A3	1.594	Up	4.5715e-06	ALDH1A3	56.108	45.386	23.6	12	17	9
	P55290	Cadherin-13 OS=Homo sapiens OX=9606 GN=CDH13	1.332	Up	0.0076212	CDH13	78.286	24.533	9.7	5	6	5
other | amine metabolic process	Q8NE62	"Choline dehydrogenase, mitochondrial OS=Homo sapiens OX=9606 GN=CHDH"	0.72	Down	1.53489e-05	CHDH	65.358	57.288	22.2	12	16	12
	O95050	Indolethylamine N-methyltransferase OS=Homo sapiens OX=9606 GN=INMT	1.593	Up	1.93974e-05	INMT	28.891	8.8354	11.8	3	3	3
	Q63HM1	Kynurenine formamidase OS=Homo sapiens OX=9606 GN=AFMID	1.479	Up	0.000119896	AFMID	33.991	35.175	32.7	8	10	8
	Q92887	Canalicular multispecific organic anion transporter 1 OS=Homo sapiens OX=9606 GN=ABCC2	0.761	Down	0.00055593	ABCC2	174.21	125.74	13.3	17	21	17
other | chemical homeostasis	B7ZBB8	Protein phosphatase 1 regulatory subunit 3G OS=Homo sapiens OX=9606 GN=PPP1R3G	1.399	Up	0.00052229	PPP1R3G	38.018	5.5294	3.4	1	1	1
	P00973	2'-5'-oligoadenylate synthase 1 OS=Homo sapiens OX=9606 GN=OAS1	0.225	Down	2.0271e-05	OAS1	46.028	16.541	5	2	3	2
	P06727	Apolipoprotein A-IV OS=Homo sapiens OX=9606 GN=APOA4	0.745	Down	0.000183182	APOA4	45.398	45.536	31.8	12	13	12
	P16452	Erythrocyte membrane protein band 4.2 OS=Homo sapiens OX=9606 GN=EPB42	1.309	Up	3.9234e-05	EPB42	77.008	104.14	19.1	12	13	11
	Q2TB90	Putative hexokinase HKDC1 OS=Homo sapiens OX=9606 GN=HKDC1	0.361	Down	5.4423e-07	HKDC1	102.54	184.17	33.7	31	39	30
	Q08AH1	"Acyl-coenzyme A synthetase ACSM1, mitochondrial OS=Homo sapiens OX=9606 GN=ACSM1"	1.363	Up	0.00096261	ACSM1	65.272	15.87	6.4	4	6	2
	P04114	Apolipoprotein B-100 OS=Homo sapiens OX=9606 GN=APOB	1.417	Up	4.7205e-07	APOB	515.6	323.31	28.5	114	203	114
	P02792	Ferritin light chain OS=Homo sapiens OX=9606 GN=FTL	1.333	Up	0.00121645	FTL	20.019	50.869	45.1	6	12	6
	P09601	Heme oxygenase 1 OS=Homo sapiens OX=9606 GN=HMOX1	1.309	Up	0.00046244	HMOX1	32.818	73.832	26.4	6	11	6
	Q08AH3	"Acyl-coenzyme A synthetase ACSM2A, mitochondrial OS=Homo sapiens OX=9606 GN=ACSM2A"	0.387	Down	5.9669e-05	ACSM2A	64.222	323.31	53	24	64	8
	P02786	Transferrin receptor protein 1 OS=Homo sapiens OX=9606 GN=TFRC	0.554	Down	1.6488e-06	TFRC	84.87	65.354	16.1	11	15	10
	P05413	"Fatty acid-binding protein, heart OS=Homo sapiens OX=9606 GN=FABP3"	1.44	Up	0.0025352	FABP3	14.858	42.997	35.3	5	7	4
	Q99572	P2X purinoceptor 7 OS=Homo sapiens OX=9606 GN=P2RX7	0.596	Down	4.3132e-06	P2RX7	68.584	14.126	1.7	1	1	1
	P35558	"Phosphoenolpyruvate carboxykinase, cytosolic [GTP] OS=Homo sapiens OX=9606 GN=PCK1"	1.654	Up	2.6875e-06	PCK1	69.194	133.22	44.7	23	53	21
	P02753	Retinol-binding protein 4 OS=Homo sapiens OX=9606 GN=RBP4	0.594	Down	3.2227e-06	RBP4	23.01	89.096	46.8	8	16	8
	P02795	Metallothionein-2 OS=Homo sapiens OX=9606 GN=MT2A	1.364	Up	0.00050054	MT2A	6.0422	30.947	83.6	5	17	1
	Q6Q788	Apolipoprotein A-V OS=Homo sapiens OX=9606 GN=APOA5	1.366	Up	0.00027791	APOA5	41.212	56.909	16.9	5	5	5
	Q14397	Glucokinase regulatory protein OS=Homo sapiens OX=9606 GN=GCKR	0.609	Down	0.00052286	GCKR	68.684	67.919	25	12	14	12
	Q92887	Canalicular multispecific organic anion transporter 1 OS=Homo sapiens OX=9606 GN=ABCC2	0.761	Down	0.00055593	ABCC2	174.21	125.74	13.3	17	21	17
	Q687X5	Metalloreductase STEAP4 OS=Homo sapiens OX=9606 GN=STEAP4	1.362	Up	1.87067e-05	STEAP4	51.981	66.039	18.1	6	15	6
	P34913	Bifunctional epoxide hydrolase 2 OS=Homo sapiens OX=9606 GN=EPHX2	0.731	Down	0.000119498	EPHX2	62.615	245.28	50.5	23	61	23
	P09914	Interferon-induced protein with tetratricopeptide repeats 1 OS=Homo sapiens OX=9606 GN=IFIT1	0.643	Down	2.2399e-05	IFIT1	55.36	30.915	18.4	7	10	7
other | reactive oxygen species biosynthetic process	P05164	Myeloperoxidase OS=Homo sapiens OX=9606 GN=MPO	1.306	Up	3.1557e-06	MPO	83.868	74.43	21.5	14	23	12
other | toxin metabolic process	Q9HBK9	Arsenite methyltransferase OS=Homo sapiens OX=9606 GN=AS3MT	0.751	Down	0.000100049	AS3MT	41.747	68.43	38.7	12	16	12
other | cellular response to arsenic-containing substance	P09601	Heme oxygenase 1 OS=Homo sapiens OX=9606 GN=HMOX1	1.309	Up	0.00046244	HMOX1	32.818	73.832	26.4	6	11	6
other | response to light stimulus	O75604	Ubiquitin carboxyl-terminal hydrolase 2 OS=Homo sapiens OX=9606 GN=USP2	0.693	Down	0.0005231	USP2	68.071	2.088	2.3	1	1	1
	Q01581	"Hydroxymethylglutaryl-CoA synthase, cytoplasmic OS=Homo sapiens OX=9606 GN=HMGCS1"	0.572	Down	1.2762e-07	HMGCS1	57.293	116.9	34.4	16	36	15
	P08473	Neprilysin OS=Homo sapiens OX=9606 GN=MME	1.301	Up	0.00097895	MME	85.513	22.203	11.3	8	8	8
other | positive regulation of cell adhesion	P02549	"Spectrin alpha chain, erythrocytic 1 OS=Homo sapiens OX=9606 GN=SPTA1"	1.315	Up	2.1125e-05	SPTA1	280.01	323.31	28.1	57	76	57
	P79483	"HLA class II histocompatibility antigen, DR beta 3 chain OS=Homo sapiens OX=9606 GN=HLA-DRB3"	1.408	Up	0.0040398	HLA-DRB3	29.962	2.8769	21.1	6	7	1
	O95497	Pantetheinase OS=Homo sapiens OX=9606 GN=VNN1	1.314	Up	0.0020232	VNN1	57.011	11.338	9.6	4	4	4
	P55008	Allograft inflammatory factor 1 OS=Homo sapiens OX=9606 GN=AIF1	1.347	Up	1.0032e-07	AIF1	16.703	8.954	23.1	4	6	4
	P20039	"HLA class II histocompatibility antigen, DRB1-11 beta chain OS=Homo sapiens OX=9606 GN=HLA-DRB1"	1.864	Up	0.00113741	HLA-DRB1	30.16	21.473	19.2	6	7	1
	P01920	"HLA class II histocompatibility antigen, DQ beta 1 chain OS=Homo sapiens OX=9606 GN=HLA-DQB1"	1.856	Up	0.00162142	HLA-DQB1	29.991	10.143	12.3	3	4	2
	Q9GIY3	"HLA class II histocompatibility antigen, DRB1-14 beta chain OS=Homo sapiens OX=9606 GN=HLA-DRB1"	1.695	Up	0.00140242	HLA-DRB1	30.139	3.6588	12.4	4	5	1
	P02786	Transferrin receptor protein 1 OS=Homo sapiens OX=9606 GN=TFRC	0.554	Down	1.6488e-06	TFRC	84.87	65.354	16.1	11	15	10
	Q9TQE0	"HLA class II histocompatibility antigen, DRB1-9 beta chain OS=Homo sapiens OX=9606 GN=HLA-DRB1"	0.683	Down	0.000158349	HLA-DRB1	29.826	6.0904	21.1	6	7	1
	P04196	Histidine-rich glycoprotein OS=Homo sapiens OX=9606 GN=HRG	1.469	Up	4.2765e-05	HRG	59.578	108.42	15.8	7	13	7
	P60903	Protein S100-A10 OS=Homo sapiens OX=9606 GN=S100A10	0.758	Down	3.505e-05	S100A10	11.203	23.471	17.5	2	4	2
	P55290	Cadherin-13 OS=Homo sapiens OX=9606 GN=CDH13	1.332	Up	0.0076212	CDH13	78.286	24.533	9.7	5	6	5
other | regulation of cellular component movement	Q16610	Extracellular matrix protein 1 OS=Homo sapiens OX=9606 GN=ECM1	0.698	Down	0.0089589	ECM1	60.673	24.511	10.4	5	5	5
	P17931	Galectin-3 OS=Homo sapiens OX=9606 GN=LGALS3	0.762	Down	0.0035222	LGALS3	26.152	7.7983	7.2	2	2	2
	Q9ULU4	Protein kinase C-binding protein 1 OS=Homo sapiens OX=9606 GN=ZMYND8	1.379	Up	0.0065047	ZMYND8	131.69	23.89	3.7	3	4	3
	P55008	Allograft inflammatory factor 1 OS=Homo sapiens OX=9606 GN=AIF1	1.347	Up	1.0032e-07	AIF1	16.703	8.954	23.1	4	6	4
	P35080	Profilin-2 OS=Homo sapiens OX=9606 GN=PFN2	0.737	Down	0.0015965	PFN2	15.046	57.825	29.3	3	5	3
	P02776	Platelet factor 4 OS=Homo sapiens OX=9606 GN=PF4	1.346	Up	0.0031449	PF4	10.845	10.648	25.7	2	2	2
	P09601	Heme oxygenase 1 OS=Homo sapiens OX=9606 GN=HMOX1	1.309	Up	0.00046244	HMOX1	32.818	73.832	26.4	6	11	6
	P02775	Platelet basic protein OS=Homo sapiens OX=9606 GN=PPBP	1.334	Up	0.00090129	PPBP	13.894	8.9343	26.6	3	3	3
	P09327	Villin-1 OS=Homo sapiens OX=9606 GN=VIL1	0.623	Down	3.7422e-07	VIL1	92.694	269.69	34	25	39	25
	P04196	Histidine-rich glycoprotein OS=Homo sapiens OX=9606 GN=HRG	1.469	Up	4.2765e-05	HRG	59.578	108.42	15.8	7	13	7
	Q9UFE4	Coiled-coil domain-containing protein 39 OS=Homo sapiens OX=9606 GN=CCDC39	2.239	Up	0.000102798	CCDC39	109.9	1.7371	0.9	1	1	1
	P14780	Matrix metalloproteinase-9 OS=Homo sapiens OX=9606 GN=MMP9	1.304	Up	0.00131817	MMP9	78.457	35.047	15.1	8	8	8
	O94885	SAM and SH3 domain-containing protein 1 OS=Homo sapiens OX=9606 GN=SASH1	2.283	Up	2.1899e-06	SASH1	136.65	19.252	2.1	2	2	2
	P55290	Cadherin-13 OS=Homo sapiens OX=9606 GN=CDH13	1.332	Up	0.0076212	CDH13	78.286	24.533	9.7	5	6	5
other | macromolecular complex disassembly	Q969S9	"Ribosome-releasing factor 2, mitochondrial OS=Homo sapiens OX=9606 GN=GFM2"	1.349	Up	0.024164	GFM2	86.6	3.6593	2.2	1	1	1
	P09327	Villin-1 OS=Homo sapiens OX=9606 GN=VIL1	0.623	Down	3.7422e-07	VIL1	92.694	269.69	34	25	39	25
	Q9BRX2	Protein pelota homolog OS=Homo sapiens OX=9606 GN=PELO	0.746	Down	8.3783e-05	PELO	43.359	34.936	11.9	4	5	4
other | regulation of actin filament-based process	P02549	"Spectrin alpha chain, erythrocytic 1 OS=Homo sapiens OX=9606 GN=SPTA1"	1.315	Up	2.1125e-05	SPTA1	280.01	323.31	28.1	57	76	57
	P35080	Profilin-2 OS=Homo sapiens OX=9606 GN=PFN2	0.737	Down	0.0015965	PFN2	15.046	57.825	29.3	3	5	3
	P09327	Villin-1 OS=Homo sapiens OX=9606 GN=VIL1	0.623	Down	3.7422e-07	VIL1	92.694	269.69	34	25	39	25
	P11277	"Spectrin beta chain, erythrocytic OS=Homo sapiens OX=9606 GN=SPTB"	1.326	Up	3.8768e-05	SPTB	246.47	229.78	25.9	52	77	45
	P04196	Histidine-rich glycoprotein OS=Homo sapiens OX=9606 GN=HRG	1.469	Up	4.2765e-05	HRG	59.578	108.42	15.8	7	13	7
	P60903	Protein S100-A10 OS=Homo sapiens OX=9606 GN=S100A10	0.758	Down	3.505e-05	S100A10	11.203	23.471	17.5	2	4	2
other | regulation of response to external stimulus	P02748	Complement component C9 OS=Homo sapiens OX=9606 GN=C9	1.332	Up	0.00040346	C9	63.173	18.217	12.7	7	9	7
	P19075	Tetraspanin-8 OS=Homo sapiens OX=9606 GN=TSPAN8	1.501	Up	3.9616e-05	TSPAN8	26.044	3.2514	4.2	1	2	1
	P55008	Allograft inflammatory factor 1 OS=Homo sapiens OX=9606 GN=AIF1	1.347	Up	1.0032e-07	AIF1	16.703	8.954	23.1	4	6	4
	P02776	Platelet factor 4 OS=Homo sapiens OX=9606 GN=PF4	1.346	Up	0.0031449	PF4	10.845	10.648	25.7	2	2	2
	P07355	Annexin A2 OS=Homo sapiens OX=9606 GN=ANXA2	0.746	Down	0.0063775	ANXA2	38.604	323.31	64.3	23	59	23
	P80511	Protein S100-A12 OS=Homo sapiens OX=9606 GN=S100A12	1.42	Up	0.00020279	S100A12	10.575	3.1943	16.3	2	3	2
	P02775	Platelet basic protein OS=Homo sapiens OX=9606 GN=PPBP	1.334	Up	0.00090129	PPBP	13.894	8.9343	26.6	3	3	3
	P07204	Thrombomodulin OS=Homo sapiens OX=9606 GN=THBD	1.601	Up	0.00058277	THBD	60.329	6.1576	2.4	1	1	1
	P04196	Histidine-rich glycoprotein OS=Homo sapiens OX=9606 GN=HRG	1.469	Up	4.2765e-05	HRG	59.578	108.42	15.8	7	13	7
	P30273	High affinity immunoglobulin epsilon receptor subunit gamma OS=Homo sapiens OX=9606 GN=FCER1G	1.358	Up	0.00026273	FCER1G	9.6674	38.746	32.6	3	4	3
	Q8IY21	Probable ATP-dependent RNA helicase DDX60 OS=Homo sapiens OX=9606 GN=DDX60	0.768	Down	0.0006215	DDX60	197.85	48.935	7	11	11	11
	O94885	SAM and SH3 domain-containing protein 1 OS=Homo sapiens OX=9606 GN=SASH1	2.283	Up	2.1899e-06	SASH1	136.65	19.252	2.1	2	2	2
	P14555	"Phospholipase A2, membrane associated OS=Homo sapiens OX=9606 GN=PLA2G2A"	0.74	Down	0.00038291	PLA2G2A	16.083	13.895	17.4	3	3	3
	P0C0L4	Complement C4-A OS=Homo sapiens OX=9606 GN=C4A	1.907	Up	0.00029636	C4A	192.78	323.31	32.9	53	98	2
	P55290	Cadherin-13 OS=Homo sapiens OX=9606 GN=CDH13	1.332	Up	0.0076212	CDH13	78.286	24.533	9.7	5	6	5
	P09914	Interferon-induced protein with tetratricopeptide repeats 1 OS=Homo sapiens OX=9606 GN=IFIT1	0.643	Down	2.2399e-05	IFIT1	55.36	30.915	18.4	7	10	7
other | plasma lipoprotein particle clearance	P04114	Apolipoprotein B-100 OS=Homo sapiens OX=9606 GN=APOB	1.417	Up	4.7205e-07	APOB	515.6	323.31	28.5	114	203	114
	P09601	Heme oxygenase 1 OS=Homo sapiens OX=9606 GN=HMOX1	1.309	Up	0.00046244	HMOX1	32.818	73.832	26.4	6	11	6
	P02654	Apolipoprotein C-I OS=Homo sapiens OX=9606 GN=APOC1	0.762	Down	0.00067577	APOC1	9.3318	19.049	32.5	4	10	4
other | hair cycle	Q96JA1	Leucine-rich repeats and immunoglobulin-like domains protein 1 OS=Homo sapiens OX=9606 GN=LRIG1	1.465	Up	1.8399e-05	LRIG1	119.11	1.842	1.4	2	2	2
	P62304	Small nuclear ribonucleoprotein E OS=Homo sapiens OX=9606 GN=SNRPE	1.35	Up	0.0071753	SNRPE	10.803	2.2448	13	1	1	1
other | drug catabolic process	P20815	Cytochrome P450 3A5 OS=Homo sapiens OX=9606 GN=CYP3A5	2.307	Up	3.3804e-07	CYP3A5	57.108	109.22	35.9	16	37	13
	P11509	Cytochrome P450 2A6 OS=Homo sapiens OX=9606 GN=CYP2A6	0.722	Down	3.5924e-05	CYP2A6	56.501	161.7	35.4	17	37	7
	P33261	Cytochrome P450 2C19 OS=Homo sapiens OX=9606 GN=CYP2C19	0.559	Down	0.0020788	CYP2C19	55.93	88.074	30.2	14	40	8
other | cell activation involved in immune response	P09917	Arachidonate 5-lipoxygenase OS=Homo sapiens OX=9606 GN=ALOX5	1.302	Up	0.030717	ALOX5	77.982	6.6217	4.6	3	3	3
	P35237	Serpin B6 OS=Homo sapiens OX=9606 GN=SERPINB6	1.329	Up	6.2158e-05	SERPINB6	42.621	72.209	29.3	10	14	9
	P05164	Myeloperoxidase OS=Homo sapiens OX=9606 GN=MPO	1.306	Up	3.1557e-06	MPO	83.868	74.43	21.5	14	23	12
	O95497	Pantetheinase OS=Homo sapiens OX=9606 GN=VNN1	1.314	Up	0.0020232	VNN1	57.011	11.338	9.6	4	4	4
	P17931	Galectin-3 OS=Homo sapiens OX=9606 GN=LGALS3	0.762	Down	0.0035222	LGALS3	26.152	7.7983	7.2	2	2	2
	P02792	Ferritin light chain OS=Homo sapiens OX=9606 GN=FTL	1.333	Up	0.00121645	FTL	20.019	50.869	45.1	6	12	6
	P06280	Alpha-galactosidase A OS=Homo sapiens OX=9606 GN=GLA	1.529	Up	0.00030248	GLA	48.766	3.0048	2.8	1	1	1
	P07355	Annexin A2 OS=Homo sapiens OX=9606 GN=ANXA2	0.746	Down	0.0063775	ANXA2	38.604	323.31	64.3	23	59	23
	P10321	"HLA class I histocompatibility antigen, Cw-7 alpha chain OS=Homo sapiens OX=9606 GN=HLA-C"	3.991	Up	4.8287e-06	HLA-C	40.648	-2	29.2	9	20	1
	P08473	Neprilysin OS=Homo sapiens OX=9606 GN=MME	1.301	Up	0.00097895	MME	85.513	22.203	11.3	8	8	8
	P49913	Cathelicidin antimicrobial peptide OS=Homo sapiens OX=9606 GN=CAMP	1.34	Up	0.00111654	CAMP	19.301	21.319	30.6	7	10	7
	P80511	Protein S100-A12 OS=Homo sapiens OX=9606 GN=S100A12	1.42	Up	0.00020279	S100A12	10.575	3.1943	16.3	2	3	2
	P02775	Platelet basic protein OS=Homo sapiens OX=9606 GN=PPBP	1.334	Up	0.00090129	PPBP	13.894	8.9343	26.6	3	3	3
	P02750	Leucine-rich alpha-2-glycoprotein OS=Homo sapiens OX=9606 GN=LRG1	1.301	Up	0.00031688	LRG1	38.177	11.731	10.7	4	5	4
	P24158	Myeloblastin OS=Homo sapiens OX=9606 GN=PRTN3	1.525	Up	0.00018293	PRTN3	27.807	2.5958	6.6	2	2	2
	P10253	Lysosomal alpha-glucosidase OS=Homo sapiens OX=9606 GN=GAA	1.483	Up	9.9324e-05	GAA	105.32	104.79	16.1	13	33	13
	P32320	Cytidine deaminase OS=Homo sapiens OX=9606 GN=CDA	1.342	Up	0.00061997	CDA	16.185	134.26	53.4	5	9	5
	P02763	Alpha-1-acid glycoprotein 1 OS=Homo sapiens OX=9606 GN=ORM1	1.384	Up	0.0039581	ORM1	23.511	105.05	40.3	7	21	5
	Q9BRR9	Rho GTPase-activating protein 9 OS=Homo sapiens OX=9606 GN=ARHGAP9	1.325	Up	0.011097	ARHGAP9	83.259	1.8967	2	2	2	2
	P53634	Dipeptidyl peptidase 1 OS=Homo sapiens OX=9606 GN=CTSC	1.525	Up	1.85843e-05	CTSC	51.853	94.677	11.4	5	7	5
	P68871	Hemoglobin subunit beta OS=Homo sapiens OX=9606 GN=HBB	1.44	Up	4.5303e-06	HBB	15.998	323.31	76.9	11	372	5
	P30273	High affinity immunoglobulin epsilon receptor subunit gamma OS=Homo sapiens OX=9606 GN=FCER1G	1.358	Up	0.00026273	FCER1G	9.6674	38.746	32.6	3	4	3
	P14780	Matrix metalloproteinase-9 OS=Homo sapiens OX=9606 GN=MMP9	1.304	Up	0.00131817	MMP9	78.457	35.047	15.1	8	8	8
	P09972	Fructose-bisphosphate aldolase C OS=Homo sapiens OX=9606 GN=ALDOC	0.73	Down	1.75609e-05	ALDOC	39.455	259.84	55.5	19	53	12
	P00738	Haptoglobin OS=Homo sapiens OX=9606 GN=HP	1.313	Up	2.1729e-05	HP	45.205	323.31	54.2	21	85	9
other | cellular response to DNA damage stimulus	P09601	Heme oxygenase 1 OS=Homo sapiens OX=9606 GN=HMOX1	1.309	Up	0.00046244	HMOX1	32.818	73.832	26.4	6	11	6
	P05161	Ubiquitin-like protein ISG15 OS=Homo sapiens OX=9606 GN=ISG15	0.588	Down	1.70212e-05	ISG15	17.887	7.3814	24.2	4	5	4
	Q9NYL2	Mitogen-activated protein kinase kinase kinase 20 OS=Homo sapiens OX=9606 GN=MAP3K20	0.755	Down	0.00033839	MAP3K20	91.154	5.0436	3	2	2	2
other | multi-organism transport	P09914	Interferon-induced protein with tetratricopeptide repeats 1 OS=Homo sapiens OX=9606 GN=IFIT1	0.643	Down	2.2399e-05	IFIT1	55.36	30.915	18.4	7	10	7
other | aldehyde catabolic process	Q9BYV1	"Alanine--glyoxylate aminotransferase 2, mitochondrial OS=Homo sapiens OX=9606 GN=AGXT2"	0.68	Down	1.2194e-06	AGXT2	57.156	110.3	35.4	17	27	17
other | synaptic signaling	Q99572	P2X purinoceptor 7 OS=Homo sapiens OX=9606 GN=P2RX7	0.596	Down	4.3132e-06	P2RX7	68.584	14.126	1.7	1	1	1
	P37840	Alpha-synuclein OS=Homo sapiens OX=9606 GN=SNCA	1.431	Up	0.0028602	SNCA	14.46	89.074	47.9	5	6	4
other | regulation of lipid storage	P04114	Apolipoprotein B-100 OS=Homo sapiens OX=9606 GN=APOB	1.417	Up	4.7205e-07	APOB	515.6	323.31	28.5	114	203	114
	P02741	C-reactive protein OS=Homo sapiens OX=9606 GN=CRP	5.412	Up	3.8895e-07	CRP	25.038	7.8962	4.5	1	1	1
other | regulation of ossification	Q16610	Extracellular matrix protein 1 OS=Homo sapiens OX=9606 GN=ECM1	0.698	Down	0.0089589	ECM1	60.673	24.511	10.4	5	5	5
	Q99572	P2X purinoceptor 7 OS=Homo sapiens OX=9606 GN=P2RX7	0.596	Down	4.3132e-06	P2RX7	68.584	14.126	1.7	1	1	1
	P05161	Ubiquitin-like protein ISG15 OS=Homo sapiens OX=9606 GN=ISG15	0.588	Down	1.70212e-05	ISG15	17.887	7.3814	24.2	4	5	4
other | small molecule biosynthetic process	P49327	Fatty acid synthase OS=Homo sapiens OX=9606 GN=FASN	0.74	Down	0.00031878	FASN	273.42	323.31	40	85	204	85
	Q8TD30	Alanine aminotransferase 2 OS=Homo sapiens OX=9606 GN=GPT2	1.381	Up	0.0110225	GPT2	57.903	11.326	20.1	8	13	6
	P09917	Arachidonate 5-lipoxygenase OS=Homo sapiens OX=9606 GN=ALOX5	1.302	Up	0.030717	ALOX5	77.982	6.6217	4.6	3	3	3
	Q01581	"Hydroxymethylglutaryl-CoA synthase, cytoplasmic OS=Homo sapiens OX=9606 GN=HMGCS1"	0.572	Down	1.2762e-07	HMGCS1	57.293	116.9	34.4	16	36	15
	Q96GX9	Methylthioribulose-1-phosphate dehydratase OS=Homo sapiens OX=9606 GN=APIP	1.356	Up	0.00031634	APIP	27.125	24.567	28.9	5	6	5
	Q14534	Squalene monooxygenase OS=Homo sapiens OX=9606 GN=SQLE	0.659	Down	0.00024098	SQLE	63.922	25.889	13.4	6	7	6
	P05164	Myeloperoxidase OS=Homo sapiens OX=9606 GN=MPO	1.306	Up	3.1557e-06	MPO	83.868	74.43	21.5	14	23	12
	P06727	Apolipoprotein A-IV OS=Homo sapiens OX=9606 GN=APOA4	0.745	Down	0.000183182	APOA4	45.398	45.536	31.8	12	13	12
	Q08AH1	"Acyl-coenzyme A synthetase ACSM1, mitochondrial OS=Homo sapiens OX=9606 GN=ACSM1"	1.363	Up	0.00096261	ACSM1	65.272	15.87	6.4	4	6	2
	Q9NR19	"Acetyl-coenzyme A synthetase, cytoplasmic OS=Homo sapiens OX=9606 GN=ACSS2"	0.717	Down	8.2285e-05	ACSS2	78.579	103.51	19.4	12	22	12
	P53602	Diphosphomevalonate decarboxylase OS=Homo sapiens OX=9606 GN=MVD	0.745	Down	6.9377e-07	MVD	43.404	114.09	26.5	9	14	9
	P07738	Bisphosphoglycerate mutase OS=Homo sapiens OX=9606 GN=BPGM	1.419	Up	1.64331e-05	BPGM	30.005	75.171	34.4	7	10	7
	P42330	Aldo-keto reductase family 1 member C3 OS=Homo sapiens OX=9606 GN=AKR1C3	0.69	Down	0.0093177	AKR1C3	36.853	48.289	47.1	14	36	6
	Q9UBM7	7-dehydrocholesterol reductase OS=Homo sapiens OX=9606 GN=DHCR7	0.594	Down	1.60703e-05	DHCR7	54.489	153.46	15.8	7	13	7
	Q9H1P3	Oxysterol-binding protein-related protein 2 OS=Homo sapiens OX=9606 GN=OSBPL2	1.703	Up	1.91561e-05	OSBPL2	55.201	9.2957	8.5	3	3	3
	Q08AH3	"Acyl-coenzyme A synthetase ACSM2A, mitochondrial OS=Homo sapiens OX=9606 GN=ACSM2A"	0.387	Down	5.9669e-05	ACSM2A	64.222	323.31	53	24	64	8
	P31213	3-oxo-5-alpha-steroid 4-dehydrogenase 2 OS=Homo sapiens OX=9606 GN=SRD5A2	1.706	Up	0.00030132	SRD5A2	28.393	1.7158	7.1	2	2	2
	P20132	L-serine dehydratase/L-threonine deaminase OS=Homo sapiens OX=9606 GN=SDS	1.39	Up	3.7283e-06	SDS	34.625	11.393	10.4	4	5	4
	P35558	"Phosphoenolpyruvate carboxykinase, cytosolic [GTP] OS=Homo sapiens OX=9606 GN=PCK1"	1.654	Up	2.6875e-06	PCK1	69.194	133.22	44.7	23	53	21
	Q16850	Lanosterol 14-alpha demethylase OS=Homo sapiens OX=9606 GN=CYP51A1	0.739	Down	0.00033996	CYP51A1	56.805	58.163	17.7	8	16	8
	P02753	Retinol-binding protein 4 OS=Homo sapiens OX=9606 GN=RBP4	0.594	Down	3.2227e-06	RBP4	23.01	89.096	46.8	8	16	8
	Q15800	Methylsterol monooxygenase 1 OS=Homo sapiens OX=9606 GN=MSMO1	0.72	Down	1.8153e-06	MSMO1	35.215	70.563	8.5	2	7	2
	O00767	Acyl-CoA desaturase OS=Homo sapiens OX=9606 GN=SCD	0.505	Down	2.1411e-05	SCD	41.522	10.849	5.8	2	2	2
	Q9BYV1	"Alanine--glyoxylate aminotransferase 2, mitochondrial OS=Homo sapiens OX=9606 GN=AGXT2"	0.68	Down	1.2194e-06	AGXT2	57.156	110.3	35.4	17	27	17
	P37268	Squalene synthase OS=Homo sapiens OX=9606 GN=FDFT1	0.609	Down	6.4537e-05	FDFT1	48.115	80.017	25.4	9	19	9
	Q6Q788	Apolipoprotein A-V OS=Homo sapiens OX=9606 GN=APOA5	1.366	Up	0.00027791	APOA5	41.212	56.909	16.9	5	5	5
	Q9NXB9	Elongation of very long chain fatty acids protein 2 OS=Homo sapiens OX=9606 GN=ELOVL2	0.751	Down	0.0024847	ELOVL2	34.584	3.3002	5.7	2	2	2
	Q4G176	"Acyl-CoA synthetase family member 3, mitochondrial OS=Homo sapiens OX=9606 GN=ACSF3"	1.301	Up	4.4306e-05	ACSF3	64.129	8.6797	7.8	5	5	5
	P56937	3-keto-steroid reductase OS=Homo sapiens OX=9606 GN=HSD17B7	0.753	Down	0.00091901	HSD17B7	38.206	16.207	14.7	4	4	4
	P47895	Aldehyde dehydrogenase family 1 member A3 OS=Homo sapiens OX=9606 GN=ALDH1A3	1.594	Up	4.5715e-06	ALDH1A3	56.108	45.386	23.6	12	17	9
	P09972	Fructose-bisphosphate aldolase C OS=Homo sapiens OX=9606 GN=ALDOC	0.73	Down	1.75609e-05	ALDOC	39.455	259.84	55.5	19	53	12
other | organophosphate metabolic process	Q5EBM0	"UMP-CMP kinase 2, mitochondrial OS=Homo sapiens OX=9606 GN=CMPK2"	0.743	Down	0.0149614	CMPK2	49.447	11.432	8.5	3	4	3
	P00973	2'-5'-oligoadenylate synthase 1 OS=Homo sapiens OX=9606 GN=OAS1	0.225	Down	2.0271e-05	OAS1	46.028	16.541	5	2	3	2
	P06727	Apolipoprotein A-IV OS=Homo sapiens OX=9606 GN=APOA4	0.745	Down	0.000183182	APOA4	45.398	45.536	31.8	12	13	12
	Q2TB90	Putative hexokinase HKDC1 OS=Homo sapiens OX=9606 GN=HKDC1	0.361	Down	5.4423e-07	HKDC1	102.54	184.17	33.7	31	39	30
	P53602	Diphosphomevalonate decarboxylase OS=Homo sapiens OX=9606 GN=MVD	0.745	Down	6.9377e-07	MVD	43.404	114.09	26.5	9	14	9
	P07738	Bisphosphoglycerate mutase OS=Homo sapiens OX=9606 GN=BPGM	1.419	Up	1.64331e-05	BPGM	30.005	75.171	34.4	7	10	7
	Q8TBG4	Ethanolamine-phosphate phospho-lyase OS=Homo sapiens OX=9606 GN=ETNPPL	0.758	Down	0.00064487	ETNPPL	55.67	42.226	15.6	7	8	7
	P37268	Squalene synthase OS=Homo sapiens OX=9606 GN=FDFT1	0.609	Down	6.4537e-05	FDFT1	48.115	80.017	25.4	9	19	9
	P29728	2'-5'-oligoadenylate synthase 2 OS=Homo sapiens OX=9606 GN=OAS2	0.585	Down	3.9681e-06	OAS2	82.43	37.13	14.6	9	10	9
	Q6Q788	Apolipoprotein A-V OS=Homo sapiens OX=9606 GN=APOA5	1.366	Up	0.00027791	APOA5	41.212	56.909	16.9	5	5	5
	Q9Y6M9	NADH dehydrogenase [ubiquinone] 1 beta subcomplex subunit 9 OS=Homo sapiens OX=9606 GN=NDUFB9	0.733	Down	0.000137829	NDUFB9	21.831	32.572	29.1	4	5	4
	P37840	Alpha-synuclein OS=Homo sapiens OX=9606 GN=SNCA	1.431	Up	0.0028602	SNCA	14.46	89.074	47.9	5	6	4
	P14555	"Phospholipase A2, membrane associated OS=Homo sapiens OX=9606 GN=PLA2G2A"	0.74	Down	0.00038291	PLA2G2A	16.083	13.895	17.4	3	3	3
	Q02127	"Dihydroorotate dehydrogenase (quinone), mitochondrial OS=Homo sapiens OX=9606 GN=DHODH"	0.726	Down	0.00073944	DHODH	42.867	41.907	13.9	4	4	4
	P09972	Fructose-bisphosphate aldolase C OS=Homo sapiens OX=9606 GN=ALDOC	0.73	Down	1.75609e-05	ALDOC	39.455	259.84	55.5	19	53	12
	P56556	NADH dehydrogenase [ubiquinone] 1 alpha subcomplex subunit 6 OS=Homo sapiens OX=9606 GN=NDUFA6	1.431	Up	5.7039e-05	NDUFA6	17.871	9.1849	12.3	2	3	2
	P00352	Retinal dehydrogenase 1 OS=Homo sapiens OX=9606 GN=ALDH1A1	0.763	Down	3.4647e-06	ALDH1A1	54.861	323.31	55.7	27	151	25
other | response to acidic pH	P35558	"Phosphoenolpyruvate carboxykinase, cytosolic [GTP] OS=Homo sapiens OX=9606 GN=PCK1"	1.654	Up	2.6875e-06	PCK1	69.194	133.22	44.7	23	53	21
other | macromolecule modification	P01876	Immunoglobulin heavy constant alpha 1 OS=Homo sapiens OX=9606 GN=IGHA1	0.684	Down	1.86439e-05	IGHA1	37.654	225.01	42.8	11	33	7
	O75604	Ubiquitin carboxyl-terminal hydrolase 2 OS=Homo sapiens OX=9606 GN=USP2	0.693	Down	0.0005231	USP2	68.071	2.088	2.3	1	1	1
	O43895	Xaa-Pro aminopeptidase 2 OS=Homo sapiens OX=9606 GN=XPNPEP2	2.482	Up	1.5253e-06	XPNPEP2	75.624	13.219	5	3	4	3
	P02549	"Spectrin alpha chain, erythrocytic 1 OS=Homo sapiens OX=9606 GN=SPTA1"	1.315	Up	2.1125e-05	SPTA1	280.01	323.31	28.1	57	76	57
	O95497	Pantetheinase OS=Homo sapiens OX=9606 GN=VNN1	1.314	Up	0.0020232	VNN1	57.011	11.338	9.6	4	4	4
	P16452	Erythrocyte membrane protein band 4.2 OS=Homo sapiens OX=9606 GN=EPB42	1.309	Up	3.9234e-05	EPB42	77.008	104.14	19.1	12	13	11
	P13591	Neural cell adhesion molecule 1 OS=Homo sapiens OX=9606 GN=NCAM1	1.591	Up	1.762e-06	NCAM1	94.573	28.094	9.1	7	8	7
	P09936	Ubiquitin carboxyl-terminal hydrolase isozyme L1 OS=Homo sapiens OX=9606 GN=UCHL1	0.727	Down	0.0023389	UCHL1	24.824	40.187	23.3	5	5	5
	Q13075	Baculoviral IAP repeat-containing protein 1 OS=Homo sapiens OX=9606 GN=NAIP	1.464	Up	0.0179762	NAIP	159.58	4.2229	1.6	2	2	2
	Q9ULU4	Protein kinase C-binding protein 1 OS=Homo sapiens OX=9606 GN=ZMYND8	1.379	Up	0.0065047	ZMYND8	131.69	23.89	3.7	3	4	3
	Q9UK22	F-box only protein 2 OS=Homo sapiens OX=9606 GN=FBXO2	0.664	Down	0.00107962	FBXO2	33.327	69.234	23	4	8	4
	Q92530	Proteasome inhibitor PI31 subunit OS=Homo sapiens OX=9606 GN=PSMF1	1.376	Up	0.00028132	PSMF1	29.816	15.45	14.8	4	4	4
	Q8TF05	Serine/threonine-protein phosphatase 4 regulatory subunit 1 OS=Homo sapiens OX=9606 GN=PPP4R1	0.729	Down	0.021365	PPP4R1	107	10.748	3.9	3	3	3
	Q9NR34	"Mannosyl-oligosaccharide 1,2-alpha-mannosidase IC OS=Homo sapiens OX=9606 GN=MAN1C1"	1.398	Up	0.00086265	MAN1C1	70.91	1.6174	2.2	2	2	2
	Q99572	P2X purinoceptor 7 OS=Homo sapiens OX=9606 GN=P2RX7	0.596	Down	4.3132e-06	P2RX7	68.584	14.126	1.7	1	1	1
	Q9UBS0	Ribosomal protein S6 kinase beta-2 OS=Homo sapiens OX=9606 GN=RPS6KB2	1.303	Up	9.7617e-05	RPS6KB2	53.455	9.9396	4.4	2	2	1
	P05161	Ubiquitin-like protein ISG15 OS=Homo sapiens OX=9606 GN=ISG15	0.588	Down	1.70212e-05	ISG15	17.887	7.3814	24.2	4	5	4
	P35558	"Phosphoenolpyruvate carboxykinase, cytosolic [GTP] OS=Homo sapiens OX=9606 GN=PCK1"	1.654	Up	2.6875e-06	PCK1	69.194	133.22	44.7	23	53	21
	Q9NYL2	Mitogen-activated protein kinase kinase kinase 20 OS=Homo sapiens OX=9606 GN=MAP3K20	0.755	Down	0.00033839	MAP3K20	91.154	5.0436	3	2	2	2
	P11277	"Spectrin beta chain, erythrocytic OS=Homo sapiens OX=9606 GN=SPTB"	1.326	Up	3.8768e-05	SPTB	246.47	229.78	25.9	52	77	45
	Q14749	Glycine N-methyltransferase OS=Homo sapiens OX=9606 GN=GNMT	0.736	Down	8.0314e-05	GNMT	32.742	175.93	45.1	12	31	12
	P29728	2'-5'-oligoadenylate synthase 2 OS=Homo sapiens OX=9606 GN=OAS2	0.585	Down	3.9681e-06	OAS2	82.43	37.13	14.6	9	10	9
	P10412	Histone H1.4 OS=Homo sapiens OX=9606 GN=HIST1H1E	1.694	Up	1.88352e-05	HIST1H1E	21.865	77.045	41.1	11	36	4
	P30530	Tyrosine-protein kinase receptor UFO OS=Homo sapiens OX=9606 GN=AXL	1.317	Up	0.022476	AXL	98.336	6.6658	5.9	4	4	3
	P05186	"Alkaline phosphatase, tissue-nonspecific isozyme OS=Homo sapiens OX=9606 GN=ALPL"	1.752	Up	0.000124122	ALPL	57.304	24.128	9.4	4	5	4
	O94885	SAM and SH3 domain-containing protein 1 OS=Homo sapiens OX=9606 GN=SASH1	2.283	Up	2.1899e-06	SASH1	136.65	19.252	2.1	2	2	2
	Q9UJX2	Cell division cycle protein 23 homolog OS=Homo sapiens OX=9606 GN=CDC23	1.505	Up	0.0079764	CDC23	68.833	9.3375	6	4	4	4
other | protein stabilization	O75604	Ubiquitin carboxyl-terminal hydrolase 2 OS=Homo sapiens OX=9606 GN=USP2	0.693	Down	0.0005231	USP2	68.071	2.088	2.3	1	1	1
	P35080	Profilin-2 OS=Homo sapiens OX=9606 GN=PFN2	0.737	Down	0.0015965	PFN2	15.046	57.825	29.3	3	5	3
	Q9NZD4	Alpha-hemoglobin-stabilizing protein OS=Homo sapiens OX=9606 GN=AHSP	1.349	Up	1.93641e-05	AHSP	11.84	11.659	22.5	2	4	2
other | regulation of vitamin metabolic process	P42330	Aldo-keto reductase family 1 member C3 OS=Homo sapiens OX=9606 GN=AKR1C3	0.69	Down	0.0093177	AKR1C3	36.853	48.289	47.1	14	36	6
other | neuromuscular junction development	P24821	Tenascin OS=Homo sapiens OX=9606 GN=TNC	0.729	Down	1.295e-06	TNC	240.85	323.31	20.5	37	53	37
other | actin filament-based movement	P09327	Villin-1 OS=Homo sapiens OX=9606 GN=VIL1	0.623	Down	3.7422e-07	VIL1	92.694	269.69	34	25	39	25
other | dibenzo-p-dioxin metabolic process	P31213	3-oxo-5-alpha-steroid 4-dehydrogenase 2 OS=Homo sapiens OX=9606 GN=SRD5A2	1.706	Up	0.00030132	SRD5A2	28.393	1.7158	7.1	2	2	2
other | cofactor biosynthetic process	P49327	Fatty acid synthase OS=Homo sapiens OX=9606 GN=FASN	0.74	Down	0.00031878	FASN	273.42	323.31	40	85	204	85
	P02549	"Spectrin alpha chain, erythrocytic 1 OS=Homo sapiens OX=9606 GN=SPTA1"	1.315	Up	2.1125e-05	SPTA1	280.01	323.31	28.1	57	76	57
	Q9NR19	"Acetyl-coenzyme A synthetase, cytoplasmic OS=Homo sapiens OX=9606 GN=ACSS2"	0.717	Down	8.2285e-05	ACSS2	78.579	103.51	19.4	12	22	12
	O00767	Acyl-CoA desaturase OS=Homo sapiens OX=9606 GN=SCD	0.505	Down	2.1411e-05	SCD	41.522	10.849	5.8	2	2	2
	O60488	Long-chain-fatty-acid--CoA ligase 4 OS=Homo sapiens OX=9606 GN=ACSL4	0.684	Down	5.8751e-05	ACSL4	79.187	41.685	17.3	10	12	9
	Q9NXB9	Elongation of very long chain fatty acids protein 2 OS=Homo sapiens OX=9606 GN=ELOVL2	0.751	Down	0.0024847	ELOVL2	34.584	3.3002	5.7	2	2	2
	Q4G176	"Acyl-CoA synthetase family member 3, mitochondrial OS=Homo sapiens OX=9606 GN=ACSF3"	1.301	Up	4.4306e-05	ACSF3	64.129	8.6797	7.8	5	5	5
other | lamellipodium organization	P55290	Cadherin-13 OS=Homo sapiens OX=9606 GN=CDH13	1.332	Up	0.0076212	CDH13	78.286	24.533	9.7	5	6	5
other | negative regulation of developmental process	Q16610	Extracellular matrix protein 1 OS=Homo sapiens OX=9606 GN=ECM1	0.698	Down	0.0089589	ECM1	60.673	24.511	10.4	5	5	5
	P02776	Platelet factor 4 OS=Homo sapiens OX=9606 GN=PF4	1.346	Up	0.0031449	PF4	10.845	10.648	25.7	2	2	2
	P02753	Retinol-binding protein 4 OS=Homo sapiens OX=9606 GN=RBP4	0.594	Down	3.2227e-06	RBP4	23.01	89.096	46.8	8	16	8
	P04196	Histidine-rich glycoprotein OS=Homo sapiens OX=9606 GN=HRG	1.469	Up	4.2765e-05	HRG	59.578	108.42	15.8	7	13	7
	P02741	C-reactive protein OS=Homo sapiens OX=9606 GN=CRP	5.412	Up	3.8895e-07	CRP	25.038	7.8962	4.5	1	1	1
other | keratinocyte proliferation	P55290	Cadherin-13 OS=Homo sapiens OX=9606 GN=CDH13	1.332	Up	0.0076212	CDH13	78.286	24.533	9.7	5	6	5
other | response to hydroperoxide	P06727	Apolipoprotein A-IV OS=Homo sapiens OX=9606 GN=APOA4	0.745	Down	0.000183182	APOA4	45.398	45.536	31.8	12	13	12
	P55008	Allograft inflammatory factor 1 OS=Homo sapiens OX=9606 GN=AIF1	1.347	Up	1.0032e-07	AIF1	16.703	8.954	23.1	4	6	4
other | positive regulation of locomotion	P17931	Galectin-3 OS=Homo sapiens OX=9606 GN=LGALS3	0.762	Down	0.0035222	LGALS3	26.152	7.7983	7.2	2	2	2
	P55008	Allograft inflammatory factor 1 OS=Homo sapiens OX=9606 GN=AIF1	1.347	Up	1.0032e-07	AIF1	16.703	8.954	23.1	4	6	4
	P02776	Platelet factor 4 OS=Homo sapiens OX=9606 GN=PF4	1.346	Up	0.0031449	PF4	10.845	10.648	25.7	2	2	2
	P02775	Platelet basic protein OS=Homo sapiens OX=9606 GN=PPBP	1.334	Up	0.00090129	PPBP	13.894	8.9343	26.6	3	3	3
	P09327	Villin-1 OS=Homo sapiens OX=9606 GN=VIL1	0.623	Down	3.7422e-07	VIL1	92.694	269.69	34	25	39	25
	P14780	Matrix metalloproteinase-9 OS=Homo sapiens OX=9606 GN=MMP9	1.304	Up	0.00131817	MMP9	78.457	35.047	15.1	8	8	8
	O94885	SAM and SH3 domain-containing protein 1 OS=Homo sapiens OX=9606 GN=SASH1	2.283	Up	2.1899e-06	SASH1	136.65	19.252	2.1	2	2	2
	P55290	Cadherin-13 OS=Homo sapiens OX=9606 GN=CDH13	1.332	Up	0.0076212	CDH13	78.286	24.533	9.7	5	6	5
other | mitochondrial transport	Q92748	Thyroid hormone-inducible hepatic protein OS=Homo sapiens OX=9606 GN=THRSP	0.648	Down	0.00096196	THRSP	16.561	12.231	8.9	1	1	1
	Q9Y5J9	Mitochondrial import inner membrane translocase subunit Tim8 B OS=Homo sapiens OX=9606 GN=TIMM8B	1.358	Up	0.0021964	TIMM8B	9.3435	4.5719	22.9	2	2	2
other | cell-cell junction organization	Q8N126	Cell adhesion molecule 3 OS=Homo sapiens OX=9606 GN=CADM3	0.631	Down	7.8846e-05	CADM3	43.299	1.8555	2.3	1	1	1
	P55290	Cadherin-13 OS=Homo sapiens OX=9606 GN=CDH13	1.332	Up	0.0076212	CDH13	78.286	24.533	9.7	5	6	5
other | regulation of killing of cells of other organism	Q99572	P2X purinoceptor 7 OS=Homo sapiens OX=9606 GN=P2RX7	0.596	Down	4.3132e-06	P2RX7	68.584	14.126	1.7	1	1	1
other | pyridine-containing compound metabolic process	Q2TB90	Putative hexokinase HKDC1 OS=Homo sapiens OX=9606 GN=HKDC1	0.361	Down	5.4423e-07	HKDC1	102.54	184.17	33.7	31	39	30
	P07738	Bisphosphoglycerate mutase OS=Homo sapiens OX=9606 GN=BPGM	1.419	Up	1.64331e-05	BPGM	30.005	75.171	34.4	7	10	7
	P09972	Fructose-bisphosphate aldolase C OS=Homo sapiens OX=9606 GN=ALDOC	0.73	Down	1.75609e-05	ALDOC	39.455	259.84	55.5	19	53	12
other | phosphate-containing compound metabolic process	P02549	"Spectrin alpha chain, erythrocytic 1 OS=Homo sapiens OX=9606 GN=SPTA1"	1.315	Up	2.1125e-05	SPTA1	280.01	323.31	28.1	57	76	57
	Q5EBM0	"UMP-CMP kinase 2, mitochondrial OS=Homo sapiens OX=9606 GN=CMPK2"	0.743	Down	0.0149614	CMPK2	49.447	11.432	8.5	3	4	3
	P00973	2'-5'-oligoadenylate synthase 1 OS=Homo sapiens OX=9606 GN=OAS1	0.225	Down	2.0271e-05	OAS1	46.028	16.541	5	2	3	2
	P06727	Apolipoprotein A-IV OS=Homo sapiens OX=9606 GN=APOA4	0.745	Down	0.000183182	APOA4	45.398	45.536	31.8	12	13	12
	Q2TB90	Putative hexokinase HKDC1 OS=Homo sapiens OX=9606 GN=HKDC1	0.361	Down	5.4423e-07	HKDC1	102.54	184.17	33.7	31	39	30
	P53602	Diphosphomevalonate decarboxylase OS=Homo sapiens OX=9606 GN=MVD	0.745	Down	6.9377e-07	MVD	43.404	114.09	26.5	9	14	9
	P13591	Neural cell adhesion molecule 1 OS=Homo sapiens OX=9606 GN=NCAM1	1.591	Up	1.762e-06	NCAM1	94.573	28.094	9.1	7	8	7
	P07738	Bisphosphoglycerate mutase OS=Homo sapiens OX=9606 GN=BPGM	1.419	Up	1.64331e-05	BPGM	30.005	75.171	34.4	7	10	7
	Q92530	Proteasome inhibitor PI31 subunit OS=Homo sapiens OX=9606 GN=PSMF1	1.376	Up	0.00028132	PSMF1	29.816	15.45	14.8	4	4	4
	Q8TF05	Serine/threonine-protein phosphatase 4 regulatory subunit 1 OS=Homo sapiens OX=9606 GN=PPP4R1	0.729	Down	0.021365	PPP4R1	107	10.748	3.9	3	3	3
	Q8TBG4	Ethanolamine-phosphate phospho-lyase OS=Homo sapiens OX=9606 GN=ETNPPL	0.758	Down	0.00064487	ETNPPL	55.67	42.226	15.6	7	8	7
	Q99572	P2X purinoceptor 7 OS=Homo sapiens OX=9606 GN=P2RX7	0.596	Down	4.3132e-06	P2RX7	68.584	14.126	1.7	1	1	1
	Q9UBS0	Ribosomal protein S6 kinase beta-2 OS=Homo sapiens OX=9606 GN=RPS6KB2	1.303	Up	9.7617e-05	RPS6KB2	53.455	9.9396	4.4	2	2	1
	Q9NYL2	Mitogen-activated protein kinase kinase kinase 20 OS=Homo sapiens OX=9606 GN=MAP3K20	0.755	Down	0.00033839	MAP3K20	91.154	5.0436	3	2	2	2
	P11277	"Spectrin beta chain, erythrocytic OS=Homo sapiens OX=9606 GN=SPTB"	1.326	Up	3.8768e-05	SPTB	246.47	229.78	25.9	52	77	45
	P37268	Squalene synthase OS=Homo sapiens OX=9606 GN=FDFT1	0.609	Down	6.4537e-05	FDFT1	48.115	80.017	25.4	9	19	9
	P29728	2'-5'-oligoadenylate synthase 2 OS=Homo sapiens OX=9606 GN=OAS2	0.585	Down	3.9681e-06	OAS2	82.43	37.13	14.6	9	10	9
	Q6Q788	Apolipoprotein A-V OS=Homo sapiens OX=9606 GN=APOA5	1.366	Up	0.00027791	APOA5	41.212	56.909	16.9	5	5	5
	P30530	Tyrosine-protein kinase receptor UFO OS=Homo sapiens OX=9606 GN=AXL	1.317	Up	0.022476	AXL	98.336	6.6658	5.9	4	4	3
	P05186	"Alkaline phosphatase, tissue-nonspecific isozyme OS=Homo sapiens OX=9606 GN=ALPL"	1.752	Up	0.000124122	ALPL	57.304	24.128	9.4	4	5	4
	Q9Y6M9	NADH dehydrogenase [ubiquinone] 1 beta subcomplex subunit 9 OS=Homo sapiens OX=9606 GN=NDUFB9	0.733	Down	0.000137829	NDUFB9	21.831	32.572	29.1	4	5	4
	P37840	Alpha-synuclein OS=Homo sapiens OX=9606 GN=SNCA	1.431	Up	0.0028602	SNCA	14.46	89.074	47.9	5	6	4
	P14555	"Phospholipase A2, membrane associated OS=Homo sapiens OX=9606 GN=PLA2G2A"	0.74	Down	0.00038291	PLA2G2A	16.083	13.895	17.4	3	3	3
	Q02127	"Dihydroorotate dehydrogenase (quinone), mitochondrial OS=Homo sapiens OX=9606 GN=DHODH"	0.726	Down	0.00073944	DHODH	42.867	41.907	13.9	4	4	4
	P09972	Fructose-bisphosphate aldolase C OS=Homo sapiens OX=9606 GN=ALDOC	0.73	Down	1.75609e-05	ALDOC	39.455	259.84	55.5	19	53	12
	P34913	Bifunctional epoxide hydrolase 2 OS=Homo sapiens OX=9606 GN=EPHX2	0.731	Down	0.000119498	EPHX2	62.615	245.28	50.5	23	61	23
	P56556	NADH dehydrogenase [ubiquinone] 1 alpha subcomplex subunit 6 OS=Homo sapiens OX=9606 GN=NDUFA6	1.431	Up	5.7039e-05	NDUFA6	17.871	9.1849	12.3	2	3	2
	P00352	Retinal dehydrogenase 1 OS=Homo sapiens OX=9606 GN=ALDH1A1	0.763	Down	3.4647e-06	ALDH1A1	54.861	323.31	55.7	27	151	25
other | negative regulation of locomotion	Q9ULU4	Protein kinase C-binding protein 1 OS=Homo sapiens OX=9606 GN=ZMYND8	1.379	Up	0.0065047	ZMYND8	131.69	23.89	3.7	3	4	3
	P55008	Allograft inflammatory factor 1 OS=Homo sapiens OX=9606 GN=AIF1	1.347	Up	1.0032e-07	AIF1	16.703	8.954	23.1	4	6	4
	P35080	Profilin-2 OS=Homo sapiens OX=9606 GN=PFN2	0.737	Down	0.0015965	PFN2	15.046	57.825	29.3	3	5	3
	P09601	Heme oxygenase 1 OS=Homo sapiens OX=9606 GN=HMOX1	1.309	Up	0.00046244	HMOX1	32.818	73.832	26.4	6	11	6
	P04196	Histidine-rich glycoprotein OS=Homo sapiens OX=9606 GN=HRG	1.469	Up	4.2765e-05	HRG	59.578	108.42	15.8	7	13	7
other | single organismal cell-cell adhesion	O95497	Pantetheinase OS=Homo sapiens OX=9606 GN=VNN1	1.314	Up	0.0020232	VNN1	57.011	11.338	9.6	4	4	4
	P06727	Apolipoprotein A-IV OS=Homo sapiens OX=9606 GN=APOA4	0.745	Down	0.000183182	APOA4	45.398	45.536	31.8	12	13	12
	P68871	Hemoglobin subunit beta OS=Homo sapiens OX=9606 GN=HBB	1.44	Up	4.5303e-06	HBB	15.998	323.31	76.9	11	372	5
	Q9BYE9	Cadherin-related family member 2 OS=Homo sapiens OX=9606 GN=CDHR2	1.322	Up	0.0060983	CDHR2	141.54	7.7691	2.1	2	2	2
other | tissue morphogenesis	Q9H799	Protein JBTS17 OS=Homo sapiens OX=9606 GN=C5orf42	1.398	Up	0.031303	C5orf42	361.74	2.9585	0.5	2	3	2
	Q9UFE4	Coiled-coil domain-containing protein 39 OS=Homo sapiens OX=9606 GN=CCDC39	2.239	Up	0.000102798	CCDC39	109.9	1.7371	0.9	1	1	1
	P47895	Aldehyde dehydrogenase family 1 member A3 OS=Homo sapiens OX=9606 GN=ALDH1A3	1.594	Up	4.5715e-06	ALDH1A3	56.108	45.386	23.6	12	17	9
	P24821	Tenascin OS=Homo sapiens OX=9606 GN=TNC	0.729	Down	1.295e-06	TNC	240.85	323.31	20.5	37	53	37
other | signal transduction	Q9UNA1	Rho GTPase-activating protein 26 OS=Homo sapiens OX=9606 GN=ARHGAP26	0.54	Down	8.6768e-07	ARHGAP26	92.234	1.6437	1.2	1	2	1
	P01876	Immunoglobulin heavy constant alpha 1 OS=Homo sapiens OX=9606 GN=IGHA1	0.684	Down	1.86439e-05	IGHA1	37.654	225.01	42.8	11	33	7
	P30499	"HLA class I histocompatibility antigen, Cw-1 alpha chain OS=Homo sapiens OX=9606 GN=HLA-C"	0.627	Down	0.000197132	HLA-C	40.964	5.2238	22.1	7	11	1
	P02549	"Spectrin alpha chain, erythrocytic 1 OS=Homo sapiens OX=9606 GN=SPTA1"	1.315	Up	2.1125e-05	SPTA1	280.01	323.31	28.1	57	76	57
	Q95365	"HLA class I histocompatibility antigen, B-38 alpha chain OS=Homo sapiens OX=9606 GN=HLA-B"	1.825	Up	0.000140816	HLA-B	40.416	46.577	32.6	10	18	2
	P79483	"HLA class II histocompatibility antigen, DR beta 3 chain OS=Homo sapiens OX=9606 GN=HLA-DRB3"	1.408	Up	0.0040398	HLA-DRB3	29.962	2.8769	21.1	6	7	1
	P00973	2'-5'-oligoadenylate synthase 1 OS=Homo sapiens OX=9606 GN=OAS1	0.225	Down	2.0271e-05	OAS1	46.028	16.541	5	2	3	2
	Q16610	Extracellular matrix protein 1 OS=Homo sapiens OX=9606 GN=ECM1	0.698	Down	0.0089589	ECM1	60.673	24.511	10.4	5	5	5
	P04114	Apolipoprotein B-100 OS=Homo sapiens OX=9606 GN=APOB	1.417	Up	4.7205e-07	APOB	515.6	323.31	28.5	114	203	114
	P19075	Tetraspanin-8 OS=Homo sapiens OX=9606 GN=TSPAN8	1.501	Up	3.9616e-05	TSPAN8	26.044	3.2514	4.2	1	2	1
	P20592	Interferon-induced GTP-binding protein Mx2 OS=Homo sapiens OX=9606 GN=MX2	0.766	Down	0.0041233	MX2	82.088	8.2832	8	5	5	4
	P13591	Neural cell adhesion molecule 1 OS=Homo sapiens OX=9606 GN=NCAM1	1.591	Up	1.762e-06	NCAM1	94.573	28.094	9.1	7	8	7
	Q8IUC4	Rhophilin-2 OS=Homo sapiens OX=9606 GN=RHPN2	2.667	Up	3.6923e-05	RHPN2	76.992	21.474	6.6	4	4	4
	P55008	Allograft inflammatory factor 1 OS=Homo sapiens OX=9606 GN=AIF1	1.347	Up	1.0032e-07	AIF1	16.703	8.954	23.1	4	6	4
	P42330	Aldo-keto reductase family 1 member C3 OS=Homo sapiens OX=9606 GN=AKR1C3	0.69	Down	0.0093177	AKR1C3	36.853	48.289	47.1	14	36	6
	P02776	Platelet factor 4 OS=Homo sapiens OX=9606 GN=PF4	1.346	Up	0.0031449	PF4	10.845	10.648	25.7	2	2	2
	P20039	"HLA class II histocompatibility antigen, DRB1-11 beta chain OS=Homo sapiens OX=9606 GN=HLA-DRB1"	1.864	Up	0.00113741	HLA-DRB1	30.16	21.473	19.2	6	7	1
	P10321	"HLA class I histocompatibility antigen, Cw-7 alpha chain OS=Homo sapiens OX=9606 GN=HLA-C"	3.991	Up	4.8287e-06	HLA-C	40.648	-2	29.2	9	20	1
	P01920	"HLA class II histocompatibility antigen, DQ beta 1 chain OS=Homo sapiens OX=9606 GN=HLA-DQB1"	1.856	Up	0.00162142	HLA-DQB1	29.991	10.143	12.3	3	4	2
	Q9GIY3	"HLA class II histocompatibility antigen, DRB1-14 beta chain OS=Homo sapiens OX=9606 GN=HLA-DRB1"	1.695	Up	0.00140242	HLA-DRB1	30.139	3.6588	12.4	4	5	1
	Q9NYT0	Pleckstrin-2 OS=Homo sapiens OX=9606 GN=PLEK2	0.459	Down	0.00134295	PLEK2	39.97	8.6335	8.2	3	3	3
	Q92530	Proteasome inhibitor PI31 subunit OS=Homo sapiens OX=9606 GN=PSMF1	1.376	Up	0.00028132	PSMF1	29.816	15.45	14.8	4	4	4
	P09601	Heme oxygenase 1 OS=Homo sapiens OX=9606 GN=HMOX1	1.309	Up	0.00046244	HMOX1	32.818	73.832	26.4	6	11	6
	Q8TF05	Serine/threonine-protein phosphatase 4 regulatory subunit 1 OS=Homo sapiens OX=9606 GN=PPP4R1	0.729	Down	0.021365	PPP4R1	107	10.748	3.9	3	3	3
	P02775	Platelet basic protein OS=Homo sapiens OX=9606 GN=PPBP	1.334	Up	0.00090129	PPBP	13.894	8.9343	26.6	3	3	3
	O43272	"Proline dehydrogenase 1, mitochondrial OS=Homo sapiens OX=9606 GN=PRODH"	0.743	Down	0.00110374	PRODH	68.001	45.54	21	10	11	10
	Q9Y6K5	2'-5'-oligoadenylate synthase 3 OS=Homo sapiens OX=9606 GN=OAS3	0.645	Down	2.2578e-07	OAS3	121.17	38.413	12.4	14	14	14
	Q99572	P2X purinoceptor 7 OS=Homo sapiens OX=9606 GN=P2RX7	0.596	Down	4.3132e-06	P2RX7	68.584	14.126	1.7	1	1	1
	Q9TQE0	"HLA class II histocompatibility antigen, DRB1-9 beta chain OS=Homo sapiens OX=9606 GN=HLA-DRB1"	0.683	Down	0.000158349	HLA-DRB1	29.826	6.0904	21.1	6	7	1
	A0A0B4J1Y9	Immunoglobulin heavy variable 3-72 OS=Homo sapiens OX=9606 GN=IGHV3-72	0.717	Down	0.00187929	IGHV3-72	13.203	6.023	15.1	2	3	1
	Q9UBS0	Ribosomal protein S6 kinase beta-2 OS=Homo sapiens OX=9606 GN=RPS6KB2	1.303	Up	9.7617e-05	RPS6KB2	53.455	9.9396	4.4	2	2	1
	P05161	Ubiquitin-like protein ISG15 OS=Homo sapiens OX=9606 GN=ISG15	0.588	Down	1.70212e-05	ISG15	17.887	7.3814	24.2	4	5	4
	A0A075B6P5	Immunoglobulin kappa variable 2-28 OS=Homo sapiens OX=9606 GN=IGKV2-28	1.811	Up	1.78981e-05	IGKV2-28	12.957	13.371	16.7	2	3	2
	Q96AM1	Mas-related G-protein coupled receptor member F OS=Homo sapiens OX=9606 GN=MRGPRF	0.426	Down	5.962e-05	MRGPRF	38.171	31.849	4.1	1	3	1
	Q9NYL2	Mitogen-activated protein kinase kinase kinase 20 OS=Homo sapiens OX=9606 GN=MAP3K20	0.755	Down	0.00033839	MAP3K20	91.154	5.0436	3	2	2	2
	P32320	Cytidine deaminase OS=Homo sapiens OX=9606 GN=CDA	1.342	Up	0.00061997	CDA	16.185	134.26	53.4	5	9	5
	O14879	Interferon-induced protein with tetratricopeptide repeats 3 OS=Homo sapiens OX=9606 GN=IFIT3	0.698	Down	0.00024454	IFIT3	55.984	94.089	20.6	9	13	9
	P09327	Villin-1 OS=Homo sapiens OX=9606 GN=VIL1	0.623	Down	3.7422e-07	VIL1	92.694	269.69	34	25	39	25
	P08637	Low affinity immunoglobulin gamma Fc region receptor III-A OS=Homo sapiens OX=9606 GN=FCGR3A	1.305	Up	0.0024021	FCGR3A	29.089	9.4279	10.6	3	3	3
	P07204	Thrombomodulin OS=Homo sapiens OX=9606 GN=THBD	1.601	Up	0.00058277	THBD	60.329	6.1576	2.4	1	1	1
	P02795	Metallothionein-2 OS=Homo sapiens OX=9606 GN=MT2A	1.364	Up	0.00050054	MT2A	6.0422	30.947	83.6	5	17	1
	P11277	"Spectrin beta chain, erythrocytic OS=Homo sapiens OX=9606 GN=SPTB"	1.326	Up	3.8768e-05	SPTB	246.47	229.78	25.9	52	77	45
	Q9BRR9	Rho GTPase-activating protein 9 OS=Homo sapiens OX=9606 GN=ARHGAP9	1.325	Up	0.011097	ARHGAP9	83.259	1.8967	2	2	2	2
	O94760	"N(G),N(G)-dimethylarginine dimethylaminohydrolase 1 OS=Homo sapiens OX=9606 GN=DDAH1"	0.751	Down	0.0050388	DDAH1	31.121	290.16	58.6	14	35	13
	P14598	Neutrophil cytosol factor 1 OS=Homo sapiens OX=9606 GN=NCF1	1.301	Up	0.0037962	NCF1	44.651	24.259	18.7	6	6	6
	P29728	2'-5'-oligoadenylate synthase 2 OS=Homo sapiens OX=9606 GN=OAS2	0.585	Down	3.9681e-06	OAS2	82.43	37.13	14.6	9	10	9
	P30273	High affinity immunoglobulin epsilon receptor subunit gamma OS=Homo sapiens OX=9606 GN=FCER1G	1.358	Up	0.00026273	FCER1G	9.6674	38.746	32.6	3	4	3
	P14780	Matrix metalloproteinase-9 OS=Homo sapiens OX=9606 GN=MMP9	1.304	Up	0.00131817	MMP9	78.457	35.047	15.1	8	8	8
	P15428	15-hydroxyprostaglandin dehydrogenase [NAD(+)] OS=Homo sapiens OX=9606 GN=HPGD	1.781	Up	0.00029894	HPGD	28.977	73.116	37.6	8	19	8
	P30530	Tyrosine-protein kinase receptor UFO OS=Homo sapiens OX=9606 GN=AXL	1.317	Up	0.022476	AXL	98.336	6.6658	5.9	4	4	3
	P20591	Interferon-induced GTP-binding protein Mx1 OS=Homo sapiens OX=9606 GN=MX1	0.544	Down	2.4377e-05	MX1	75.519	78.101	28.2	15	17	14
	P01861	Immunoglobulin heavy constant gamma 4 OS=Homo sapiens OX=9606 GN=IGHG4	1.487	Up	0.00042432	IGHG4	35.94	33.526	35.8	8	25	4
	P37840	Alpha-synuclein OS=Homo sapiens OX=9606 GN=SNCA	1.431	Up	0.0028602	SNCA	14.46	89.074	47.9	5	6	4
	Q9UBS3	DnaJ homolog subfamily B member 9 OS=Homo sapiens OX=9606 GN=DNAJB9	0.433	Down	5.6474e-05	DNAJB9	25.518	88.921	26.5	5	10	5
	Q9BZ29	Dedicator of cytokinesis protein 9 OS=Homo sapiens OX=9606 GN=DOCK9	1.452	Up	0.0003808	DOCK9	236.44	6.5336	1.4	3	3	2
	P21741	Midkine OS=Homo sapiens OX=9606 GN=MDK	0.52	Down	2.2604e-05	MDK	15.585	58.142	30.8	3	4	3
	P55290	Cadherin-13 OS=Homo sapiens OX=9606 GN=CDH13	1.332	Up	0.0076212	CDH13	78.286	24.533	9.7	5	6	5
	P09914	Interferon-induced protein with tetratricopeptide repeats 1 OS=Homo sapiens OX=9606 GN=IFIT1	0.643	Down	2.2399e-05	IFIT1	55.36	30.915	18.4	7	10	7
other | positive regulation of metabolic process	P49327	Fatty acid synthase OS=Homo sapiens OX=9606 GN=FASN	0.74	Down	0.00031878	FASN	273.42	323.31	40	85	204	85
	P01876	Immunoglobulin heavy constant alpha 1 OS=Homo sapiens OX=9606 GN=IGHA1	0.684	Down	1.86439e-05	IGHA1	37.654	225.01	42.8	11	33	7
	B7ZBB8	Protein phosphatase 1 regulatory subunit 3G OS=Homo sapiens OX=9606 GN=PPP1R3G	1.399	Up	0.00052229	PPP1R3G	38.018	5.5294	3.4	1	1	1
	P06727	Apolipoprotein A-IV OS=Homo sapiens OX=9606 GN=APOA4	0.745	Down	0.000183182	APOA4	45.398	45.536	31.8	12	13	12
	P04114	Apolipoprotein B-100 OS=Homo sapiens OX=9606 GN=APOB	1.417	Up	4.7205e-07	APOB	515.6	323.31	28.5	114	203	114
	P53801	Pituitary tumor-transforming gene 1 protein-interacting protein OS=Homo sapiens OX=9606 GN=PTTG1IP	0.675	Down	0.0079773	PTTG1IP	20.324	13.859	13.9	2	5	2
	P55008	Allograft inflammatory factor 1 OS=Homo sapiens OX=9606 GN=AIF1	1.347	Up	1.0032e-07	AIF1	16.703	8.954	23.1	4	6	4
	P35080	Profilin-2 OS=Homo sapiens OX=9606 GN=PFN2	0.737	Down	0.0015965	PFN2	15.046	57.825	29.3	3	5	3
	P42330	Aldo-keto reductase family 1 member C3 OS=Homo sapiens OX=9606 GN=AKR1C3	0.69	Down	0.0093177	AKR1C3	36.853	48.289	47.1	14	36	6
	P02776	Platelet factor 4 OS=Homo sapiens OX=9606 GN=PF4	1.346	Up	0.0031449	PF4	10.845	10.648	25.7	2	2	2
	P16083	Ribosyldihydronicotinamide dehydrogenase [quinone] OS=Homo sapiens OX=9606 GN=NQO2	0.28	Down	5.5575e-07	NQO2	25.918	188.04	37.2	8	17	8
	P07355	Annexin A2 OS=Homo sapiens OX=9606 GN=ANXA2	0.746	Down	0.0063775	ANXA2	38.604	323.31	64.3	23	59	23
	Q92530	Proteasome inhibitor PI31 subunit OS=Homo sapiens OX=9606 GN=PSMF1	1.376	Up	0.00028132	PSMF1	29.816	15.45	14.8	4	4	4
	P09601	Heme oxygenase 1 OS=Homo sapiens OX=9606 GN=HMOX1	1.309	Up	0.00046244	HMOX1	32.818	73.832	26.4	6	11	6
	P02654	Apolipoprotein C-I OS=Homo sapiens OX=9606 GN=APOC1	0.762	Down	0.00067577	APOC1	9.3318	19.049	32.5	4	10	4
	P80511	Protein S100-A12 OS=Homo sapiens OX=9606 GN=S100A12	1.42	Up	0.00020279	S100A12	10.575	3.1943	16.3	2	3	2
	P02786	Transferrin receptor protein 1 OS=Homo sapiens OX=9606 GN=TFRC	0.554	Down	1.6488e-06	TFRC	84.87	65.354	16.1	11	15	10
	P05413	"Fatty acid-binding protein, heart OS=Homo sapiens OX=9606 GN=FABP3"	1.44	Up	0.0025352	FABP3	14.858	42.997	35.3	5	7	4
	Q99572	P2X purinoceptor 7 OS=Homo sapiens OX=9606 GN=P2RX7	0.596	Down	4.3132e-06	P2RX7	68.584	14.126	1.7	1	1	1
	Q9UBS0	Ribosomal protein S6 kinase beta-2 OS=Homo sapiens OX=9606 GN=RPS6KB2	1.303	Up	9.7617e-05	RPS6KB2	53.455	9.9396	4.4	2	2	1
	P35558	"Phosphoenolpyruvate carboxykinase, cytosolic [GTP] OS=Homo sapiens OX=9606 GN=PCK1"	1.654	Up	2.6875e-06	PCK1	69.194	133.22	44.7	23	53	21
	Q9NYL2	Mitogen-activated protein kinase kinase kinase 20 OS=Homo sapiens OX=9606 GN=MAP3K20	0.755	Down	0.00033839	MAP3K20	91.154	5.0436	3	2	2	2
	Q9BYV1	"Alanine--glyoxylate aminotransferase 2, mitochondrial OS=Homo sapiens OX=9606 GN=AGXT2"	0.68	Down	1.2194e-06	AGXT2	57.156	110.3	35.4	17	27	17
	P53634	Dipeptidyl peptidase 1 OS=Homo sapiens OX=9606 GN=CTSC	1.525	Up	1.85843e-05	CTSC	51.853	94.677	11.4	5	7	5
	O94760	"N(G),N(G)-dimethylarginine dimethylaminohydrolase 1 OS=Homo sapiens OX=9606 GN=DDAH1"	0.751	Down	0.0050388	DDAH1	31.121	290.16	58.6	14	35	13
	Q6Q788	Apolipoprotein A-V OS=Homo sapiens OX=9606 GN=APOA5	1.366	Up	0.00027791	APOA5	41.212	56.909	16.9	5	5	5
	P68871	Hemoglobin subunit beta OS=Homo sapiens OX=9606 GN=HBB	1.44	Up	4.5303e-06	HBB	15.998	323.31	76.9	11	372	5
	P14780	Matrix metalloproteinase-9 OS=Homo sapiens OX=9606 GN=MMP9	1.304	Up	0.00131817	MMP9	78.457	35.047	15.1	8	8	8
	O94885	SAM and SH3 domain-containing protein 1 OS=Homo sapiens OX=9606 GN=SASH1	2.283	Up	2.1899e-06	SASH1	136.65	19.252	2.1	2	2	2
	P37840	Alpha-synuclein OS=Homo sapiens OX=9606 GN=SNCA	1.431	Up	0.0028602	SNCA	14.46	89.074	47.9	5	6	4
	P14555	"Phospholipase A2, membrane associated OS=Homo sapiens OX=9606 GN=PLA2G2A"	0.74	Down	0.00038291	PLA2G2A	16.083	13.895	17.4	3	3	3
	P02741	C-reactive protein OS=Homo sapiens OX=9606 GN=CRP	5.412	Up	3.8895e-07	CRP	25.038	7.8962	4.5	1	1	1
	Q9UJX2	Cell division cycle protein 23 homolog OS=Homo sapiens OX=9606 GN=CDC23	1.505	Up	0.0079764	CDC23	68.833	9.3375	6	4	4	4
	P21741	Midkine OS=Homo sapiens OX=9606 GN=MDK	0.52	Down	2.2604e-05	MDK	15.585	58.142	30.8	3	4	3
	P34913	Bifunctional epoxide hydrolase 2 OS=Homo sapiens OX=9606 GN=EPHX2	0.731	Down	0.000119498	EPHX2	62.615	245.28	50.5	23	61	23
	P24821	Tenascin OS=Homo sapiens OX=9606 GN=TNC	0.729	Down	1.295e-06	TNC	240.85	323.31	20.5	37	53	37
	P55290	Cadherin-13 OS=Homo sapiens OX=9606 GN=CDH13	1.332	Up	0.0076212	CDH13	78.286	24.533	9.7	5	6	5
other | positive regulation of homeostatic process	P02786	Transferrin receptor protein 1 OS=Homo sapiens OX=9606 GN=TFRC	0.554	Down	1.6488e-06	TFRC	84.87	65.354	16.1	11	15	10
	Q99572	P2X purinoceptor 7 OS=Homo sapiens OX=9606 GN=P2RX7	0.596	Down	4.3132e-06	P2RX7	68.584	14.126	1.7	1	1	1
	Q9TQE0	"HLA class II histocompatibility antigen, DRB1-9 beta chain OS=Homo sapiens OX=9606 GN=HLA-DRB1"	0.683	Down	0.000158349	HLA-DRB1	29.826	6.0904	21.1	6	7	1
	P05161	Ubiquitin-like protein ISG15 OS=Homo sapiens OX=9606 GN=ISG15	0.588	Down	1.70212e-05	ISG15	17.887	7.3814	24.2	4	5	4
	P37840	Alpha-synuclein OS=Homo sapiens OX=9606 GN=SNCA	1.431	Up	0.0028602	SNCA	14.46	89.074	47.9	5	6	4
other | mitochondrion organization	P20592	Interferon-induced GTP-binding protein Mx2 OS=Homo sapiens OX=9606 GN=MX2	0.766	Down	0.0041233	MX2	82.088	8.2832	8	5	5	4
	Q9Y5J9	Mitochondrial import inner membrane translocase subunit Tim8 B OS=Homo sapiens OX=9606 GN=TIMM8B	1.358	Up	0.0021964	TIMM8B	9.3435	4.5719	22.9	2	2	2
	Q99572	P2X purinoceptor 7 OS=Homo sapiens OX=9606 GN=P2RX7	0.596	Down	4.3132e-06	P2RX7	68.584	14.126	1.7	1	1	1
	P20591	Interferon-induced GTP-binding protein Mx1 OS=Homo sapiens OX=9606 GN=MX1	0.544	Down	2.4377e-05	MX1	75.519	78.101	28.2	15	17	14
	Q9Y6M9	NADH dehydrogenase [ubiquinone] 1 beta subcomplex subunit 9 OS=Homo sapiens OX=9606 GN=NDUFB9	0.733	Down	0.000137829	NDUFB9	21.831	32.572	29.1	4	5	4
	P37840	Alpha-synuclein OS=Homo sapiens OX=9606 GN=SNCA	1.431	Up	0.0028602	SNCA	14.46	89.074	47.9	5	6	4
	P56556	NADH dehydrogenase [ubiquinone] 1 alpha subcomplex subunit 6 OS=Homo sapiens OX=9606 GN=NDUFA6	1.431	Up	5.7039e-05	NDUFA6	17.871	9.1849	12.3	2	3	2
other | regulation of hemostasis	P19075	Tetraspanin-8 OS=Homo sapiens OX=9606 GN=TSPAN8	1.501	Up	3.9616e-05	TSPAN8	26.044	3.2514	4.2	1	2	1
	P07355	Annexin A2 OS=Homo sapiens OX=9606 GN=ANXA2	0.746	Down	0.0063775	ANXA2	38.604	323.31	64.3	23	59	23
	P07204	Thrombomodulin OS=Homo sapiens OX=9606 GN=THBD	1.601	Up	0.00058277	THBD	60.329	6.1576	2.4	1	1	1
	P04196	Histidine-rich glycoprotein OS=Homo sapiens OX=9606 GN=HRG	1.469	Up	4.2765e-05	HRG	59.578	108.42	15.8	7	13	7
	P30273	High affinity immunoglobulin epsilon receptor subunit gamma OS=Homo sapiens OX=9606 GN=FCER1G	1.358	Up	0.00026273	FCER1G	9.6674	38.746	32.6	3	4	3
other | extracellular matrix organization	P55001	Microfibrillar-associated protein 2 OS=Homo sapiens OX=9606 GN=MFAP2	0.671	Down	9.5557e-05	MFAP2	20.825	22.882	15.8	2	3	2
	P07355	Annexin A2 OS=Homo sapiens OX=9606 GN=ANXA2	0.746	Down	0.0063775	ANXA2	38.604	323.31	64.3	23	59	23
	Q15582	Transforming growth factor-beta-induced protein ig-h3 OS=Homo sapiens OX=9606 GN=TGFBI	0.769	Down	0.0025755	TGFBI	74.68	176.85	25.5	13	34	13
	P14780	Matrix metalloproteinase-9 OS=Homo sapiens OX=9606 GN=MMP9	1.304	Up	0.00131817	MMP9	78.457	35.047	15.1	8	8	8
	P24821	Tenascin OS=Homo sapiens OX=9606 GN=TNC	0.729	Down	1.295e-06	TNC	240.85	323.31	20.5	37	53	37
	Q15661	Tryptase alpha/beta-1 OS=Homo sapiens OX=9606 GN=TPSAB1	0.721	Down	0.0021788	TPSAB1	30.515	26.051	18.5	4	7	4
other | locomotor rhythm	O75604	Ubiquitin carboxyl-terminal hydrolase 2 OS=Homo sapiens OX=9606 GN=USP2	0.693	Down	0.0005231	USP2	68.071	2.088	2.3	1	1	1
other | regulation of cell cycle	O75604	Ubiquitin carboxyl-terminal hydrolase 2 OS=Homo sapiens OX=9606 GN=USP2	0.693	Down	0.0005231	USP2	68.071	2.088	2.3	1	1	1
	Q14CZ8	Hepatocyte cell adhesion molecule OS=Homo sapiens OX=9606 GN=HEPACAM	1.923	Up	0.000139206	HEPACAM	46.026	16.786	11.5	3	4	3
	P20592	Interferon-induced GTP-binding protein Mx2 OS=Homo sapiens OX=9606 GN=MX2	0.766	Down	0.0041233	MX2	82.088	8.2832	8	5	5	4
	P55008	Allograft inflammatory factor 1 OS=Homo sapiens OX=9606 GN=AIF1	1.347	Up	1.0032e-07	AIF1	16.703	8.954	23.1	4	6	4
	Q92530	Proteasome inhibitor PI31 subunit OS=Homo sapiens OX=9606 GN=PSMF1	1.376	Up	0.00028132	PSMF1	29.816	15.45	14.8	4	4	4
	Q9NYL2	Mitogen-activated protein kinase kinase kinase 20 OS=Homo sapiens OX=9606 GN=MAP3K20	0.755	Down	0.00033839	MAP3K20	91.154	5.0436	3	2	2	2
	P15428	15-hydroxyprostaglandin dehydrogenase [NAD(+)] OS=Homo sapiens OX=9606 GN=HPGD	1.781	Up	0.00029894	HPGD	28.977	73.116	37.6	8	19	8
	Q9UJX2	Cell division cycle protein 23 homolog OS=Homo sapiens OX=9606 GN=CDC23	1.505	Up	0.0079764	CDC23	68.833	9.3375	6	4	4	4
other | antigen processing and presentation of exogenous peptide antigen	P30499	"HLA class I histocompatibility antigen, Cw-1 alpha chain OS=Homo sapiens OX=9606 GN=HLA-C"	0.627	Down	0.000197132	HLA-C	40.964	5.2238	22.1	7	11	1
	Q95365	"HLA class I histocompatibility antigen, B-38 alpha chain OS=Homo sapiens OX=9606 GN=HLA-B"	1.825	Up	0.000140816	HLA-B	40.416	46.577	32.6	10	18	2
	P79483	"HLA class II histocompatibility antigen, DR beta 3 chain OS=Homo sapiens OX=9606 GN=HLA-DRB3"	1.408	Up	0.0040398	HLA-DRB3	29.962	2.8769	21.1	6	7	1
	P20039	"HLA class II histocompatibility antigen, DRB1-11 beta chain OS=Homo sapiens OX=9606 GN=HLA-DRB1"	1.864	Up	0.00113741	HLA-DRB1	30.16	21.473	19.2	6	7	1
	P10321	"HLA class I histocompatibility antigen, Cw-7 alpha chain OS=Homo sapiens OX=9606 GN=HLA-C"	3.991	Up	4.8287e-06	HLA-C	40.648	-2	29.2	9	20	1
	P01920	"HLA class II histocompatibility antigen, DQ beta 1 chain OS=Homo sapiens OX=9606 GN=HLA-DQB1"	1.856	Up	0.00162142	HLA-DQB1	29.991	10.143	12.3	3	4	2
	Q9GIY3	"HLA class II histocompatibility antigen, DRB1-14 beta chain OS=Homo sapiens OX=9606 GN=HLA-DRB1"	1.695	Up	0.00140242	HLA-DRB1	30.139	3.6588	12.4	4	5	1
	Q92530	Proteasome inhibitor PI31 subunit OS=Homo sapiens OX=9606 GN=PSMF1	1.376	Up	0.00028132	PSMF1	29.816	15.45	14.8	4	4	4
	Q9TQE0	"HLA class II histocompatibility antigen, DRB1-9 beta chain OS=Homo sapiens OX=9606 GN=HLA-DRB1"	0.683	Down	0.000158349	HLA-DRB1	29.826	6.0904	21.1	6	7	1
	P14598	Neutrophil cytosol factor 1 OS=Homo sapiens OX=9606 GN=NCF1	1.301	Up	0.0037962	NCF1	44.651	24.259	18.7	6	6	6
	P30273	High affinity immunoglobulin epsilon receptor subunit gamma OS=Homo sapiens OX=9606 GN=FCER1G	1.358	Up	0.00026273	FCER1G	9.6674	38.746	32.6	3	4	3
	Q9ULI4	Kinesin-like protein KIF26A OS=Homo sapiens OX=9606 GN=KIF26A	1.436	Up	0.0098434	KIF26A	194.59	-2	0.4	1	1	1
other | defecation	P21741	Midkine OS=Homo sapiens OX=9606 GN=MDK	0.52	Down	2.2604e-05	MDK	15.585	58.142	30.8	3	4	3
other | protein-DNA complex subunit organization	P10412	Histone H1.4 OS=Homo sapiens OX=9606 GN=HIST1H1E	1.694	Up	1.88352e-05	HIST1H1E	21.865	77.045	41.1	11	36	4
other | mononuclear cell proliferation	Q99572	P2X purinoceptor 7 OS=Homo sapiens OX=9606 GN=P2RX7	0.596	Down	4.3132e-06	P2RX7	68.584	14.126	1.7	1	1	1
other | negative regulation of growth	P05164	Myeloperoxidase OS=Homo sapiens OX=9606 GN=MPO	1.306	Up	3.1557e-06	MPO	83.868	74.43	21.5	14	23	12
[truncated: 3,479 more rows]

## Sheet: Down Classification
GO Terms Level 1	GO Terms Level 5	No. of Protein
[truncated: 26 more rows]

## Sheet: Down list
Category	Protein accession	Protein description	Ratio	Regulated Type	P value	Gene name	MW [kDa]	Score	Coverage [%]	Peptides	PSMs	Unique peptides
[truncated: 1,981 more rows]
